# Supplementary material for: FAK inhibition delays liver repair after acetaminophen-induced acute liver injury by suppressing hepatocyte proliferation and macrophage recruitment
Source: Hepatol Commun. 2024 Oct 17;8(11):e0531. doi: 10.1097/HC9.0000000000000531 (PMC11495758; doi:10.1097/HC9.0000000000000531)
Supplement: Supplementary file 2 [file hc9-8-e0531-s002.xlsx]

## Sheet: APAP_vs_Ctrl 
Protein	Protein Name	Gene Name	Function	ProteinGroup	FastaHeaders	Proteins	Peptides	RazorUniquePeptides	UniquePeptides	Coverage	MolWeight	LFQ intensity APAP-1	LFQ intensity APAP-2	LFQ intensity APAP-3	average APAP	LFQ intensity Ctrl-1	LFQ intensity Ctrl-2	LFQ intensity Ctrl-3	average Ctrl	APAP/Ctrl	t test p value
P02802	Metallothionein-1	Mt1	FUNCTION: Metallothioneins have a high content of cysteine residues that bind various heavy metals; these proteins are transcriptionally regulated by both heavy metals and glucocorticoids.	P02802	MT1_MOUSE Metallothionein-1 OS=Mus musculus OX=10090 GN=Mt1 PE=1 SV=1	1	2	2	2	55.7	6.0181	1507300	1065600	615770	1062890	3028.4		4358.5	3693.45	287.777	0.0497924
P02798	Metallothionein-2	Mt2	FUNCTION: Metallothioneins have a high content of cysteine residues that bind various heavy metals; these proteins are transcriptionally regulated by both heavy metals and glucocorticoids.	P02798;CON__P67983	MT2_MOUSE Metallothionein-2 OS=Mus musculus OX=10090 GN=Mt2 PE=1 SV=2	2	3	3	3	65.6	6.1153	2702400	2254800	1394400	2117200		5743.1	17102	11422.5	185.353	0.0238749
O08692	Neutrophilic granule protein	Ngp	FUNCTION: Acts as an inhibitor of cathepsin B (CTSB) activity. Plays a role as a negative regulator of tumor vascular development, cell invasion and metastasis. {ECO:0000269|PubMed:21518852}.	O08692	NGP_MOUSE Neutrophilic granule protein OS=Mus musculus OX=10090 GN=Ngp PE=1 SV=1	1	6	6	6	44.9	19.331	2786500	830840	3594400	2.40391e+06	8569.3	29378	2975.5	13640.9	176.228	0.0435273
P27005	Protein S100-A8	S100a8	FUNCTION: S100A8 is a calcium- and zinc-binding protein which plays a prominent role in the regulation of inflammatory processes and immune response. It can induce neutrophil chemotaxis and adhesion. Predominantly found as calprotectin (S100A8/A9) which has a wide plethora of intra- and extracellular functions. The intracellular functions include: facilitating leukocyte arachidonic acid trafficki…	P27005	S10A8_MOUSE Protein S100-A8 OS=Mus musculus OX=10090 GN=S100a8 PE=1 SV=3	1	2	2	2	49.4	10.294	3816000	2459400	3787500	3354300	53437		129940	91688.5	36.5837	0.0110281
Q71KU9	Fibrinogen-like protein 1	Fgl1	FUNCTION: Immune suppressive molecule that inhibits antigen-specific T-cell activation by acting as a major ligand of LAG3 (PubMed:30580966). Responsible for LAG3 T-cell inhibitory function (PubMed:30580966). Binds LAG3 independently from MHC class II (MHC-II) (PubMed:30580966). Secreted by, and promotes growth of, hepatocytes (By similarity). {ECO:0000250|UniProtKB:Q08830, ECO:0000269|PubMed:305…	Q71KU9	FGL1_MOUSE Fibrinogen-like protein 1 OS=Mus musculus OX=10090 GN=Fgl1 PE=1 SV=2	1	8	8	8	32.2	36.439	809540	650660	940210	800137	11264	25382	31493	22713	35.2281	0.000755468
Q8CIZ8	von Willebrand factor	Vwf	FUNCTION: Important in the maintenance of hemostasis, it promotes adhesion of platelets to the sites of vascular injury by forming a molecular bridge between sub-endothelial collagen matrix and platelet-surface receptor complex GPIb-IX-V. Also acts as a chaperone for coagulation factor VIII, delivering it to the site of injury, stabilizing its heterodimeric structure and protecting it from premat…	Q8CIZ8	VWF_MOUSE von Willebrand factor OS=Mus musculus OX=10090 GN=Vwf PE=1 SV=2	1	21	21	21	9.7	309.27	1356300	1377700	1742900	1492300	76884	48750	19307	48313.7	30.8877	0.000336521
P11247	Myeloperoxidase	Mpo	FUNCTION: Part of the host defense system of polymorphonuclear leukocytes. It is responsible for microbicidal activity against a wide range of organisms. In the stimulated PMN, MPO catalyzes the production of hypohalous acids, primarily hypochlorous acid in physiologic situations, and other toxic intermediates that greatly enhance PMN microbicidal activity. {ECO:0000269|PubMed:11593004}.	P11247	PERM_MOUSE Myeloperoxidase OS=Mus musculus OX=10090 GN=Mpo PE=1 SV=2	1	11	11	9	20.9	81.181	831010	394690	1177300	801000	11887	32815	42778	29160	27.4691	0.0271229
P14602	Heat shock protein beta-1	Hspb1	FUNCTION: Small heat shock protein which functions as a molecular chaperone probably maintaining denatured proteins in a folding-competent state. Plays a role in stress resistance and actin organization (PubMed:17661394). Through its molecular chaperone activity may regulate numerous biological processes including the phosphorylation and the axonal transport of neurofilament proteins (By similari…	P14602	HSPB1_MOUSE Heat shock protein beta-1 OS=Mus musculus OX=10090 GN=Hspb1 PE=1 SV=3	1	11	11	11	65.6	23.014	2773300	5426200	3308900	3.83613e+06	112910	117710	214370	148330	25.8622	0.0104219
O35744	Chitinase-like protein 3	Chil3	FUNCTION: Lectin that binds saccharides with a free amino group, such as glucosamine or galactosamine. Binding to oligomeric saccharides is much stronger than binding to mono- or disaccharides. Also binds chitin and heparin. Has weak hexosaminidase activity but no chitinase activity. Has chemotactic activity for T-lymphocytes, bone marrow cells and eosinophils. May play a role in inflammation and…	O35744;Q91Z98	CHIL3_MOUSE Chitinase-like protein 3 OS=Mus musculus OX=10090 GN=Chil3 PE=1 SV=2	2	9	9	9	32.2	44.458	1844400	917400	2403200	1.72167e+06	51488	82559	141170	91739	18.767	0.0198622
Q61696	Heat shock 70 kDa protein 1A	Hspa1a	FUNCTION: Molecular chaperone implicated in a wide variety of cellular processes, including protection of the proteome from stress, folding and transport of newly synthesized polypeptides, activation of proteolysis of misfolded proteins and the formation and dissociation of protein complexes. Plays a pivotal role in the protein quality control system, ensuring the correct folding of proteins, the…	Q61696	HS71A_MOUSE Heat shock 70 kDa protein 1A OS=Mus musculus OX=10090 GN=Hspa1a PE=1 SV=2	1	26	1	1	52.9	70.078	375460	347780	220100	314447	21710		14568	18139	17.3354	0.0172799
P31725	Protein S100-A9	S100a9	FUNCTION: S100A9 is a calcium- and zinc-binding protein which plays a prominent role in the regulation of inflammatory processes and immune response. It can induce neutrophil chemotaxis, adhesion, can increase the bactericidal activity of neutrophils by promoting phagocytosis via activation of SYK, PI3K/AKT, and ERK1/2 and can induce degranulation of neutrophils by a MAPK-dependent mechanism. Pre…	P31725	S10A9_MOUSE Protein S100-A9 OS=Mus musculus OX=10090 GN=S100a9 PE=1 SV=3	1	3	3	3	30.1	13.049	6581200	4664400	7825200	6.35693e+06	349620	329520	474680	384607	16.5284	0.00290884
Q8K1B8	Fermitin family homolog 3	Fermt3	FUNCTION: Plays a central role in cell adhesion in hematopoietic cells (By similarity). Acts by activating the integrin beta-1-3 (ITGB1, ITGB2 and ITGB3) (PubMed:18278053). Required for integrin-mediated platelet adhesion and leukocyte adhesion to endothelial cells (PubMed:19234461). Required for activation of integrin beta-2 (ITGB2) in polymorphonuclear granulocytes (PMNs) (PubMed:18278053). {EC…	Q8K1B8	URP2_MOUSE Fermitin family homolog 3 OS=Mus musculus OX=10090 GN=Fermt3 PE=1 SV=1	1	13	13	13	22.4	75.634	1084900	574950	993190	884347	38242	106680	44179	63033.7	14.0298	0.00659325
Q8BMD8	Calcium-binding mitochondrial carrier protein SCaMC-1	Slc25a24	FUNCTION: Calcium-dependent mitochondrial solute carrier. Mediates the reversible, electroneutral exchange of Mg-ATP or Mg-ADP against phosphate ions, catalyzing the net uptake or efflux of adenine nucleotides across the mitochondrial inner membrane. Nucleotide transport is inactive when cytosolic calcium levels are low, and is activated by an increase in cytosolic calcium levels. May play a role…	Q8BMD8	SCMC1_MOUSE Calcium-binding mitochondrial carrier protein SCaMC-1 OS=Mus musculus OX=10090 GN=Slc25a24 PE=1 SV=1	1	1	1	1	2.5	52.901	44862	35459		40160.5	3039.9	4539.3	1186.3	2921.83	13.745	0.00212394
Q91WP6	Serine protease inhibitor A3N	Serpina3n		Q91WP6;Q5I2A0;P29621;Q6P4P1;Q80X76	SPA3N_MOUSE Serine protease inhibitor A3N OS=Mus musculus OX=10090 GN=Serpina3n PE=1 SV=1	5	13	10	10	33.3	46.717	2695600	2351900	2187200	2.41157e+06	349320	74389	158130	193946	12.4342	0.000201349
P29788	Vitronectin	Vtn	FUNCTION: Vitronectin is a cell adhesion and spreading factor found in serum and tissues. Vitronectin interact with glycosaminoglycans and proteoglycans. Is recognized by certain members of the integrin family and serves as a cell-to-substrate adhesion molecule. Inhibitor of the membrane-damaging effect of the terminal cytolytic complement pathway.	P29788;CON__Q3ZBS7;Q8BP99	VTNC_MOUSE Vitronectin OS=Mus musculus OX=10090 GN=Vtn PE=1 SV=2	3	13	13	13	31	54.848	13649000	8912400	13624000	12061800	1193600	868530	864130	975420	12.3658	0.00216487
Q80YX1	Tenascin	Tnc	FUNCTION: Extracellular matrix protein implicated in guidance of migrating neurons as well as axons during development, synaptic plasticity as well as neuronal regeneration. Promotes neurite outgrowth when provided to neurons in culture. May play a role in supporting the growth of epithelial tumors. Ligand for integrins ITGA8:ITGB1, ITGA9:ITGB1, ITGAV:ITGB3 and ITGAV:ITGB6. In tumors, stimulates …	Q80YX1	TENA_MOUSE Tenascin OS=Mus musculus OX=10090 GN=Tnc PE=1 SV=1	1	13	13	13	9.3	231.8	405110	540230	307930	417757	29366	49092	27326	35261.3	11.8474	0.00483778
P19973	Lymphocyte-specific protein 1	Lsp1	FUNCTION: May play a role in mediating neutrophil activation and chemotaxis. {ECO:0000269|PubMed:17481585}.	P19973	LSP1_MOUSE Lymphocyte-specific protein 1 OS=Mus musculus OX=10090 GN=Lsp1 PE=1 SV=2	1	3	3	3	12.7	36.713	131870	130890	219360	160707	9719.1	17905		13812	11.6353	0.0305853
Q9JHK5	Pleckstrin	Plek	FUNCTION: Major protein kinase C substrate of platelets.	Q9JHK5	PLEK_MOUSE Pleckstrin OS=Mus musculus OX=10090 GN=Plek PE=1 SV=1	1	5	5	5	24.3	39.9	307130	226640	486810	340193	38467	39055	11209	29577	11.502	0.0159888
P51437	Cathelicidin antimicrobial peptide	Camp	FUNCTION: Acts as a potent antimicrobial peptide.	P51437	CAMP_MOUSE Cathelicidin antimicrobial peptide OS=Mus musculus OX=10090 GN=Camp PE=1 SV=2	1	2	2	2	19.8	19.453	539690	363750	387420	430287	30286		50660	40473	10.6314	0.0121559
Q8K0E8	Fibrinogen beta chain	Fgb	FUNCTION: Cleaved by the protease thrombin to yield monomers which, together with fibrinogen alpha (FGA) and fibrinogen gamma (FGG), polymerize to form an insoluble fibrin matrix. Fibrin has a major function in hemostasis as one of the primary components of blood clots. In addition, functions during the early stages of wound repair to stabilize the lesion and guide cell migration during re-epithe…	Q8K0E8	FIBB_MOUSE Fibrinogen beta chain OS=Mus musculus OX=10090 GN=Fgb PE=1 SV=1	1	38	38	34	70.5	54.752	68625000	49144000	85844000	67871000	6233700	7116900	6804700	6.71843e+06	10.1022	0.0044875
P34152	Focal adhesion kinase 1	Ptk2	FUNCTION: Non-receptor protein-tyrosine kinase that plays an essential role in regulating cell migration, adhesion, spreading, reorganization of the actin cytoskeleton, formation and disassembly of focal adhesions and cell protrusions, cell cycle progression, cell proliferation and apoptosis. Required for early embryonic development and placenta development. Required for embryonic angiogenesis, n…	P34152	FAK1_MOUSE Focal adhesion kinase 1 OS=Mus musculus OX=10090 GN=Ptk2 PE=1 SV=4	1	4	4	4	5.4	119.24	114230	95513	172360	127368	19751	6473.8	12334	12852.9	9.90962	0.00814418
Q9QYI6	DnaJ homolog subfamily B member 9	Dnajb9	FUNCTION: Co-chaperone for Hsp70 protein HSPA5/BiP that acts as a key repressor of the ERN1/IRE1-mediated unfolded protein response (UPR) (By similarity). J domain-containing co-chaperones stimulate the ATPase activity of Hsp70 proteins and are required for efficient substrate recognition by Hsp70 proteins (PubMed:11836248). In the unstressed endoplasmic reticulum, interacts with the luminal regi…	Q9QYI6	DNJB9_MOUSE DnaJ homolog subfamily B member 9 OS=Mus musculus OX=10090 GN=Dnajb9 PE=1 SV=2	1	1	1	1	5.4	25.616	33205	23562	27370	28045.7	4263.6	1519.4		2891.5	9.69935	0.0068221
Q9D975	Sulfiredoxin-1	Srxn1	FUNCTION: Contributes to oxidative stress resistance by reducing cysteine-sulfinic acid formed under exposure to oxidants in the peroxiredoxins PRDX1, PRDX2, PRDX3 and PRDX4. Does not act on PRDX5 or PRDX6. May catalyze the reduction in a multi-step process by acting both as a specific phosphotransferase and a thioltransferase. {ECO:0000269|PubMed:15448164}.	Q9D975	SRXN1_MOUSE Sulfiredoxin-1 OS=Mus musculus OX=10090 GN=Srxn1 PE=2 SV=1	1	4	4	4	54.4	14.149	739960	838220	400580	659587	113810	62709	42114	72877.7	9.0506	0.0119733
E9PV24	Fibrinogen alpha chain	Fga	FUNCTION: Cleaved by the protease thrombin to yield monomers which, together with fibrinogen beta (FGB) and fibrinogen gamma (FGG), polymerize to form an insoluble fibrin matrix. Fibrin has a major function in hemostasis as one of the primary components of blood clots (PubMed:7649481). In addition, functions during the early stages of wound repair to stabilize the lesion and guide cell migration …	E9PV24	FIBA_MOUSE Fibrinogen alpha chain OS=Mus musculus OX=10090 GN=Fga PE=1 SV=1	1	31	31	30	48.7	87.428	59088000	42278000	76533000	5.92997e+07	6495800	7215900	6163600	6625100	8.95076	0.00598987
O54890	Integrin beta-3	Itgb3	FUNCTION: Integrin alpha-V/beta-3 (ITGAV:ITGB3) is a receptor for cytotactin, fibronectin, laminin, matrix metalloproteinase-2, osteopontin, osteomodulin, prothrombin, thrombospondin, vitronectin and von Willebrand factor. Integrin alpha-IIB/beta-3 (ITGA2B:ITGB3) is a receptor for fibronectin, fibrinogen, plasminogen, prothrombin, thrombospondin and vitronectin. Integrins alpha-IIB/beta-3 and alp…	O54890	ITB3_MOUSE Integrin beta-3 OS=Mus musculus OX=10090 GN=Itgb3 PE=1 SV=2	1	6	6	6	10.7	86.738	371140	241480	320480	311033	61390	37604	11352	36782	8.45613	0.00245867
Q9R1E6	Ectonucleotide pyrophosphatase/phosphodiesterase family member 2	Enpp2	FUNCTION: Hydrolyzes lysophospholipids to produce the signaling molecule lysophosphatidic acid (LPA) in extracellular fluids (PubMed:17208043, PubMed:28414242, PubMed:27780639). Major substrate is lysophosphatidylcholine (PubMed:17208043, PubMed:27780639). Also can act on sphingosylphosphorylcholine producing sphingosine-1-phosphate, a modulator of cell motility. Can hydrolyze, in vitro, bis-pNPP…	Q9R1E6	ENPP2_MOUSE Ectonucleotide pyrophosphatase/phosphodiesterase family member 2 OS=Mus musculus OX=10090 GN=Enpp2 PE=1 SV=3	1	3	3	3	4.6	98.884	91393	81115	148780	107096		8858.8	16509	12683.9	8.44346	0.0407922
Q06890	Clusterin	Clu	FUNCTION: Functions as extracellular chaperone that prevents aggregation of non native proteins. Prevents stress-induced aggregation of blood plasma proteins (By similarity). Inhibits formation of amyloid fibrils by APP, APOC2, B2M, CALCA, CSN3, SNCA and aggregation-prone LYZ variants (in vitro) (PubMed:14741101). Does not require ATP. Maintains partially unfolded proteins in a state appropriate …	Q06890	CLUS_MOUSE Clusterin OS=Mus musculus OX=10090 GN=Clu PE=1 SV=1	1	13	13	13	33.3	51.655	7025700	3893400	11182000	7.36703e+06	683790	992260	1015800	897283	8.21038	0.0376244
Q3TBD2	Rho GTPase-activating protein 45	Arhgap45	FUNCTION: Contains a GTPase activator for the Rho-type GTPases (RhoGAP) domain that would be able to negatively regulate the actin cytoskeleton as well as cell spreading. However, also contains N-terminally a BAR-domin which is able to play an autoinhibitory effect on this RhoGAP activity. {ECO:0000250|UniProtKB:Q92619}.	Q3TBD2	HMHA1_MOUSE Rho GTPase-activating protein 45 OS=Mus musculus OX=10090 GN=Arhgap45 PE=1 SV=2	1	1	1	1	1.3	122.9		28285	42266	35275.5	3691.7	5004		4347.85	8.11332	0.0478682
P35441	Thrombospondin-1	Thbs1	FUNCTION: Adhesive glycoprotein that mediates cell-to-cell and cell-to-matrix interactions. Binds heparin. May play a role in dentinogenesis and/or maintenance of dentin and dental pulp. Ligand for CD36 mediating antiangiogenic properties (By similarity). Plays a role in ER stress response, via its interaction with the activating transcription factor 6 alpha (ATF6) which produces adaptive ER stre…	P35441;CON__Q28194	TSP1_MOUSE Thrombospondin-1 OS=Mus musculus OX=10090 GN=Thbs1 PE=1 SV=1	2	12	12	12	13.8	129.65	967240	569250	1291700	942730	90840	87959	176130	118310	7.96833	0.0174092
P14901	Heme oxygenase 1	Hmox1	FUNCTION: Heme oxygenase cleaves the heme ring at the alpha methene bridge to form biliverdin. Biliverdin is subsequently converted to bilirubin by biliverdin reductase. Under physiological conditions, the activity of heme oxygenase is highest in the spleen, where senescent erythrocytes are sequestrated and destroyed. Exhibits cytoprotective effects since excess of free heme sensitizes cells to u…	P14901	HMOX1_MOUSE Heme oxygenase 1 OS=Mus musculus OX=10090 GN=Hmox1 PE=1 SV=1	1	8	8	8	49.5	32.928	2133500	1369500	1838000	1.78033e+06	291210	151490	227770	223490	7.96605	0.0023301
Q8VCM7	Fibrinogen gamma chain	Fgg	FUNCTION: Together with fibrinogen alpha (FGA) and fibrinogen beta (FGB), polymerizes to form an insoluble fibrin matrix (By similarity). Fibrin has a major function in hemostasis as one of the primary components of blood clots (By similarity). In addition, functions during the early stages of wound repair to stabilize the lesion and guide cell migration during re-epithelialization (By similarity…	Q8VCM7	FIBG_MOUSE Fibrinogen gamma chain OS=Mus musculus OX=10090 GN=Fgg PE=1 SV=1	1	31	31	31	65.8	49.391	56191000	45056000	64612000	5.52863e+07	7311600	8119100	6610900	7347200	7.52482	0.00107955
P07214	SPARC	Sparc	FUNCTION: Appears to regulate cell growth through interactions with the extracellular matrix and cytokines. Binds calcium and copper, several types of collagen, albumin, thrombospondin, PDGF and cell membranes. There are two calcium binding sites; an acidic domain that binds 5 to 8 Ca(2+) with a low affinity and an EF-hand loop that binds a Ca(2+) ion with a high affinity.	P07214	SPRC_MOUSE SPARC OS=Mus musculus OX=10090 GN=Sparc PE=1 SV=1	1	3	3	3	13.9	34.45	141430	108290	174560	141427	25422	4100.4	29502	19674.8	7.18821	0.00416727
P12246	Serum amyloid P-component	Apcs		P12246	SAMP_MOUSE Serum amyloid P-component OS=Mus musculus OX=10090 GN=Apcs PE=1 SV=2	1	2	2	2	14.3	26.247	437900	762190	832130	677407	120300	64102	113330	99244	6.82567	0.00923241
P08905	Lysozyme C-2	Lyz2	FUNCTION: Lysozymes have primarily a bacteriolytic function; those in tissues and body fluids are associated with the monocyte-macrophage system and enhance the activity of immunoagents. Lyz2 is active against a range of Gram-positive and Gram-negative bacteria. More effective than Lyz1 in killing Gram-negative bacteria. Lyz1 and Lyz2 are equally effective in killing Gram-positive bacteria. {ECO:…	P08905	LYZ2_MOUSE Lysozyme C-2 OS=Mus musculus OX=10090 GN=Lyz2 PE=1 SV=2	1	2	2	2	27	16.689	546990	343300	536990	475760	65924	83437	62397	70586	6.74015	0.00369243
Q8R121	Protein Z-dependent protease inhibitor	Serpina10	FUNCTION: Inhibits activity of the coagulation protease factor Xa in the presence of PROZ, calcium and phospholipids. Also inhibits factor XIa in the absence of cofactors (By similarity). {ECO:0000250}.	Q8R121	ZPI_MOUSE Protein Z-dependent protease inhibitor OS=Mus musculus OX=10090 GN=Serpina10 PE=1 SV=1	1	4	4	4	13.6	51.797	697440	795860	496210	663170	92305	71169	140470	101315	6.54565	0.00342968
P60898	DNA-directed RNA polymerase II subunit RPB9	Polr2i	FUNCTION: DNA-dependent RNA polymerase catalyzes the transcription of DNA into RNA using the four ribonucleoside triphosphates as substrates. Component of RNA polymerase II which synthesizes mRNA precursors and many functional non-coding RNAs. Pol II is the central component of the basal RNA polymerase II transcription machinery. It is composed of mobile elements that move relative to each other.…	P60898	RPB9_MOUSE DNA-directed RNA polymerase II subunit RPB9 OS=Mus musculus OX=10090 GN=Polr2i PE=1 SV=1	1	2	2	2	23.2	14.523	72549	60529		66539	16292	4076.5		10184.2	6.53352	0.0223476
Q03734	Serine protease inhibitor A3M	Serpina3m		Q03734	SPA3M_MOUSE Serine protease inhibitor A3M OS=Mus musculus OX=10090 GN=Serpina3m PE=1 SV=2	1	14	7	6	35.6	47.064	1467500	1242100	1514700	1408100	208570	226840	247840	227750	6.18266	0.000155009
O08992	Syntenin-1	Sdcbp	FUNCTION: Multifunctional adapter protein involved in diverse array of functions including trafficking of transmembrane proteins, neuro and immunomodulation, exosome biogenesis, and tumorigenesis. Positively regulates TGFB1-mediated SMAD2/3 activation and TGFB1-induced epithelial-to-mesenchymal transition (EMT) and cell migration in various cell types. May increase TGFB1 signaling by enhancing ce…	O08992	SDCB1_MOUSE Syntenin-1 OS=Mus musculus OX=10090 GN=Sdcbp PE=1 SV=1	1	3	3	3	16.7	32.379	249400	319940	256680	275340		85945	3891.3	44918.2	6.12982	0.0119808
P16110	Galectin-3	Lgals3	FUNCTION: Galactose-specific lectin which binds IgE. May mediate with the alpha-3, beta-1 integrin the stimulation by CSPG4 of endothelial cells migration. Together with DMBT1, required for terminal differentiation of columnar epithelial cells during early embryogenesis. In the nucleus: acts as a pre-mRNA splicing factor. Involved in acute inflammatory responses including neutrophil activation an…	P16110	LEG3_MOUSE Galectin-3 OS=Mus musculus OX=10090 GN=Lgals3 PE=1 SV=3	1	4	4	4	18.6	27.515	462000	779180	448440	563207	174780	59863	47692	94111.7	5.98445	0.0152834
Q3TRM8	Hexokinase-3	Hk3	FUNCTION: Catalyzes the phosphorylation of hexose, such as D-glucose and D-fructose, to hexose 6-phosphate (D-glucose 6-phosphate and D-fructose 6-phosphate, respectively). Mediates the initial step of glycolysis by catalyzing phosphorylation of D-glucose to D-glucose 6-phosphate. {ECO:0000250|UniProtKB:P27926}.	Q3TRM8	HXK3_MOUSE Hexokinase-3 OS=Mus musculus OX=10090 GN=Hk3 PE=1 SV=2	1	9	9	8	15.1	100.1	531000	249850	237150	339333	96760	43193	31515	57156	5.93697	0.0450214
Q9JHU9	Inositol-3-phosphate synthase 1	Isyna1	FUNCTION: Key enzyme in myo-inositol biosynthesis pathway that catalyzes the conversion of glucose 6-phosphate to 1-myo-inositol 1-phosphate in a NAD-dependent manner. Rate-limiting enzyme in the synthesis of all inositol-containing compounds (By similarity). {ECO:0000250}.	Q9JHU9	INO1_MOUSE Inositol-3-phosphate synthase 1 OS=Mus musculus OX=10090 GN=Isyna1 PE=1 SV=1	1	6	6	6	19.4	60.931	423260	492390	530450	482033	109460	56084	82353	82632.3	5.83347	0.000334662
P52019	Squalene monooxygenase	Sqle	FUNCTION: Catalyzes the stereospecific oxidation of squalene to (S)-2,3-epoxysqualene, and is considered to be a rate-limiting enzyme in steroid biosynthesis. {ECO:0000250|UniProtKB:P52020}.	P52019	ERG1_MOUSE Squalene monooxygenase OS=Mus musculus OX=10090 GN=Sqle PE=2 SV=1	1	4	4	4	11.7	63.769	214050	221170	142620	192613	39919	16765	44838	33840.7	5.69177	0.00392047
P11835	Integrin beta-2	Itgb2	FUNCTION: Integrin ITGAL/ITGB2 is a receptor for ICAM1, ICAM2, ICAM3 and ICAM4. Integrin ITGAL/ITGB2 is also a receptor for the secreted form of ubiquitin-like protein ISG15; the interaction is mediated by ITGAL (By similarity). Integrins ITGAM/ITGB2 and ITGAX/ITGB2 are receptors for the iC3b fragment of the third complement component and for fibrinogen. Integrin ITGAX/ITGB2 recognizes the sequen…	P11835	ITB2_MOUSE Integrin beta-2 OS=Mus musculus OX=10090 GN=Itgb2 PE=1 SV=2	1	11	11	11	21.3	85.025	492690	451350	503850	482630	105010	33881	123750	87547	5.51281	0.000238063
Q8BND5	Sulfhydryl oxidase 1	Qsox1	FUNCTION: Catalyzes the oxidation of sulfhydryl groups in peptide and protein thiols to disulfides with the reduction of oxygen to hydrogen peroxide (PubMed:26819240). Plays a role in disulfide bond formation in a variety of extracellular proteins (PubMed:26819240). In fibroblasts, required for normal incorporation of laminin into the extracellular matrix, and thereby for normal cell-cell adhesio…	Q8BND5	QSOX1_MOUSE Sulfhydryl oxidase 1 OS=Mus musculus OX=10090 GN=Qsox1 PE=1 SV=1	1	5	5	5	8.6	82.784	274050	323090	468430	355190	49888	36824	113070	66594	5.33366	0.0101387
Q08879	Fibulin-1	Fbln1	FUNCTION: Incorporated into fibronectin-containing matrix fibers. May play a role in cell adhesion and migration along protein fibers within the extracellular matrix (ECM). Could be important for certain developmental processes and contribute to the supramolecular organization of ECM architecture, in particular to those of basement membranes.	Q08879;CON__ENSEMBL:ENSBTAP00000016046	FBLN1_MOUSE Fibulin-1 OS=Mus musculus OX=10090 GN=Fbln1 PE=1 SV=2	2	6	6	6	10.5	78.032	137500	239750	251660	209637	36649	54077	34309	41678.3	5.02987	0.0102726
P37804	Transgelin	Tagln	FUNCTION: Actin cross-linking/gelling protein. {ECO:0000250}.	P37804	TAGL_MOUSE Transgelin OS=Mus musculus OX=10090 GN=Tagln PE=1 SV=3	1	10	10	10	54.2	22.576	1166100	1023900	1210600	1.13353e+06	294120	189590	219890	234533	4.83314	0.000151773
Q61704	Inter-alpha-trypsin inhibitor heavy chain H3	Itih3	FUNCTION: May act as a carrier of hyaluronan in serum or as a binding protein between hyaluronan and other matrix protein, including those on cell surfaces in tissues to regulate the localization, synthesis and degradation of hyaluronan which are essential to cells undergoing biological processes. {ECO:0000250}.	Q61704	ITIH3_MOUSE Inter-alpha-trypsin inhibitor heavy chain H3 OS=Mus musculus OX=10090 GN=Itih3 PE=1 SV=3	1	5	5	5	7.4	99.357	390810	235630	307720	311387	79990	46604	68632	65075.3	4.78502	0.00581857
P24452	Macrophage-capping protein	Capg	FUNCTION: Calcium-sensitive protein which reversibly blocks the barbed ends of actin filaments but does not sever preformed actin filaments. May play an important role in macrophage function. May play a role in regulating cytoplasmic and/or nuclear structures through potential interactions with actin. May bind DNA. Uncapping occurs either when Ca(2+) falls or when the concentration of polyphospho…	P24452	CAPG_MOUSE Macrophage-capping protein OS=Mus musculus OX=10090 GN=Capg PE=1 SV=2	1	3	3	3	15.1	39.24	94378	105160	81196	93578	14567	20985	24254	19935.3	4.69408	0.000600285
Q5NCF2	Trafficking protein particle complex subunit 1	Trappc1	FUNCTION: May play a role in vesicular transport from endoplasmic reticulum to Golgi. {ECO:0000250}.	Q5NCF2	TPPC1_MOUSE Trafficking protein particle complex subunit 1 OS=Mus musculus OX=10090 GN=Trappc1 PE=1 SV=1	1	5	5	5	42.8	16.881	246790	246140	112800	201910	87410	3629.5	44609	45216.2	4.46544	0.0365467
P43883	Perilipin-2	Plin2	FUNCTION: May be involved in development and maintenance of adipose tissue. {ECO:0000305|PubMed:1518805}.	P43883	PLIN2_MOUSE Perilipin-2 OS=Mus musculus OX=10090 GN=Plin2 PE=1 SV=2	1	13	13	13	49.4	46.646	1303600	1335400	1302600	1.31387e+06	379420	366440	139250	295037	4.45323	0.000205624
Q9CQW3	Vitamin K-dependent protein Z	Proz	FUNCTION: Appears to assist hemostasis by binding thrombin and promoting its association with phospholipid vesicles. Inhibits activity of the coagulation protease factor Xa in the presence of SERPINA10, calcium and phospholipids (By similarity). {ECO:0000250}.	Q9CQW3	PROZ_MOUSE Vitamin K-dependent protein Z OS=Mus musculus OX=10090 GN=Proz PE=1 SV=1	1	4	4	4	13.5	44.304	352640	187800	415710	318717	61468	84004	80840	75437.3	4.22492	0.0235535
O89053	Coronin-1A	Coro1a	FUNCTION: May be a crucial component of the cytoskeleton of highly motile cells, functioning both in the invagination of large pieces of plasma membrane, as well as in forming protrusions of the plasma membrane involved in cell locomotion. In mycobacteria-infected cells, its retention on the phagosomal membrane prevents fusion between phagosomes and lysosomes. {ECO:0000269|PubMed:10338208}.	O89053	COR1A_MOUSE Coronin-1A OS=Mus musculus OX=10090 GN=Coro1a PE=1 SV=5	1	9	9	9	26.2	50.989	1068400	1440600	1903000	1.47067e+06	416900	267030	363900	349277	4.21061	0.0102566
P10107	Annexin A1	Anxa1	FUNCTION: Plays important roles in the innate immune response as effector of glucocorticoid-mediated responses and regulator of the inflammatory process. Has anti-inflammatory activity (PubMed:12475898). Plays a role in glucocorticoid-mediated down-regulation of the early phase of the inflammatory response (PubMed:12475898). Promotes resolution of inflammation and wound healing (PubMed:25664854).…	P10107	ANXA1_MOUSE Annexin A1 OS=Mus musculus OX=10090 GN=Anxa1 PE=1 SV=2	1	12	12	12	49.1	38.734	1979800	1697000	1782100	1.81963e+06	328590	513640	475560	439263	4.14247	0.000165964
Q6ZQK5	Arf-GAP with coiled-coil, ANK repeat and PH domain-containing protein 2	Acap2	FUNCTION: GTPase-activating protein (GAP) for ADP ribosylation factor 6 (ARF6). {ECO:0000250|UniProtKB:Q15057}.	Q6ZQK5	ACAP2_MOUSE Arf-GAP with coiled-coil, ANK repeat and PH domain-containing protein 2 OS=Mus musculus OX=10090 GN=Acap2 PE=1 SV=2	1	2	2	2	4	87.21	54717	57005		55861	10133		16858	13495.5	4.13923	0.00695533
P11276	Fibronectin	Fn1	FUNCTION: Fibronectins bind cell surfaces and various compounds including collagen, fibrin, heparin, DNA, and actin. Fibronectins are involved in cell adhesion, cell motility, opsonization, wound healing, and maintenance of cell shape healing, and maintenance of cell shape. Involved in osteoblast compaction through the fibronectin fibrillogenesis cell-mediated matrix assembly process, essential f…	P11276	FINC_MOUSE Fibronectin OS=Mus musculus OX=10090 GN=Fn1 PE=1 SV=4	1	83	83	83	51.7	272.53	38215000	31137000	47784000	3.90453e+07	9672800	10329000	9013000	9671600	4.03711	0.00371866
Q8C7G5	Apolipoprotein A-V	Apoa5	FUNCTION: Minor apolipoprotein mainly associated with HDL and to a lesser extent with VLDL. May also be associated with chylomicrons. Important determinant of plasma triglyceride (TG) levels by both being a potent stimulator of apo-CII lipoprotein lipase (LPL) TG hydrolysis and an inhibitor of the hepatic VLDL-TG production rate (without affecting the VLDL-apoB production rate). Activates poorly …	Q8C7G5	APOA5_MOUSE Apolipoprotein A-V OS=Mus musculus OX=10090 GN=Apoa5 PE=1 SV=1	1	11	11	11	44.6	41.262	1130000	574160	1047400	917187	250220	213580	255090	239630	3.82751	0.0175166
Q64337	Sequestosome-1	Sqstm1	FUNCTION: Autophagy receptor required for selective macroautophagy (aggrephagy). Functions as a bridge between polyubiquitinated cargo and autophagosomes. Interacts directly with both the cargo to become degraded and an autophagy modifier of the MAP1 LC3 family. Required both for the formation and autophagic degradation of polyubiquitin-containing bodies, called ALIS (aggresome-like induced struc…	Q64337	SQSTM_MOUSE Sequestosome-1 OS=Mus musculus OX=10090 GN=Sqstm1 PE=1 SV=1	1	6	6	6	22.2	48.162	511410	450750	690910	551023	62037	232130	138990	144386	3.81633	0.00959486
P81117	Nucleobindin-2	Nucb2	FUNCTION: Calcium-binding protein which may have a role in calcium homeostasis (PubMed:10915798). Acts as a non-receptor guanine nucleotide exchange factor which binds to and activates guanine nucleotide-binding protein (G-protein) alpha subunit GNAI3 (By similarity). {ECO:0000250|UniProtKB:Q9JI85, ECO:0000269|PubMed:10915798}.; FUNCTION: [Nesfatin-1]: Anorexigenic peptide, seems to play an impor…	P81117	NUCB2_MOUSE Nucleobindin-2 OS=Mus musculus OX=10090 GN=Nucb2 PE=1 SV=2	1	9	9	9	31.2	50.304	663010	867670	683640	738107	110880	135360	335390	193877	3.80709	0.00484361
D3Z6Q9	Bridging integrator 2	Bin2	FUNCTION: Promotes cell motility and migration, probably via its interaction with the cell membrane and with podosome proteins that mediate interaction with the cytoskeleton. Modulates membrane curvature and mediates membrane tubulation. Inhibits phagocytosis (By similarity). Plays a role in podosome formation. {ECO:0000250, ECO:0000269|PubMed:23285027}.	D3Z6Q9	BIN2_MOUSE Bridging integrator 2 OS=Mus musculus OX=10090 GN=Bin2 PE=1 SV=1	1	5	5	5	14.9	52.553	160450	187740	202880	183690	55410	43227	46976	48537.7	3.78448	0.000472933
O35711	Liprin-beta-2	Ppfibp2	FUNCTION: May regulate the disassembly of focal adhesions. Did not bind receptor-like tyrosine phosphatases type 2A (By similarity). {ECO:0000250|UniProtKB:Q8ND30}.	O35711	LIPB2_MOUSE Liprin-beta-2 OS=Mus musculus OX=10090 GN=Ppfibp2 PE=1 SV=3	1	3	3	3	5.1	98.752	982900	870700	510860	788153	382760	120940	124720	209473	3.76255	0.0255388
Q6QI06	Rapamycin-insensitive companion of mTOR	Rictor	FUNCTION: Subunit of mTORC2, which regulates cell growth and survival in response to hormonal signals. mTORC2 is activated by growth factors, but, in contrast to mTORC1, seems to be nutrient-insensitive. mTORC2 seems to function upstream of Rho GTPases to regulate the actin cytoskeleton, probably by activating one or more Rho-type guanine nucleotide exchange factors. mTORC2 promotes the serum-ind…	Q6QI06	RICTR_MOUSE Rapamycin-insensitive companion of mTOR OS=Mus musculus OX=10090 GN=Rictor PE=1 SV=2	1	2	2	2	1.3	191.57	24778	23912	30885	26525	6247.9	8404.7	6730.7	7127.77	3.72136	0.00106385
Q9JIZ9	Phospholipid scramblase 3	Plscr3	FUNCTION: May mediate accelerated ATP-independent bidirectional transbilayer migration of phospholipids upon binding calcium ions that results in a loss of phospholipid asymmetry in the plasma membrane. May play a central role in the initiation of fibrin clot formation, in the activation of mast cells and in the recognition of apoptotic and injured cells by the reticuloendothelial system. Seems t…	Q9JIZ9	PLS3_MOUSE Phospholipid scramblase 3 OS=Mus musculus OX=10090 GN=Plscr3 PE=1 SV=1	1	1	1	1	6.4	31.802		18135	23108	20621.5	6212.2	5189.7		5700.95	3.6172	0.027747
P82198	Transforming growth factor-beta-induced protein ig-h3	Tgfbi	FUNCTION: Plays a role in cell adhesion (PubMed:8024701). May play a role in cell-collagen interactions (By similarity). {ECO:0000250|UniProtKB:O11780, ECO:0000269|PubMed:8024701}.	P82198	BGH3_MOUSE Transforming growth factor-beta-induced protein ig-h3 OS=Mus musculus OX=10090 GN=Tgfbi PE=1 SV=1	1	10	10	10	16.3	74.596	378020	750000	390680	506233	152830	175310	91999	140046	3.61476	0.0422875
E9PZJ8	Activating signal cointegrator 1 complex subunit 3	Ascc3	FUNCTION: 3'-5' DNA helicase involved in repair of alkylated DNA. Promotes DNA unwinding to generate single-stranded substrate needed for ALKBH3, enabling ALKBH3 to process alkylated N3-methylcytosine (3mC) within double-stranded regions. Part of the ASC-1 complex that enhances NF-kappa-B, SRF and AP1 transactivation. {ECO:0000250|UniProtKB:Q8N3C0}.	E9PZJ8	ASCC3_MOUSE Activating signal cointegrator 1 complex subunit 3 OS=Mus musculus OX=10090 GN=Ascc3 PE=1 SV=1	1	10	10	10	6.7	250.55	181840	116380	233810	177343	42307	71408	33594	49103	3.61166	0.023218
Q05144	Ras-related C3 botulinum toxin substrate 2	Rac2	FUNCTION: Plasma membrane-associated small GTPase which cycles between an active GTP-bound and inactive GDP-bound state. In active state binds to a variety of effector proteins to regulate cellular responses, such as secretory processes, phagocytose of apoptotic cells and epithelial cell polarization. Augments the production of reactive oxygen species (ROS) by NADPH oxidase.	Q05144	RAC2_MOUSE Ras-related C3 botulinum toxin substrate 2 OS=Mus musculus OX=10090 GN=Rac2 PE=1 SV=1	1	7	3	3	43.2	21.441	271700	267490	325890	288360	89908	63769	88155	80610.7	3.57719	0.000544913
A6X935	Inter alpha-trypsin inhibitor, heavy chain 4	Itih4	FUNCTION: Type II acute-phase protein (APP) involved in inflammatory responses to trauma. May also play a role in liver development or regeneration.	A6X935;CON__Q3T052	ITIH4_MOUSE Inter alpha-trypsin inhibitor, heavy chain 4 OS=Mus musculus OX=10090 GN=Itih4 PE=1 SV=2	2	22	22	22	30.7	104.66	3637800	3532700	4255300	3808600	1169400	869630	1242200	1.09374e+06	3.48217	0.000424818
Q9CQF8	Ribosomal protein 63, mitochondrial	Mrpl57		Q9CQF8	RT63_MOUSE Ribosomal protein 63, mitochondrial OS=Mus musculus OX=10090 GN=Mrpl57 PE=1 SV=1	1	1	1	1	12.7	11.952	124800	84394		104597	21237	52781	16254	30090.7	3.47606	0.0385556
P06800	Receptor-type tyrosine-protein phosphatase C	Ptprc	FUNCTION: Protein tyrosine-protein phosphatase required for T-cell activation through the antigen receptor. Acts as a positive regulator of T-cell coactivation upon binding to DPP4. The first PTPase domain has enzymatic activity, while the second one seems to affect the substrate specificity of the first one. Upon T-cell activation, recruits and dephosphorylates SKAP1 and FYN (By similarity). Dep…	P06800	PTPRC_MOUSE Receptor-type tyrosine-protein phosphatase C OS=Mus musculus OX=10090 GN=Ptprc PE=1 SV=4	1	3	3	3	2.7	144.84	308200	452100	454440	404913	20563	283470	54876	119636	3.38453	0.0406273
O88947	Coagulation factor X	F10	FUNCTION: Factor Xa is a vitamin K-dependent glycoprotein that converts prothrombin to thrombin in the presence of factor Va, calcium and phospholipid during blood clotting.	O88947	FA10_MOUSE Coagulation factor X OS=Mus musculus OX=10090 GN=F10 PE=1 SV=1	1	6	6	6	15.8	54.017	283850	281620	447300	337590	80402	166550	53237	100063	3.37377	0.0212863
Q08481	Platelet endothelial cell adhesion molecule	Pecam1	FUNCTION: Cell adhesion molecule which is required for leukocyte transendothelial migration (TEM) under most inflammatory conditions (By similarity). Tyr-679 plays a critical role in TEM and is required for efficient trafficking of PECAM1 to and from the lateral border recycling compartment (LBRC) and is also essential for the LBRC membrane to be targeted around migrating leukocytes (By similarit…	Q08481	PECA1_MOUSE Platelet endothelial cell adhesion molecule OS=Mus musculus OX=10090 GN=Pecam1 PE=1 SV=1	1	4	4	4	7.4	81.262	83596	87748	53348	74897.3	35172	23747	8003.1	22307.4	3.35752	0.0171807
Q61147	Ceruloplasmin	Cp	FUNCTION: Ceruloplasmin is a blue, copper-binding (6-7 atoms per molecule) glycoprotein. It has ferroxidase activity oxidizing Fe(2+) to Fe(3+) without releasing radical oxygen species. It is involved in iron transport across the cell membrane. Provides Cu(2+) ions for the ascorbate-mediated deaminase degradation of the heparan sulfate chains of GPC1. May also play a role in fetal lung developmen…	Q61147	CERU_MOUSE Ceruloplasmin OS=Mus musculus OX=10090 GN=Cp PE=1 SV=2	1	32	32	31	39.2	121.15	6389600	5882800	6107100	6126500	1937200	1684700	1858000	1.82663e+06	3.35398	1.27252e-05
Q60989	E3 ubiquitin-protein ligase XIAP	Xiap	FUNCTION: Multi-functional protein which regulates not only caspases and apoptosis, but also modulates inflammatory signaling and immunity, copper homeostasis, mitogenic kinase signaling, cell proliferation, as well as cell invasion and metastasis. Acts as a direct caspase inhibitor. Directly bind to the active site pocket of CASP3 and CASP7 and obstructs substrate entry. Inactivates CASP9 by kee…	Q60989	XIAP_MOUSE E3 ubiquitin-protein ligase XIAP OS=Mus musculus OX=10090 GN=Xiap PE=1 SV=2	1	3	3	3	8.5	56.078	140380	89396	106500	112092	2551.9	43259	55567	33792.6	3.31705	0.0233767
Q61247	Alpha-2-antiplasmin	Serpinf2	FUNCTION: Serine protease inhibitor. The major targets of this inhibitor are plasmin and trypsin, but it also inactivates matriptase-3/TMPRSS7 and chymotrypsin (By similarity). {ECO:0000250}.	Q61247	A2AP_MOUSE Alpha-2-antiplasmin OS=Mus musculus OX=10090 GN=Serpinf2 PE=1 SV=1	1	9	9	9	23.4	54.971	2475600	2036200	2516800	2.34287e+06	785070	604160	752640	713957	3.28153	0.000571081
P97434	Myosin phosphatase Rho-interacting protein	Mprip	FUNCTION: Targets myosin phosphatase to the actin cytoskeleton. Required for the regulation of the actin cytoskeleton by RhoA and ROCK1. Depletion leads to an increased number of stress fibers in smooth muscle cells through stabilization of actin fibers by phosphorylated myosin. Overexpression of MRIP as well as its F-actin-binding region leads to disassembly of stress fibers in neuronal cells. {…	P97434	MPRIP_MOUSE Myosin phosphatase Rho-interacting protein OS=Mus musculus OX=10090 GN=Mprip PE=1 SV=2	1	4	4	4	6.9	116.41	88644	52336	47851	62943.7	32933	12156	12766	19285	3.26387	0.0403927
Q9CX13	Protein cornichon homolog 4	Cnih4	FUNCTION: Involved in G protein-coupled receptors (GPCRs) trafficking from the endoplasmic reticulum to the cell surface; it promotes the exit of GPCRs from the early secretory pathway, likely through interaction with the COPII machinery. {ECO:0000250|UniProtKB:Q9P003}.	Q9CX13	CNIH4_MOUSE Protein cornichon homolog 4 OS=Mus musculus OX=10090 GN=Cnih4 PE=2 SV=1	1	1	1	1	14.4	16.089	101970	145080	83139	110063	16478	39326	47158	34320.7	3.2069	0.0209758
Q61646	Haptoglobin	Hp	FUNCTION: As a result of hemolysis, hemoglobin is found to accumulate in the kidney and is secreted in the urine. Haptoglobin captures, and combines with free plasma hemoglobin to allow hepatic recycling of heme iron and to prevent kidney damage. Haptoglobin also acts as an antioxidant, has antibacterial activity and plays a role in modulating many aspects of the acute phase response. Hemoglobin/…	Q61646	HPT_MOUSE Haptoglobin OS=Mus musculus OX=10090 GN=Hp PE=1 SV=1	1	14	14	14	42.1	38.752	7215400	6117700	8964100	7432400	1762400	1949400	3374600	2.36213e+06	3.14648	0.00645999
Q8BTM8	Filamin-A	Flna	FUNCTION: Actin binding protein that promotes orthogonal branching of actin filaments and links actin filaments to membrane glycoproteins. Anchors various transmembrane proteins to the actin cytoskeleton and serves as a scaffold for a wide range of cytoplasmic signaling proteins (By similarity). Interaction with FLNB may allow neuroblast migration from the ventricular zone into the cortical plate…	Q8BTM8	FLNA_MOUSE Filamin-A OS=Mus musculus OX=10090 GN=Flna PE=1 SV=5	1	76	73	71	43.5	281.22	9365200	7309800	8110500	8.26183e+06	2689700	2411900	2807500	2.63637e+06	3.1338	0.000766063
Q62523	Zyxin	Zyx	FUNCTION: Adhesion plaque protein. Binds alpha-actinin and the CRP protein. Important for targeting TES and ENA/VASP family members to focal adhesions and for the formation of actin-rich structures. May be a component of a signal transduction pathway that mediates adhesion-stimulated changes in gene expression (By similarity). {ECO:0000250}.	Q62523	ZYX_MOUSE Zyxin OS=Mus musculus OX=10090 GN=Zyx PE=1 SV=2	1	7	7	7	17.6	60.545	508190	479860	359300	449117	267110	72654	94349	144704	3.10368	0.0164879
Q61189	Methylosome subunit pICln	Clns1a	FUNCTION: Involved in both the assembly of spliceosomal snRNPs and the methylation of Sm proteins (By similarity). Chaperone that regulates the assembly of spliceosomal U1, U2, U4 and U5 small nuclear ribonucleoproteins (snRNPs), the building blocks of the spliceosome. Thereby, plays an important role in the splicing of cellular pre-mRNAs. Most spliceosomal snRNPs contain a common set of Sm prote…	Q61189	ICLN_MOUSE Methylosome subunit pICln OS=Mus musculus OX=10090 GN=Clns1a PE=1 SV=1	1	2	2	2	13.6	26.021	88871	125850	65717	93479.3	38261	28654	25327	30747.3	3.04024	0.0249487
P17879	Heat shock 70 kDa protein 1B	Hspa1b	FUNCTION: Molecular chaperone implicated in a wide variety of cellular processes, including protection of the proteome from stress, folding and transport of newly synthesized polypeptides, activation of proteolysis of misfolded proteins and the formation and dissociation of protein complexes. Plays a pivotal role in the protein quality control system, ensuring the correct folding of proteins, the…	P17879	HS71B_MOUSE Heat shock 70 kDa protein 1B OS=Mus musculus OX=10090 GN=Hspa1b PE=1 SV=3	1	26	22	1	53	70.175	10417000	11700000	9283000	1.04667e+07	3586700	2878300	4067100	3510700	2.98136	0.000869258
Q8BH48	Ubiquitin-associated protein 1	Ubap1	FUNCTION: Component of the ESCRT-I complex, a regulator of vesicular trafficking process (PubMed:31203368). Binds to ubiquitinated cargo proteins and is required for the sorting of endocytic ubiquitinated cargos into multivesicular bodies (MVBs) (By similarity). Plays a role in the proteasomal degradation of ubiquitinated cell-surface proteins, such as EGFR and BST2 (PubMed:31203368). {ECO:000025…	Q8BH48	UBAP1_MOUSE Ubiquitin-associated protein 1 OS=Mus musculus OX=10090 GN=Ubap1 PE=1 SV=1	1	1	1	1	3.6	55.028	12230	11907		12068.5	6135.7	2538.6	3811.6	4161.97	2.89971	0.0102332
Q6ZQB6	Inositol hexakisphosphate and diphosphoinositol-pentakisphosphate kinase 2	Ppip5k2	FUNCTION: Bifunctional inositol kinase that acts in concert with the IP6K kinases IP6K1, IP6K2 and IP6K3 to synthesize the diphosphate group-containing inositol pyrophosphates diphosphoinositol pentakisphosphate, PP-InsP5, and bis-diphosphoinositol tetrakisphosphate, (PP)2-InsP4 (PubMed:17690096). PP-InsP5 and (PP)2-InsP4, also respectively called InsP7 and InsP8, regulate a variety of cellular p…	Q6ZQB6	VIP2_MOUSE Inositol hexakisphosphate and diphosphoinositol-pentakisphosphate kinase 2 OS=Mus musculus OX=10090 GN=Ppip5k2 PE=1 SV=3	1	4	4	4	4.6	128.43	68048	101650	125230	98309.3	14807	29111	58115	34011	2.89052	0.0371554
Q9ET54	Palladin	Palld	FUNCTION: Cytoskeletal protein required for organization of normal actin cytoskeleton. Roles in establishing cell morphology, motility, cell adhesion and cell-extracellular matrix interactions in a variety of cell types. May function as a scaffolding molecule with the potential to influence both actin polymerization and the assembly of existing actin filaments into higher-order arrays. Binds to p…	Q9ET54;Q5DTJ9	PALLD_MOUSE Palladin OS=Mus musculus OX=10090 GN=Palld PE=1 SV=2	2	9	9	9	7.9	152.13	490110	430490	438080	452893	265480	166890	39097	157156	2.88181	0.0122626
P20918	Plasminogen	Plg	FUNCTION: Plasmin dissolves the fibrin of blood clots and acts as a proteolytic factor in a variety of other processes including embryonic development, tissue remodeling, tumor invasion, and inflammation. In ovulation, weakens the walls of the Graafian follicle. It activates the urokinase-type plasminogen activator, collagenases and several complement zymogens, such as C1 and C5. Cleavage of fibr…	P20918;CON__P06868	PLMN_MOUSE Plasminogen OS=Mus musculus OX=10090 GN=Plg PE=1 SV=3	2	35	35	35	62.1	90.807	16006000	12306000	15104000	14472000	5021900	4813800	5271000	5.03557e+06	2.87396	0.00109282
Q9JKB3	Y-box-binding protein 3	Ybx3	FUNCTION: Binds to the GM-CSF promoter. Seems to act as a repressor (By similarity). Binds also to full-length mRNA and to short RNA sequences containing the consensus site 5'-UCCAUCA-3'. May have a role in translation repression. {ECO:0000250, ECO:0000269|PubMed:12117816}.	Q9JKB3	YBOX3_MOUSE Y-box-binding protein 3 OS=Mus musculus OX=10090 GN=Ybx3 PE=1 SV=2	1	4	2	2	13	38.813	230950	178990	132050	180663	54484	84872	51429	63595	2.84084	0.0184702
Q99JT6	TLC domain-containing protein 1	Tlcd1	FUNCTION: Regulates the composition and fluidity of the plasma membrane (By similarity). Inhibits the incorporation of membrane-fluidizing phospholipids containing omega-3 long-chain polyunsaturated fatty acids (LCPUFA) and thereby promotes membrane rigidity (By similarity). Does not appear to have any effect on LCPUFA synthesis (By similarity). {ECO:0000250|UniProtKB:Q96CP7}.	Q99JT6	TLCD1_MOUSE TLC domain-containing protein 1 OS=Mus musculus OX=10090 GN=Tlcd1 PE=2 SV=1	1	1	1	1	5.3	28.787	55381	55480		55430.5	33031	16283	10381	19898.3	2.78569	0.0269856
Q60590	Alpha-1-acid glycoprotein 1	Orm1	FUNCTION: Functions as transport protein in the blood stream. Binds various ligands in the interior of its beta-barrel domain (By similarity). Appears to function in modulating the activity of the immune system during the acute-phase reaction. {ECO:0000250}.	Q60590	A1AG1_MOUSE Alpha-1-acid glycoprotein 1 OS=Mus musculus OX=10090 GN=Orm1 PE=1 SV=1	1	3	3	1	20.3	23.895	1563200	1639200	977780	1.39339e+06	553830	415090	549930	506283	2.7522	0.0142872
P11031	Activated RNA polymerase II transcriptional coactivator p15	Sub1	FUNCTION: General coactivator that functions cooperatively with TAFs and mediates functional interactions between upstream activators and the general transcriptional machinery. May be involved in stabilizing the multiprotein transcription complex. Binds single-stranded DNA. Also binds, in vitro, non-specifically to double-stranded DNA (ds DNA).	P11031	TCP4_MOUSE Activated RNA polymerase II transcriptional coactivator p15 OS=Mus musculus OX=10090 GN=Sub1 PE=1 SV=3	1	3	3	3	28.3	14.427	696140	926760	1109800	910900	400750	398900	208620	336090	2.71029	0.013271
O89086	RNA-binding protein 3	Rbm3	FUNCTION: Cold-inducible mRNA binding protein that enhances global protein synthesis at both physiological and mild hypothermic temperatures. Reduces the relative abundance of microRNAs, when overexpressed. Enhances phosphorylation of translation initiation factors and active polysome formation. {ECO:0000269|PubMed:15684048}.	O89086	RBM3_MOUSE RNA-binding protein 3 OS=Mus musculus OX=10090 GN=Rbm3 PE=1 SV=1	1	5	5	5	34.6	16.604	750570	797780	872460	806937	333170	293930	275070	300723	2.68332	0.000211451
Q9QZN4	F-box only protein 6	Fbxo6	FUNCTION: Substrate-recognition component of some SCF (SKP1-CUL1-F-box protein)-type E3 ubiquitin ligase complexes. Involved in DNA damage response by specifically recognizing activated CHEK1 (phosphorylated on 'Ser-345'), promoting its ubiquitination and degradation. Ubiquitination of CHEK1 is required to insure that activated CHEK1 does not accumulate as cells progress through S phase, or when …	Q9QZN4	FBX6_MOUSE F-box only protein 6 OS=Mus musculus OX=10090 GN=Fbxo6 PE=1 SV=1	1	7	7	7	34.2	34.492	456430	724000	653350	611260	295110	322650	83136	233632	2.61634	0.0265819
Q91VY9	Zinc finger protein 622	Znf622	FUNCTION: May behave as an activator of the bound transcription factor, MYBL2, and be involved in embryonic development.	Q91VY9	ZN622_MOUSE Zinc finger protein 622 OS=Mus musculus OX=10090 GN=Znf622 PE=1 SV=1	1	3	3	3	9.7	53.451	29366	27921	30481	29256	3627.3	9469.1	20814	11303.5	2.58823	0.0244412
P10711	Transcription elongation factor A protein 1	Tcea1	FUNCTION: Necessary for efficient RNA polymerase II transcription elongation past template-encoded arresting sites. The arresting sites in DNA have the property of trapping a certain fraction of elongating RNA polymerases that pass through, resulting in locked ternary complexes. Cleavage of the nascent transcript by S-II allows the resumption of elongation from the new 3'-terminus.	P10711;Q9QVN7	TCEA1_MOUSE Transcription elongation factor A protein 1 OS=Mus musculus OX=10090 GN=Tcea1 PE=1 SV=2	2	7	7	7	30.9	33.88	764180	842910	502870	703320	396090	175280	251930	274433	2.56281	0.0242034
Q9DBY1	E3 ubiquitin-protein ligase synoviolin	Syvn1	FUNCTION: Acts as an E3 ubiquitin-protein ligase which accepts ubiquitin specifically from endoplasmic reticulum-associated UBC7 E2 ligase and transfers it to substrates, promoting their degradation (PubMed:12975321, PubMed:15611074). Component of the endoplasmic reticulum quality control (ERQC) system also called ER-associated degradation (ERAD) involved in ubiquitin-dependent degradation of mis…	Q9DBY1	SYVN1_MOUSE E3 ubiquitin-protein ligase synoviolin OS=Mus musculus OX=10090 GN=Syvn1 PE=1 SV=3	1	2	2	2	4.1	67.296	168080	186210		177145	88448		49845	69146.5	2.56188	0.036845
P09528	Ferritin heavy chain	Fth1	FUNCTION: Stores iron in a soluble, non-toxic, readily available form. Important for iron homeostasis. Has ferroxidase activity. Iron is taken up in the ferrous form and deposited as ferric hydroxides after oxidation. Also plays a role in delivery of iron to cells. Mediates iron uptake in capsule cells of the developing kidney. {ECO:0000269|PubMed:19154717}.	P09528	FRIH_MOUSE Ferritin heavy chain OS=Mus musculus OX=10090 GN=Fth1 PE=1 SV=2	1	11	11	11	66.5	21.066	5403400	3849800	6614700	5289300	1690400	2180000	2330200	2.06687e+06	2.55909	0.0173261
Q8K1N2	Pleckstrin homology-like domain family B member 2	Phldb2	FUNCTION: Seems to be involved in the assembly of the postsynaptic apparatus. May play a role in acetyl-choline receptor (AChR) aggregation in the postsynaptic membrane. {ECO:0000269|PubMed:15851520}.	Q8K1N2	PHLB2_MOUSE Pleckstrin homology-like domain family B member 2 OS=Mus musculus OX=10090 GN=Phldb2 PE=1 SV=2	1	5	5	5	7	141.48	96190	117000	84964	99384.7	44991	43868	29750	39536.3	2.51376	0.00482775
Q8BJ71	Nuclear pore complex protein Nup93	Nup93	FUNCTION: Plays a role in the nuclear pore complex (NPC) assembly and/or maintenance. May anchor nucleoporins, but not NUP153 and TPR, to the NPC (By similarity). During renal development, regulates podocyte migration and proliferation through SMAD4 signaling (By similarity) (PubMed:26878725). {ECO:0000250|UniProtKB:Q8N1F7, ECO:0000269|PubMed:26878725}.	Q8BJ71	NUP93_MOUSE Nuclear pore complex protein Nup93 OS=Mus musculus OX=10090 GN=Nup93 PE=1 SV=1	1	8	8	8	11.5	93.28	322830	170080	210320	234410	128340	63112	89682	93711.3	2.50141	0.0466944
Q62192	CD180 antigen	Cd180	FUNCTION: May cooperate with MD-1 and TLR4 to mediate the innate immune response to bacterial lipopolysaccharide (LPS) in B-cells. Leads to NF-kappa-B activation. Also involved in the life/death decision of B-cells. {ECO:0000269|PubMed:10880523}.	Q62192	CD180_MOUSE CD180 antigen OS=Mus musculus OX=10090 GN=Cd180 PE=1 SV=2	1	3	3	3	6.5	74.302	21352	40267	45807	35808.7	18204	10894	14201	14433	2.48103	0.0499992
P54310	Hormone-sensitive lipase	Lipe	FUNCTION: In adipose tissue and heart, it primarily hydrolyzes stored triglycerides to free fatty acids, while in steroidogenic tissues, it principally converts cholesteryl esters to free cholesterol for steroid hormone production. {ECO:0000269|PubMed:23291629}.	P54310	LIPS_MOUSE Hormone-sensitive lipase OS=Mus musculus OX=10090 GN=Lipe PE=1 SV=2	1	2	2	2	5.1	83.347		108870	105350	107110	62035	36556	31120	43237	2.47728	0.0140948
P18531	Ig heavy chain V region 3-6	Ighv3-6		P18531	HVM60_MOUSE Ig heavy chain V region 3-6 OS=Mus musculus OX=10090 GN=Ighv3-6 PE=1 SV=1	1	1	1	1	13.8	13.095	74510	71243	52002	65918.3	47870	20989	11070	26643	2.47413	0.0395136
Q00612	Glucose-6-phosphate 1-dehydrogenase X	G6pdx	FUNCTION: Cytosolic glucose-6-phosphate dehydrogenase that catalyzes the first and rate-limiting step of the oxidative branch within the pentose phosphate pathway/shunt, an alternative route to glycolysis for the dissimilation of carbohydrates and a major source of reducing power and metabolic intermediates for fatty acid and nucleic acid biosynthetic processes. {ECO:0000269|PubMed:12831846}.	Q00612	G6PD1_MOUSE Glucose-6-phosphate 1-dehydrogenase X OS=Mus musculus OX=10090 GN=G6pdx PE=1 SV=3	1	8	8	5	20	59.262	721550	686540	612390	673493	263510	272150	298020	277893	2.42357	0.000305064
P97496	SWI/SNF complex subunit SMARCC1	Smarcc1	FUNCTION: Involved in transcriptional activation and repression of select genes by chromatin remodeling (alteration of DNA-nucleosome topology). Component of SWI/SNF chromatin remodeling complexes that carry out key enzymatic activities, changing chromatin structure by altering DNA-histone contacts within a nucleosome in an ATP-dependent manner. May stimulate the ATPase activity of the catalytic …	P97496	SMRC1_MOUSE SWI/SNF complex subunit SMARCC1 OS=Mus musculus OX=10090 GN=Smarcc1 PE=1 SV=2	1	5	1	1	6.4	122.89	30010	30023		30016.5	13024	14500	9724.6	12416.2	2.41753	0.00235692
Q61093	Cytochrome b-245 heavy chain	Cybb	FUNCTION: Critical component of the membrane-bound oxidase of phagocytes that generates superoxide. It is the terminal component of a respiratory chain that transfers single electrons from cytoplasmic NADPH across the plasma membrane to molecular oxygen on the exterior. Also functions as a voltage-gated proton channel that mediates the H(+) currents of resting phagocytes. {ECO:0000269|PubMed:2473…	Q61093	CY24B_MOUSE Cytochrome b-245 heavy chain OS=Mus musculus OX=10090 GN=Cybb PE=1 SV=1	1	3	3	3	6.5	65.304	81515	63455	85535	76835	12175	39136	44854	32055	2.39697	0.021102
Q3TBT3	Stimulator of interferon genes protein	Sting1	FUNCTION: Facilitator of innate immune signaling that acts as a sensor of cytosolic DNA from bacteria and viruses and promotes the production of type I interferon (IFN-alpha and IFN-beta) (PubMed:18818105, PubMed:19433799, PubMed:19776740, PubMed:26229117, PubMed:26669264). Innate immune response is triggered in response to non-CpG double-stranded DNA from viruses and bacteria delivered to the cy…	Q3TBT3	STING_MOUSE Stimulator of interferon genes protein OS=Mus musculus OX=10090 GN=Sting1 PE=1 SV=2	1	2	2	2	5.3	42.829	14285	25833	28451	22856.3	12323	7113.4	9228.4	9554.93	2.3921	0.0446938
Q9QXL2	Kinesin-like protein KIF21A	Kif21a	FUNCTION: Microtubule-binding motor protein probably involved in neuronal axonal transport. In vitro, has a plus-end directed motor activity. {ECO:0000269|PubMed:10225949}.	Q9QXL2	KI21A_MOUSE Kinesin-like protein KIF21A OS=Mus musculus OX=10090 GN=Kif21a PE=1 SV=2	1	6	6	6	5.2	186.53	239850	327230	301580	289553	176550	86904	103110	122188	2.36974	0.0115017
Q91VU0	Protein FAM3C	Fam3c	FUNCTION: May be involved in retinal laminar formation. Promotes epithelial to mesenchymal transition. {ECO:0000269|PubMed:16959614, ECO:0000269|PubMed:19015638, ECO:0000269|PubMed:20059962}.	Q91VU0	FAM3C_MOUSE Protein FAM3C OS=Mus musculus OX=10090 GN=Fam3c PE=1 SV=1	1	4	4	4	25.6	24.752	296660	162920	255940	238507	130320	120970	53191	101494	2.34997	0.0419676
P36536	GTP-binding protein SAR1a	Sar1a	FUNCTION: Involved in transport from the endoplasmic reticulum to the Golgi apparatus. Required to maintain SEC16A localization at discrete locations on the ER membrane perhaps by preventing its dissociation. SAR1A-GTP-dependent assembly of SEC16A on the ER membrane forms an organized scaffold defining endoplasmic reticulum exit sites (ERES) (By similarity). {ECO:0000250}.	P36536	SAR1A_MOUSE GTP-binding protein SAR1a OS=Mus musculus OX=10090 GN=Sar1a PE=1 SV=1	1	3	2	2	21.2	22.371	94375	94436	58262	82357.7	18769	45630	40856	35085	2.34738	0.0318395
P01592	Immunoglobulin J chain	Jchain	FUNCTION: Serves to link two monomer units of either IgM or IgA. In the case of IgM, the J chain-joined dimer is a nucleating unit for the IgM pentamer, and in the case of IgA it induces larger polymers. It also help to bind these immunoglobulins to secretory component. {ECO:0000269|PubMed:1517233}.	P01592	IGJ_MOUSE Immunoglobulin J chain OS=Mus musculus OX=10090 GN=Jchain PE=1 SV=4	1	2	2	2	16.4	18.013	121090	110860	92748	108233	58415	55778	24343	46178.7	2.34378	0.0106549
Q920Q8	Influenza virus NS1A-binding protein homolog	Ivns1abp	FUNCTION: Involved in many cell functions, including pre-mRNA splicing, the aryl hydrocarbon receptor (AHR) pathway, F-actin organization and protein ubiquitination. Plays a role in the dynamic organization of the actin skeleton as a stabilizer of actin filaments by association with F-actin through Kelch repeats (PubMed:12213805, PubMed:16317045). Protects cells from cell death induced by actin d…	Q920Q8	NS1BP_MOUSE Influenza virus NS1A-binding protein homolog OS=Mus musculus OX=10090 GN=Ivns1abp PE=1 SV=2	1	3	3	3	5.5	71.58	107090	112870	86894	102285	71153	26086	34235	43824.7	2.33395	0.0214602
Q9D8S3	ADP-ribosylation factor GTPase-activating protein 3	Arfgap3	FUNCTION: GTPase-activating protein (GAP) for ADP ribosylation factor 1 (ARF1). Hydrolysis of ARF1-bound GTP may lead to dissociation of coatomer from Golgi-derived membranes to allow fusion with target membranes (By similarity). {ECO:0000250}.	Q9D8S3	ARFG3_MOUSE ADP-ribosylation factor GTPase-activating protein 3 OS=Mus musculus OX=10090 GN=Arfgap3 PE=1 SV=2	1	6	6	6	15.1	57.455	173380	207960	175950	185763	79667	84629	76841	80379	2.31109	0.000749383
Q7TMY4	THO complex subunit 7 homolog	Thoc7	FUNCTION: Required for efficient export of polyadenylated RNA. Acts as component of the THO subcomplex of the TREX complex which is thought to couple mRNA transcription, processing and nuclear export, and which specifically associates with spliced mRNA and not with unspliced pre-mRNA. TREX is recruited to spliced mRNAs by a transcription-independent mechanism, binds to mRNA upstream of the exon-j…	Q7TMY4	THOC7_MOUSE THO complex subunit 7 homolog OS=Mus musculus OX=10090 GN=Thoc7 PE=1 SV=2	1	2	2	2	13.7	23.715	25953	27636		26794.5	18897	8825.4	7858.1	11860.2	2.2592	0.0475996
P06728	Apolipoprotein A-IV	Apoa4	FUNCTION: May have a role in chylomicrons and VLDL secretion and catabolism. Required for efficient activation of lipoprotein lipase by ApoC-II; potent activator of LCAT. Apoa-IV is a major component of HDL and chylomicrons.	P06728	APOA4_MOUSE Apolipoprotein A-IV OS=Mus musculus OX=10090 GN=Apoa4 PE=1 SV=3	1	14	14	14	47.1	45.029	3005500	2656600	3580600	3080900	1786100	1322300	991590	1.36666e+06	2.25432	0.00842606
Q3ULW8	Protein mono-ADP-ribosyltransferase PARP3	Parp3	FUNCTION: Mono-ADP-ribosyltransferase that mediates mono-ADP-ribosylation of target proteins and plays a key role in the response to DNA damage (PubMed:21270334, PubMed:24598253). Mediates mono-ADP-ribosylation of glutamate, aspartate or lysine residues on target proteins (By similarity). In contrast to PARP1 and PARP2, it is not able to mediate poly-ADP-ribosylation (By similarity). Associates w…	Q3ULW8	PARP3_MOUSE Protein mono-ADP-ribosyltransferase PARP3 OS=Mus musculus OX=10090 GN=Parp3 PE=2 SV=1	1	4	4	4	10.3	59.948	134830	128180	134930	132647	103160	22264	52322	59248.7	2.23881	0.0363902
P11688	Integrin alpha-5	Itga5	FUNCTION: Integrin alpha-5/beta-1 (ITGA5:ITGB1) is a receptor for fibronectin and fibrinogen. It recognizes the sequence R-G-D in its ligands. ITGA5:ITGB1 binds to PLA2G2A via a site (site 2) which is distinct from the classical ligand-binding site (site 1) and this induces integrin conformational changes and enhanced ligand binding to site 1. ITGA5:ITGB1 acts as a receptor for fibrillin-1 (FBN1)…	P11688	ITA5_MOUSE Integrin alpha-5 OS=Mus musculus OX=10090 GN=Itga5 PE=1 SV=3	1	9	9	9	10.8	115.04	240620	210990	373160	274923	92104	137520	138960	122861	2.23767	0.0434887
Q3TGF2	Protein FAM107B	Fam107b		Q3TGF2	F107B_MOUSE Protein FAM107B OS=Mus musculus OX=10090 GN=Fam107b PE=1 SV=2	1	3	3	3	25.2	15.572	58713	107570	102980	89754.3	28163	38967	54907	40679	2.2064	0.0478581
A2ASZ8	Calcium-binding mitochondrial carrier protein SCaMC-2	Slc25a25	FUNCTION: Calcium-dependent mitochondrial solute carrier. Mitochondrial solute carriers shuttle metabolites, nucleotides, and cofactors through the mitochondrial inner membrane. May act as a ATP-Mg/Pi exchanger that mediates the transport of Mg-ATP in exchange for phosphate, catalyzing the net uptake or efflux of adenine nucleotides into or from the mitochondria (By similarity). {ECO:0000250}.	A2ASZ8	SCMC2_MOUSE Calcium-binding mitochondrial carrier protein SCaMC-2 OS=Mus musculus OX=10090 GN=Slc25a25 PE=1 SV=1	1	8	8	8	25.2	52.62	307900	233260	437870	326343	111140	165360	168450	148317	2.20031	0.0467076
Q9JJA4	Ribosome biogenesis protein WDR12	Wdr12	FUNCTION: Component of the PeBoW complex, which is required for maturation of 28S and 5.8S ribosomal RNAs and formation of the 60S ribosome. {ECO:0000255|HAMAP-Rule:MF_03029}.	Q9JJA4	WDR12_MOUSE Ribosome biogenesis protein WDR12 OS=Mus musculus OX=10090 GN=Wdr12 PE=1 SV=1	1	3	3	3	10.9	47.346	99682	100040	95969	98563.7	55536	39343	39833	44904	2.19499	0.000607412
P06909	Complement factor H	Cfh	FUNCTION: Glycoprotein that plays an essential role in maintaining a well-balanced immune response by modulating complement activation. Acts as a soluble inhibitor of complement, where its binding to self markers such as glycan structures prevents complement activation and amplification on cell surfaces. Accelerates the decay of the complement alternative pathway (AP) C3 convertase C3bBb, thus pr…	P06909	CFAH_MOUSE Complement factor H OS=Mus musculus OX=10090 GN=Cfh PE=1 SV=2	1	42	42	42	48.9	139.14	6821500	5509300	6041200	6124000	3042100	2585300	2759800	2.79573e+06	2.19048	0.00117971
Q8R2Y2	Cell surface glycoprotein MUC18	Mcam	FUNCTION: Plays a role in cell adhesion, and in cohesion of the endothelial monolayer at intercellular junctions in vascular tissue. Its expression may allow melanoma cells to interact with cellular elements of the vascular system, thereby enhancing hematogeneous tumor spread. Could be an adhesion molecule active in neural crest cells during embryonic development. Acts as surface receptor that tr…	Q8R2Y2	MUC18_MOUSE Cell surface glycoprotein MUC18 OS=Mus musculus OX=10090 GN=Mcam PE=1 SV=1	1	3	3	3	6.3	71.545	55280	77385	41933	58199.3	18578	27856	33292	26575.3	2.18998	0.0475893
Q9EQP2	EH domain-containing protein 4	Ehd4	FUNCTION: ATP- and membrane-binding protein that probably controls membrane reorganization/tubulation upon ATP hydrolysis. Plays a role in early endosomal transport. {ECO:0000269|PubMed:15930129}.	Q9EQP2	EHD4_MOUSE EH domain-containing protein 4 OS=Mus musculus OX=10090 GN=Ehd4 PE=1 SV=1	1	12	10	10	28.8	61.48	465580	494180	433240	464333	233690	176270	227500	212487	2.18524	0.00057355
P06683	Complement component C9	C9	FUNCTION: Constituent of the membrane attack complex (MAC) that plays a key role in the innate and adaptive immune response by forming pores in the plasma membrane of target cells. C9 is the pore-forming subunit of the MAC. {ECO:0000250|UniProtKB:P02748}.	P06683	CO9_MOUSE Complement component C9 OS=Mus musculus OX=10090 GN=C9 PE=1 SV=2	1	6	6	6	14.8	62.002	610040	530680	497310	546010	232030	292510	226860	250467	2.17997	0.00170959
Q9WVA4	Transgelin-2	Tagln2		Q9WVA4;Q9R1Q8	TAGL2_MOUSE Transgelin-2 OS=Mus musculus OX=10090 GN=Tagln2 PE=1 SV=4	2	11	11	11	65.3	22.395	3310300	3144200	2849300	3.10127e+06	1776200	1287700	1244000	1.43597e+06	2.15971	0.0015615
P13020	Gelsolin	Gsn	FUNCTION: Calcium-regulated, actin-modulating protein that binds to the plus (or barbed) ends of actin monomers or filaments, preventing monomer exchange (end-blocking or capping). It can promote the assembly of monomers into filaments (nucleation) as well as sever filaments already formed. Plays a role in ciliogenesis.	P13020;CON__Q3SX14	GELS_MOUSE Gelsolin OS=Mus musculus OX=10090 GN=Gsn PE=1 SV=3	2	15	15	15	27.3	85.941	1711600	1757200	2052000	1.84027e+06	1003700	982970	570800	852490	2.1587	0.00503322
Q75N73	Metal cation symporter ZIP14	Slc39a14	FUNCTION: Electroneutral transporter of the plasma membrane mediating the cellular uptake of the divalent metal cations zinc, manganese and iron that are important for tissue homeostasis, metabolism, development and immunity (PubMed:15863613, PubMed:16950869, PubMed:18270315, PubMed:19179618, PubMed:21653899, PubMed:28673968). Functions as an energy-dependent symporter, transporting through the m…	Q75N73	S39AE_MOUSE Metal cation symporter ZIP14 OS=Mus musculus OX=10090 GN=Slc39a14 PE=1 SV=1	1	2	2	2	8.6	53.961	337350	282990	293180	304507	188260	149500	88180	141980	2.14472	0.00839381
Q8CHG3	GRIP and coiled-coil domain-containing protein 2	Gcc2	FUNCTION: Golgin which probably tethers transport vesicles to the trans-Golgi network (TGN) and regulates vesicular transport between the endosomes and the Golgi. As a RAB9A effector it is involved in recycling of the mannose 6-phosphate receptor from the late endosomes to the TGN. May also play a role in transport between the recycling endosomes and the Golgi. Required for maintenance of the Gol…	Q8CHG3	GCC2_MOUSE GRIP and coiled-coil domain-containing protein 2 OS=Mus musculus OX=10090 GN=Gcc2 PE=1 SV=2	1	6	6	6	5.1	194.44	98826	143940	134050	125605	51561	61887	62689	58712.3	2.13933	0.00912547
Q99KU0	Vacuole membrane protein 1	Vmp1	FUNCTION: Stress-induced protein that, when overexpressed, promotes formation of intracellular vacuoles followed by cell death (By similarity). May be involved in the cytoplasmic vacuolization of acinar cells during the early stage of acute pancreatitis (PubMed:17940279). Involved in cell-cell adhesion. Plays an essential role in formation of cell junctions. Plays a role in the initial stages of …	Q99KU0	VMP1_MOUSE Vacuole membrane protein 1 OS=Mus musculus OX=10090 GN=Vmp1 PE=1 SV=2	1	1	1	1	3.9	45.96	136190	132330	156640	141720	110370	44758	43971	66366.3	2.13542	0.031685
P14483	H-2 class II histocompatibility antigen, A beta chain	H2-Ab1		P14483;P06346;P06344;P06343;P06342;P01921;P06345	HB2A_MOUSE H-2 class II histocompatibility antigen, A beta chain OS=Mus musculus OX=10090 GN=H2-Ab1 PE=1 SV=1;HB2F_MOUSE H-2 class II histocompatibility antigen, A-F beta chain (Fragment) OS=Mus musculus OX=10090 GN=H2-Ab1 PE=1 SV=1;HB2U_MOUSE H-2 class II	7	3	3	3	14	30.128	75109	86254	78683	80015.3	44607		30487	37547	2.13107	0.00814039
Q9QZB7	Actin-related protein 10	Actr10		Q9QZB7	ARP10_MOUSE Actin-related protein 10 OS=Mus musculus OX=10090 GN=Actr10 PE=1 SV=2	1	3	3	3	7.9	46.207	45334	38359	54936	46209.7	34519	15447	15233	21733	2.12624	0.0376437
P15508	Spectrin beta chain, erythrocytic	Sptb	FUNCTION: Spectrin is the major constituent of the cytoskeletal network underlying the erythrocyte plasma membrane. It associates with band 4.1 and actin to form the cytoskeletal superstructure of the erythrocyte plasma membrane.	P15508	SPTB1_MOUSE Spectrin beta chain, erythrocytic OS=Mus musculus OX=10090 GN=Sptb PE=1 SV=4	1	26	22	22	16.4	245.25	541020	403280	557350	500550	303240	271600	139580	238140	2.10191	0.0199662
Q9JHP7	Protein O-glucosyltransferase 2	Poglut2	FUNCTION: Protein glucosyltransferase that catalyzes the transfer of glucose from UDP-glucose to a serine residue within the consensus sequence peptide C-X-N-T-X-G-S-F-X-C. Can also catalyze the transfer of xylose from UDP-xylose but less efficiently. Specifically targets extracellular EGF repeats of proteins such as NOTCH1 and NOTCH3. May regulate the transport of NOTCH1 and NOTCH3 to the plasma…	Q9JHP7	PLGT2_MOUSE Protein O-glucosyltransferase 2 OS=Mus musculus OX=10090 GN=Poglut2 PE=1 SV=1	1	1	1	1	3.2	57.985	20693	16761		18727	9730.3	8345.8		9038.05	2.07202	0.0432946
P52480	Pyruvate kinase PKM	Pkm	FUNCTION: Glycolytic enzyme that catalyzes the transfer of a phosphoryl group from phosphoenolpyruvate (PEP) to ADP, generating ATP (By similarity). Stimulates POU5F1-mediated transcriptional activation (By similarity). Promotes in a STAT1-dependent manner, the expression of the immune checkpoint protein CD274 in ARNTL/BMAL1-deficient macrophages (PubMed:29996098). {ECO:0000250|UniProtKB:P14618, …	P52480	KPYM_MOUSE Pyruvate kinase PKM OS=Mus musculus OX=10090 GN=Pkm PE=1 SV=4	1	21	20	20	47.3	57.844	3052200	2707700	3942000	3.23397e+06	1161400	1728300	1801600	1.56377e+06	2.06806	0.0164066
O54692	Centromere/kinetochore protein zw10 homolog	Zw10	FUNCTION: Essential component of the mitotic checkpoint, which prevents cells from prematurely exiting mitosis. Required for the assembly of the dynein-dynactin and MAD1-MAD2 complexes onto kinetochores. Its function related to the spindle assembly machinery is proposed to depend on its association in the mitotic RZZ complex. Involved in regulation of membrane traffic between the Golgi and the en…	O54692	ZW10_MOUSE Centromere/kinetochore protein zw10 homolog OS=Mus musculus OX=10090 GN=Zw10 PE=1 SV=3	1	4	4	4	6.7	88.062	80075	109700	112980	100918	55806	41826		48816	2.06732	0.0368054
Q9EPU4	Cleavage and polyadenylation specificity factor subunit 1	Cpsf1	FUNCTION: Component of the cleavage and polyadenylation specificity factor (CPSF) complex that plays a key role in pre-mRNA 3'-end formation, recognizing the AAUAAA signal sequence and interacting with poly(A) polymerase and other factors to bring about cleavage and poly(A) addition. This subunit is involved in the RNA recognition step of the polyadenylation reaction (By similarity). {ECO:0000250…	Q9EPU4	CPSF1_MOUSE Cleavage and polyadenylation specificity factor subunit 1 OS=Mus musculus OX=10090 GN=Cpsf1 PE=1 SV=1	1	6	6	6	5.6	160.82	119940	125600	148250	131263	105420	43317	41906	63547.7	2.06559	0.0403836
P97431	Interferon regulatory factor 6	Irf6	FUNCTION: Probable DNA-binding transcriptional activator. Key determinant of the keratinocyte proliferation-differentiation switch involved in appropriate epidermal development. Plays a role in regulating mammary epithelial cell proliferation. May regulate WDR65 transcription. {ECO:0000269|PubMed:17041603, ECO:0000269|PubMed:18212048, ECO:0000269|PubMed:19036739, ECO:0000269|PubMed:21574244}.	P97431	IRF6_MOUSE Interferon regulatory factor 6 OS=Mus musculus OX=10090 GN=Irf6 PE=1 SV=2	1	3	3	3	8.4	53.11	55792	46454	45436	49227.3	25700	16620	29231	23850.3	2.06401	0.00708766
Q8K182	Complement component C8 alpha chain	C8a	FUNCTION: Constituent of the membrane attack complex (MAC) that plays a key role in the innate and adaptive immune response by forming pores in the plasma membrane of target cells. C8A inserts into the target membrane, but does not form pores by itself (By similarity). {ECO:0000250}.	Q8K182	CO8A_MOUSE Complement component C8 alpha chain OS=Mus musculus OX=10090 GN=C8a PE=1 SV=1	1	12	12	12	26.4	66.08	2310400	1712100	1665300	1.89593e+06	1049000	778770	940300	922690	2.05479	0.011841
P56389	Cytidine deaminase	Cda	FUNCTION: This enzyme scavenges exogenous and endogenous cytidine and 2'-deoxycytidine for UMP synthesis. {ECO:0000250}.	P56389	CDD_MOUSE Cytidine deaminase OS=Mus musculus OX=10090 GN=Cda PE=1 SV=2	1	6	6	6	72.6	16.131	436530	565860	369290	457227	288590	247310	134050	223317	2.04744	0.0340131
Q922J3	CAP-Gly domain-containing linker protein 1	Clip1	FUNCTION: Binds to the plus end of microtubules and regulates the dynamics of the microtubule cytoskeleton. Promotes microtubule growth and microtubule bundling. Links cytoplasmic vesicles to microtubules and thereby plays an important role in intracellular vesicle trafficking. Plays a role macropinocytosis and endosome trafficking. {ECO:0000250|UniProtKB:P30622}.	Q922J3	CLIP1_MOUSE CAP-Gly domain-containing linker protein 1 OS=Mus musculus OX=10090 GN=Clip1 PE=1 SV=1	1	7	7	7	6.8	155.81	167400	138480	204830	170237	93479	54356	101820	83218.3	2.04566	0.0226742
Q6IRU2	Tropomyosin alpha-4 chain	Tpm4	FUNCTION: Binds to actin filaments in muscle and non-muscle cells. Plays a central role, in association with the troponin complex, in the calcium dependent regulation of vertebrate striated muscle contraction. Smooth muscle contraction is regulated by interaction with caldesmon. In non-muscle cells is implicated in stabilizing cytoskeleton actin filaments. Binds calcium. {ECO:0000250|UniProtKB:P0…	Q6IRU2	TPM4_MOUSE Tropomyosin alpha-4 chain OS=Mus musculus OX=10090 GN=Tpm4 PE=1 SV=3	1	11	11	10	42.7	28.467	920210	917180	1535400	1.12426e+06	548530	547280	555100	550303	2.04299	0.0492193
Q60870	Receptor expression-enhancing protein 5	Reep5	FUNCTION: May promote functional cell surface expression of olfactory receptors. {ECO:0000250}.	Q60870	REEP5_MOUSE Receptor expression-enhancing protein 5 OS=Mus musculus OX=10090 GN=Reep5 PE=1 SV=1	1	2	2	2	10.3	21.05	273510	276490	193440	247813	188530	78929	97483	121647	2.03715	0.0439193
Q6PAR0	Kelch domain-containing protein 10	Klhdc10	FUNCTION: Participates in the oxidative stress-induced cell death through MAP3K5 activation. Inhibits PPP5C phosphatase activity on MAP3K5. {ECO:0000269|PubMed:23102700}.	Q6PAR0	KLD10_MOUSE Kelch domain-containing protein 10 OS=Mus musculus OX=10090 GN=Klhdc10 PE=1 SV=1	1	1	1	1	4.8	49.011	14318	14042		14180	9077	6680.1	5201	6986.03	2.02976	0.0160684
Q00898	Alpha-1-antitrypsin 1-5	Serpina1e	FUNCTION: Does not inhibit elastase or chymotrypsin. No target protease has been identified to date.	Q00898	A1AT5_MOUSE Alpha-1-antitrypsin 1-5 OS=Mus musculus OX=10090 GN=Serpina1e PE=1 SV=1	1	12	7	6	32.9	45.891	11957000	7218300	12276000	1.04838e+07	5231300	4981600	5418000	5210300	2.01212	0.0324305
P63260	Actin, cytoplasmic 2	Actg1	FUNCTION: Actins are highly conserved proteins that are involved in various types of cell motility and are ubiquitously expressed in all eukaryotic cells. {ECO:0000250|UniProtKB:P63261}.	P63260	ACTG_MOUSE Actin, cytoplasmic 2 OS=Mus musculus OX=10090 GN=Actg1 PE=1 SV=1	1	21	1	1	72.8	41.792	3046700	2557600	2288400	2630900	1340200	1297100	1286300	1.30787e+06	2.0116	0.00401661
Q3UCV8	Ubiquitin thioesterase otulin	Otulin	FUNCTION: Deubiquitinase that specifically removes linear ('Met-1'-linked) polyubiquitin chains to substrates and acts as a regulator of angiogenesis and innate immune response (PubMed:23708998, PubMed:27523608, PubMed:29950720). Required during angiogenesis, craniofacial and neuronal development by regulating the canonical Wnt signaling together with the LUBAC complex (PubMed:23708998). Acts as …	Q3UCV8	OTUL_MOUSE Ubiquitin thioesterase otulin OS=Mus musculus OX=10090 GN=Otulin PE=1 SV=1	1	2	2	2	4.8	40.32	104350	105970	100540	103620	74601	60248	20141	51663.3	2.00568	0.033769
E9Q4Z2	Acetyl-CoA carboxylase 2	Acacb	FUNCTION: Mitochondrial enzyme that catalyzes the carboxylation of acetyl-CoA to malonyl-CoA and plays a central role in fatty acid metabolism (By similarity). Catalyzes a 2 steps reaction starting with the ATP-dependent carboxylation of the biotin carried by the biotin carboxyl carrier (BCC) domain followed by the transfer of the carboxyl group from carboxylated biotin to acetyl-CoA (By similari…	E9Q4Z2	ACACB_MOUSE Acetyl-CoA carboxylase 2 OS=Mus musculus OX=10090 GN=Acacb PE=1 SV=1	1	47	37	37	26.9	275.75	1035900	1358300	1443500	1.27923e+06	2423000	3146300	2184900	2.58473e+06	0.494919	0.0142631
P21180	Complement C2	C2	FUNCTION: Component C2 which is part of the classical pathway of the complement system is cleaved by activated factor C1 into two fragments: C2b and C2a. C2a, a serine protease, then combines with complement factor C4b to generate the C3 or C5 convertase.	P21180	CO2_MOUSE Complement C2 OS=Mus musculus OX=10090 GN=C2 PE=1 SV=2	1	2	2	2	3.9	84.741	20662	21252	10678	17530.7	33262	36426	36751	35479.7	0.494105	0.00761461
P49429	4-hydroxyphenylpyruvate dioxygenase	Hpd	FUNCTION: Key enzyme in the degradation of tyrosine. {ECO:0000250}.	P49429	HPPD_MOUSE 4-hydroxyphenylpyruvate dioxygenase OS=Mus musculus OX=10090 GN=Hpd PE=1 SV=3	1	27	27	27	76.3	45.054	23466000	26634000	22686000	24262000	47195000	49937000	52883000	50005000	0.485191	0.000226271
P19639	Glutathione S-transferase Mu 3	Gstm3	FUNCTION: Conjugation of reduced glutathione to a wide number of exogenous and endogenous hydrophobic electrophiles.	P19639	GSTM3_MOUSE Glutathione S-transferase Mu 3 OS=Mus musculus OX=10090 GN=Gstm3 PE=1 SV=2	1	15	8	7	68.3	25.701	1661500	1591100	1345800	1532800	3627300	2337100	3534800	3166400	0.484083	0.0185975
P70444	BH3-interacting domain death agonist	Bid	FUNCTION: Induces caspases and apoptosis. Counters the protective effect of Bcl-2. The major proteolytic product p15 BID allows the release of cytochrome c. {ECO:0000269|PubMed:9873064}.	P70444	BID_MOUSE BH3-interacting domain death agonist OS=Mus musculus OX=10090 GN=Bid PE=1 SV=2	1	1	1	1	8.7	21.951		11616	9842.1	10729		23350	21123	22236.5	0.482497	0.0149613
Q9QXG4	Acetyl-coenzyme A synthetase, cytoplasmic	Acss2	FUNCTION: Catalyzes the synthesis of acetyl-CoA from short-chain fatty acids (PubMed:11150295, PubMed:16790548). Acetate is the preferred substrate but can also utilize propionate with a much lower affinity (PubMed:11150295). {ECO:0000269|PubMed:11150295, ECO:0000269|PubMed:16790548}.	Q9QXG4	ACSA_MOUSE Acetyl-coenzyme A synthetase, cytoplasmic OS=Mus musculus OX=10090 GN=Acss2 PE=1 SV=2	1	20	20	20	39.2	78.861	3102600	4417700	3406600	3642300	7585700	8163100	7097600	7.61547e+06	0.478277	0.0013877
Q64374	Regucalcin	Rgn	FUNCTION: Gluconolactonase with low activity towards other sugar lactones, including gulonolactone and galactonolactone. Catalyzes a key step in ascorbic acid (vitamin C) biosynthesis. Can also hydrolyze diisopropyl phosphorofluoridate and phenylacetate (in vitro). Calcium-binding protein. Modulates Ca(2+) signaling, and Ca(2+)-dependent cellular processes and enzyme activities (By similarity). {…	Q64374	RGN_MOUSE Regucalcin OS=Mus musculus OX=10090 GN=Rgn PE=1 SV=1	1	18	18	18	68.6	33.406	38150000	48969000	30835000	39318000	80987000	82189000	86857000	8.33443e+07	0.471754	0.00137956
P19096	Fatty acid synthase	Fasn	FUNCTION: Fatty acid synthetase catalyzes the formation of long-chain fatty acids from acetyl-CoA, malonyl-CoA and NADPH. This multifunctional protein has 7 catalytic activities as an acyl carrier protein.	P19096	FAS_MOUSE Fatty acid synthase OS=Mus musculus OX=10090 GN=Fasn PE=1 SV=2	1	102	102	102	61.1	272.43	45228000	68505000	50683000	5.48053e+07	95709000	147310000	108150000	1.17056e+08	0.468196	0.0218009
Q920R0	Alsin	Als2	FUNCTION: May act as a GTPase regulator. Controls survival and growth of spinal motoneurons. {ECO:0000250}.	Q920R0	ALS2_MOUSE Alsin OS=Mus musculus OX=10090 GN=Als2 PE=1 SV=3	1	7	7	7	7.4	182.56	60953	123680	130550	105061	187870	258440	244440	230250	0.456291	0.0154806
Q8VE09	Tetratricopeptide repeat protein 39C	Ttc39c		Q8VE09	TT39C_MOUSE Tetratricopeptide repeat protein 39C OS=Mus musculus OX=10090 GN=Ttc39c PE=1 SV=2	1	15	15	15	35	65.444	2658500	2831200	2337600	2609100	6464100	5522800	5176800	5.72123e+06	0.456038	0.00162956
P59913	Protein-L-isoaspartate O-methyltransferase domain-containing protein 1	Pcmtd1		P59913	PCMD1_MOUSE Protein-L-isoaspartate O-methyltransferase domain-containing protein 1 OS=Mus musculus OX=10090 GN=Pcmtd1 PE=1 SV=1	1	1	1	1	4.2	40.693	60929		55889	58409	147200	135540	102370	128370	0.455005	0.0277891
Q9QWG7	Sulfotransferase 1B1	Sult1b1	FUNCTION: Sulfotransferase that utilizes 3'-phospho-5'-adenylyl sulfate (PAPS) as sulfonate donor to catalyze the sulfate conjugation of many hormones, neurotransmitters, drugs and xenobiotic compounds. Sulfonation increases the water solubility of most compounds, and therefore their renal excretion, but it can also result in bioactivation to form active metabolites. Sulfates L-DOPA and D-DOPA, t…	Q9QWG7	ST1B1_MOUSE Sulfotransferase 1B1 OS=Mus musculus OX=10090 GN=Sult1b1 PE=1 SV=2	1	9	9	9	36.8	34.901	524630	537790	772170	611530	1236000	1345500	1454100	1345200	0.454602	0.00198874
Q9D2R0	Acetoacetyl-CoA synthetase	Aacs	FUNCTION: Activates acetoacetate to acetoacetyl-CoA. May be involved in utilizing ketone body for the fatty acid-synthesis during adipose tissue development (By similarity). {ECO:0000250}.	Q9D2R0	AACS_MOUSE Acetoacetyl-CoA synthetase OS=Mus musculus OX=10090 GN=Aacs PE=1 SV=1	1	19	19	19	31.5	75.199	1457200	1672900	1094700	1.40827e+06	3318600	3386400	2633400	3112800	0.452412	0.00438808
Q03311	Cholinesterase	Bche	FUNCTION: Esterase with broad substrate specificity. Contributes to the inactivation of the neurotransmitter acetylcholine. Can degrade neurotoxic organophosphate esters. {ECO:0000269|PubMed:17212694, ECO:0000269|PubMed:17467011}.	Q03311	CHLE_MOUSE Cholinesterase OS=Mus musculus OX=10090 GN=Bche PE=1 SV=2	1	5	5	5	13.3	68.461	219720	226870	103220	183270	378820	386970	493660	419817	0.436548	0.0122835
Q8K2Q0	COMM domain-containing protein 9	Commd9	FUNCTION: May modulate activity of cullin-RING E3 ubiquitin ligase (CRL) complexes. May down-regulate activation of NF-kappa-B. Modulates Na(+) transport in epithelial cells by regulation of apical cell surface expression of amiloride-sensitive sodium channel (ENaC) subunits. {ECO:0000250|UniProtKB:Q9P000}.	Q8K2Q0	COMD9_MOUSE COMM domain-containing protein 9 OS=Mus musculus OX=10090 GN=Commd9 PE=1 SV=3	1	3	3	3	25.3	21.85	14691	14013	26392	18365.3	28648	49740	49668	42685.3	0.430249	0.0396627
P97865	Peroxisomal targeting signal 2 receptor	Pex7	FUNCTION: Binds to the N-terminal PTS2-type peroxisomal targeting signal and plays an essential role in peroxisomal protein import. {ECO:0000250|UniProtKB:Q8R537}.	P97865	PEX7_MOUSE Peroxisomal targeting signal 2 receptor OS=Mus musculus OX=10090 GN=Pex7 PE=1 SV=1	1	7	7	7	37.4	35.502	169130	157750	163410	163430	421800	363800	364360	383320	0.426354	0.000353748
Q8C5Q4	G-rich sequence factor 1	Grsf1	FUNCTION: Regulator of post-transcriptional mitochondrial gene expression, required for assembly of the mitochondrial ribosome and for recruitment of mRNA and lncRNA. Binds RNAs containing the 14 base G-rich element. Preferentially binds RNAs transcribed from three contiguous genes on the light strand of mtDNA, the ND6 mRNA, and the long non-coding RNAs for MT-CYB and MT-ND5, each of which contai…	Q8C5Q4	GRSF1_MOUSE G-rich sequence factor 1 OS=Mus musculus OX=10090 GN=Grsf1 PE=1 SV=2	1	6	6	6	17.3	53.076	129530	95269	18881	81226.7	218690	186410	170040	191713	0.423688	0.0363737
O35071	Kinesin-like protein KIF1C	Kif1c	FUNCTION: Motor required for the retrograde transport of Golgi vesicles to the endoplasmic reticulum. Has a microtubule plus end-directed motility (By similarity). {ECO:0000250}.	O35071;P33173;B1AVY7;Q80TF6	KIF1C_MOUSE Kinesin-like protein KIF1C OS=Mus musculus OX=10090 GN=Kif1c PE=1 SV=2;KIF1A_MOUSE Kinesin-like protein KIF1A OS=Mus musculus OX=10090 GN=Kif1a PE=1 SV=2	4	4	4	0	4.1	122.43	137350	38355	89755	88486.7	220020	231070	187580	212890	0.415645	0.0166915
P54797	Transport and Golgi organization 2 homolog	Tango2		P54797	TNG2_MOUSE Transport and Golgi organization 2 homolog OS=Mus musculus OX=10090 GN=Tango2 PE=1 SV=1	1	5	5	5	27.9	30.947	972820	867920	221540	687427	1871600	1959900	1170700	1667400	0.412275	0.0459856
O08759	Ubiquitin-protein ligase E3A	Ube3a	FUNCTION: E3 ubiquitin-protein ligase which accepts ubiquitin from an E2 ubiquitin-conjugating enzyme in the form of a thioester and transfers it to its substrates. Several substrates have been identified including the ARNTL/BMAL1, ARC, RAD23A and RAD23B, MCM7 (which is involved in DNA replication), annexin A1, the PML tumor suppressor, and the cell cycle regulator CDKN1B (PubMed:20211139, PubMed…	O08759	UBE3A_MOUSE Ubiquitin-protein ligase E3A OS=Mus musculus OX=10090 GN=Ube3a PE=1 SV=2	1	12	12	12	19.7	99.818	251420	210480	77199	179700	442390	396670	510760	449940	0.399386	0.0121884
Q8R1S9	Sodium-coupled neutral amino acid transporter 4	Slc38a4	FUNCTION: Sodium-dependent amino acid transporter. Mediates electrogenic symport of neutral amino acids and sodium ions. Has a broad specificity, with a preference for Ala, followed by Ser, His, Gly, Cys, Asn, Thr, Pro, Gln and Met. May mediate sodium-independent transport of cationic amino acids, such as Arg and Lys. Amino acid uptake is pH-dependent, with lower transport activities at pH 6.5, i…	Q8R1S9	S38A4_MOUSE Sodium-coupled neutral amino acid transporter 4 OS=Mus musculus OX=10090 GN=Slc38a4 PE=1 SV=1	1	5	5	5	11.5	60.463	284710	236620	384000	301777	667630	702560	917910	762700	0.395669	0.00673982
Q9CRC8	Leucine-rich repeat-containing protein 40	Lrrc40		Q9CRC8	LRC40_MOUSE Leucine-rich repeat-containing protein 40 OS=Mus musculus OX=10090 GN=Lrrc40 PE=1 SV=2	1	5	5	5	10.5	68.075	116390	114810	38652	89950.7	238120	223600	222620	228113	0.394324	0.00614579
Q80SY5	Pre-mRNA-splicing factor 38B	Prpf38b	FUNCTION: May be required for pre-mRNA splicing. {ECO:0000305}.	Q80SY5	PR38B_MOUSE Pre-mRNA-splicing factor 38B OS=Mus musculus OX=10090 GN=Prpf38b PE=1 SV=1	1	1	1	1	1.8	63.752		15296	11150	13223	31536	29718	39728	33660.7	0.392832	0.0172801
P15626	Glutathione S-transferase Mu 2	Gstm2	FUNCTION: Conjugation of reduced glutathione to a wide number of exogenous and endogenous hydrophobic electrophiles. Participates in the formation of novel hepoxilin regioisomers. {ECO:0000250|UniProtKB:P28161}.	P15626	GSTM2_MOUSE Glutathione S-transferase Mu 2 OS=Mus musculus OX=10090 GN=Gstm2 PE=1 SV=2	1	17	14	8	72.5	25.716	1724500	3126300	2589800	2480200	6211400	5221700	7542000	6.32503e+06	0.392124	0.00811179
Q8BXC6	COMM domain-containing protein 2	Commd2	FUNCTION: May modulate activity of cullin-RING E3 ubiquitin ligase (CRL) complexes. May down-regulate activation of NF-kappa-B. {ECO:0000250|UniProtKB:Q86X83}.	Q8BXC6	COMD2_MOUSE COMM domain-containing protein 2 OS=Mus musculus OX=10090 GN=Commd2 PE=1 SV=1	1	4	4	4	25.1	22.848	52023	81017	9482.4	47507.5	106410	136630	122600	121880	0.389789	0.029919
Q8C0L9	Glycerophosphocholine phosphodiesterase GPCPD1	Gpcpd1	FUNCTION: May be involved in the negative regulation of skeletal muscle differentiation, independently of its glycerophosphocholine phosphodiesterase activity. {ECO:0000269|PubMed:20576599}.	Q8C0L9	GPCP1_MOUSE Glycerophosphocholine phosphodiesterase GPCPD1 OS=Mus musculus OX=10090 GN=Gpcpd1 PE=1 SV=1	1	7	7	7	11.1	76.578	143300	88834	188850	140328	401190	382150	297060	360133	0.389656	0.00700297
Q64487	Receptor-type tyrosine-protein phosphatase delta	Ptprd	FUNCTION: Can bidirectionally induce pre- and post-synaptic differentiation of neurons by mediating interaction with IL1RAP and IL1RAPL1 trans-synaptically (PubMed:25908590). Involved in pre-synaptic differentiation through interaction with SLITRK2 (PubMed:25989451). {ECO:0000269|PubMed:25908590, ECO:0000269|PubMed:25989451}.	Q64487;B0V2N1	PTPRD_MOUSE Receptor-type tyrosine-protein phosphatase delta OS=Mus musculus OX=10090 GN=Ptprd PE=1 SV=3	2	8	8	4	6.5	214.41	139590	133150	72727	115156	397210	255120	241820	298050	0.386364	0.0277625
Q64505	Cytochrome P450 7A1	Cyp7a1	FUNCTION: A cytochrome P450 monooxygenase involved in the metabolism of endogenous cholesterol and its oxygenated derivatives (oxysterols) (By similarity). Mechanistically, uses molecular oxygen inserting one oxygen atom into a substrate, and reducing the second into a water molecule, with two electrons provided by NADPH via cytochrome P450 reductase (CPR; NADPH-ferrihemoprotein reductase) (By si…	Q64505	CP7A1_MOUSE Cytochrome P450 7A1 OS=Mus musculus OX=10090 GN=Cyp7a1 PE=2 SV=2	1	6	6	6	16.3	57.262	161940	256460	283550	233983	667320	401920	748080	605773	0.386256	0.0284759
A7MCT6	Ethanolamine kinase 2	Etnk2	FUNCTION: Highly specific for ethanolamine phosphorylation. Does not have choline kinase activity. {ECO:0000269|PubMed:16861741}.	A7MCT6	EKI2_MOUSE Ethanolamine kinase 2 OS=Mus musculus OX=10090 GN=Etnk2 PE=1 SV=1	1	7	7	7	28.1	44.567	142810	209990	98659	150486	540020	323820	308690	390843	0.38503	0.0418916
O08705	Sodium/bile acid cotransporter	Slc10a1	FUNCTION: The hepatic sodium/bile acid uptake system exhibits broad substrate specificity and transports various non-bile acid organic compounds as well. It is strictly dependent on the extracellular presence of sodium.	O08705	NTCP_MOUSE Sodium/bile acid cotransporter OS=Mus musculus OX=10090 GN=Slc10a1 PE=1 SV=1	1	3	3	3	13.8	39.413	194250	797880	341620	444583	1571900	1275300	833370	1.22686e+06	0.362376	0.0497033
Q99JV5	StAR-related lipid transfer protein 4	Stard4	FUNCTION: Involved in the intracellular transport of cholesterol. Binds cholesterol or other sterols. {ECO:0000250|UniProtKB:Q96DR4}.	Q99JV5	STAR4_MOUSE StAR-related lipid transfer protein 4 OS=Mus musculus OX=10090 GN=Stard4 PE=1 SV=1	1	3	3	3	19.6	25.579	101990	26412	84029	70810.3	179610	219780	190830	196740	0.359918	0.00809552
O88962	7-alpha-hydroxycholest-4-en-3-one 12-alpha-hydroxylase	Cyp8b1	FUNCTION: Involved in bile acid synthesis and is responsible for the conversion of 7 alpha-hydroxy-4-cholesten-3-one into 7 alpha, 12 alpha-dihydroxy-4-cholesten-3-one. Responsible for the balance between formation of cholic acid and chenodeoxycholic acid. Has a rather broad substrate specificity including a number of 7-alpha-hydroxylated C27 steroids. {ECO:0000250|UniProtKB:O02766}.	O88962	CP8B1_MOUSE 7-alpha-hydroxycholest-4-en-3-one 12-alpha-hydroxylase OS=Mus musculus OX=10090 GN=Cyp8b1 PE=1 SV=1	1	15	15	15	31.4	57.706	866030	733630	924500	841387	2462400	3009100	1994000	2488500	0.33811	0.00527909
P70362	Ubiquitin recognition factor in ER-associated degradation protein 1	Ufd1	FUNCTION: Essential component of the ubiquitin-dependent proteolytic pathway which degrades ubiquitin fusion proteins. The ternary complex containing UFD1, VCP and NPLOC4 binds ubiquitinated proteins and is necessary for the export of misfolded proteins from the ER to the cytoplasm, where they are degraded by the proteasome. The NPLOC4-UFD1-VCP complex regulates spindle disassembly at the end of …	P70362	UFD1_MOUSE Ubiquitin recognition factor in ER-associated degradation protein 1 OS=Mus musculus OX=10090 GN=Ufd1 PE=1 SV=2	1	5	5	5	21.2	34.481	78661	187880	345300	203947	470570	733930	639350	614617	0.331828	0.0197557
Q99KN2	Probable cytosolic iron-sulfur protein assembly protein CIAO1	Ciao1	FUNCTION: Key component of the cytosolic iron-sulfur protein assembly (CIA) complex, a multiprotein complex that mediates the incorporation of iron-sulfur cluster into extramitochondrial Fe/S proteins (By similarity). As a CIA complex component, interacts specifically with CIAO2A or CIAO2B and MMS19 to assist different branches of iron-sulfur protein assembly, depending of its interactors. The co…	Q99KN2	CIAO1_MOUSE Probable cytosolic iron-sulfur protein assembly protein CIAO1 OS=Mus musculus OX=10090 GN=Ciao1 PE=1 SV=1	1	3	3	3	11.8	37.632	92423	102930	3605.7	66319.6	233780	194190	180970	202980	0.32673	0.0179268
Q8VC26	TLC domain-containing protein 2	Tlcd2	FUNCTION: Regulates the composition and fluidity of the plasma membrane (By similarity). Inhibits the incorporation of membrane-fluidizing phospholipids containing omega-3 long-chain polyunsaturated fatty acids (LCPUFA) and thereby promotes membrane rigidity (By similarity). Does not appear to have any effect on LCPUFA synthesis (By similarity). {ECO:0000250|UniProtKB:A6NGC4}.	Q8VC26	TLCD2_MOUSE TLC domain-containing protein 2 OS=Mus musculus OX=10090 GN=Tlcd2 PE=2 SV=1	1	2	2	2	6.5	34.139		15786	15435	15610.5	54871	51178	39315	48454.7	0.322167	0.0123193
P00687	Alpha-amylase 1	Amy1		P00687;CON__Q3MHH8;P00688	AMY1_MOUSE Alpha-amylase 1 OS=Mus musculus OX=10090 GN=Amy1 PE=1 SV=2	3	5	5	5	14.3	57.643	84614	135800	145050	121821	248270	454150	524930	409117	0.297767	0.0278687
Q920L5	Elongation of very long chain fatty acids protein 6	Elovl6	FUNCTION: Catalyzes the first and rate-limiting reaction of the four reactions that constitute the long-chain fatty acids elongation cycle. This endoplasmic reticulum-bound enzymatic process allows the addition of 2 carbons to the chain of long- and very long-chain fatty acids (VLCFAs) per cycle. Condensing enzyme that elongates fatty acids with 12, 14 and 16 carbons with higher activity toward C…	Q920L5	ELOV6_MOUSE Elongation of very long chain fatty acids protein 6 OS=Mus musculus OX=10090 GN=Elovl6 PE=1 SV=1	1	2	2	2	11.6	31.61	60294	168620	99118	109344	337000	433030	408760	392930	0.278279	0.00270031
Q8VE96	Solute carrier family 35 member F6	Slc35f6	FUNCTION: Involved in the maintenance of mitochondrial membrane potential in pancreatic ductal adenocarcinoma (PDAC) cells. Promotes pancreatic ductal adenocarcinoma (PDAC) cell growth. May play a role as a nucleotide-sugar transporter (By similarity). {ECO:0000250}.	Q8VE96	S35F6_MOUSE Solute carrier family 35 member F6 OS=Mus musculus OX=10090 GN=Slc35f6 PE=1 SV=1	1	2	2	2	9.1	40.978	16936	49242	24118	30098.7	94211	122510	112640	109787	0.274155	0.00342214
Q505B7	Protein archease	Zbtb8os	FUNCTION: Component of the tRNA-splicing ligase complex required to facilitate the enzymatic turnover of catalytic subunit RTCB. Together with DDX1, acts by facilitating the guanylylation of RTCB, a key intermediate step in tRNA ligation (By similarity). {ECO:0000250}.	Q505B7	ARCH_MOUSE Protein archease OS=Mus musculus OX=10090 GN=Zbtb8os PE=1 SV=2	1	2	2	2	13.1	19.727	137950	1450.7	197620	112340	291670	501610	524540	439273	0.255741	0.025513
O09110	Dual specificity mitogen-activated protein kinase kinase 3	Map2k3	FUNCTION: Dual specificity kinase. Is activated by cytokines and environmental stress in vivo. Catalyzes the concomitant phosphorylation of a threonine and a tyrosine residue in the MAP kinase p38. Part of a signaling cascade that begins with the activation of the adrenergic receptor ADRA1B and leads to the activation of MAPK14. {ECO:0000250|UniProtKB:P46734}.	O09110	MP2K3_MOUSE Dual specificity mitogen-activated protein kinase kinase 3 OS=Mus musculus OX=10090 GN=Map2k3 PE=1 SV=2	1	5	5	3	23.6	39.296	13184	6560.8	136270	52004.9	197820	212790	230640	213750	0.243298	0.0200943
P15105	Glutamine synthetase	Glul	FUNCTION: Glutamine synthetase that catalyzes the ATP-dependent conversion of glutamate and ammonia to glutamine (By similarity). Its role depends on tissue localization: in the brain, it regulates the levels of toxic ammonia and converts neurotoxic glutamate to harmless glutamine, whereas in the liver, it is one of the enzymes responsible for the removal of ammonia (PubMed:25870278). Essential f…	P15105	GLNA_MOUSE Glutamine synthetase OS=Mus musculus OX=10090 GN=Glul PE=1 SV=6	1	19	19	19	63	42.119	11448000	5821100	12354000	9.87437e+06	40440000	43604000	43150000	42398000	0.232897	0.000137788
Q9Z2D6	Methyl-CpG-binding protein 2	Mecp2	FUNCTION: Chromosomal protein that binds to methylated DNA. It can bind specifically to a single methyl-CpG pair. It is not influenced by sequences flanking the methyl-CpGs. Mediates transcriptional repression through interaction with histone deacetylase and the corepressor SIN3. Binds both 5-methylcytosine (5mC) and 5-hydroxymethylcytosine (5hmC)-containing DNA, with a preference for 5-methylcyt…	Q9Z2D6	MECP2_MOUSE Methyl-CpG-binding protein 2 OS=Mus musculus OX=10090 GN=Mecp2 PE=1 SV=1	1	4	4	4	13.2	52.307		17926	41835	29880.5	103410	116220	166230	128620	0.232316	0.0330099
Q8K0G5	EARP and GARP complex-interacting protein 1	Eipr1	FUNCTION: Acts as a component of endosomal retrieval machinery that is involved in protein transport from early endosomes to either recycling endosomes or the trans-Golgi network. Mediates the recruitment of Golgi-associated retrograde protein (GARP) complex to the trans-Golgi network and controls early endosome-to-Golgi transport of internalized protein. Promotes the recycling of internalized tr…	Q8K0G5	EIPR1_MOUSE EARP and GARP complex-interacting protein 1 OS=Mus musculus OX=10090 GN=Eipr1 PE=1 SV=2	1	3	3	3	13	43.126	10956	18940		14948	89109	53000	74299	72136	0.20722	0.0257785
Q62264	Thyroid hormone-inducible hepatic protein	Thrsp	FUNCTION: Plays a role in the regulation of lipogenesis, especially in lactating mammary gland. Important for the biosynthesis of triglycerides with medium-length fatty acid chains. May modulate lipogenesis by interacting with MID1IP1 and preventing its interaction with ACACA. May function as transcriptional coactivator. May modulate the transcription factor activity of THRB (By similarity). {ECO…	Q62264	THRSP_MOUSE Thyroid hormone-inducible hepatic protein OS=Mus musculus OX=10090 GN=Thrsp PE=1 SV=1	1	5	5	5	47.3	17.093	756970	1244700	853090	951587	5811400	4987200	4076900	4958500	0.19191	0.00155608
Q91ZP3	Phosphatidate phosphatase LPIN1	Lpin1	FUNCTION: Plays important roles in controlling the metabolism of fatty acids at different levels. Acts as a magnesium-dependent phosphatidate phosphatase enzyme which catalyzes the conversion of phosphatidic acid to diacylglycerol during triglyceride, phosphatidylcholine and phosphatidylethanolamine biosynthesis. Acts also as nuclear transcriptional coactivator for PPARGC1A/PPARA regulatory pathw…	Q91ZP3	LPIN1_MOUSE Phosphatidate phosphatase LPIN1 OS=Mus musculus OX=10090 GN=Lpin1 PE=1 SV=1	1	12	12	12	19.6	102	126830	193230	63000	127687	675320	803310	990470	823033	0.155142	0.00215889
Q80TS8	Protein sel-1 homolog 3	Sel1l3		Q80TS8	SE1L3_MOUSE Protein sel-1 homolog 3 OS=Mus musculus OX=10090 GN=Sel1l3 PE=2 SV=3	1	1	1	1	1.6	128.68		1576	119040	60308		1004100	1114200	1059150	0.05694	0.00643238
A0JNU3	60 kDa lysophospholipase	Aspg	FUNCTION: Exhibits lysophospholipase, transacylase, PAF acetylhydrolase and asparaginase activities (By similarity). Can catalyze three types of transacylation reactions: (1) acyl transfer from 1-acyl-sn-glycero-3-phosphocholine (1-acyl-GPC) to the sn-1(3) positions of glycerol and 2-acylglycerol (sn-1 to -1(3) transfer), (2) acyl transfer from 1-acyl-GPC to the sn-2 positions of 1-acyl-GPC, 1-ac…	A0JNU3	LPP60_MOUSE 60 kDa lysophospholipase OS=Mus musculus OX=10090 GN=Aspg PE=1 SV=1	1	13	13	13	35.1	60.594	1314400	1449100	1083500	1.28233e+06	1847300	1744300	1579900	1.72383e+06	0.743885	0.0287997
A2AJL3	FGGY carbohydrate kinase domain-containing protein	Fggy		A2AJL3	FGGY_MOUSE FGGY carbohydrate kinase domain-containing protein OS=Mus musculus OX=10090 GN=Fggy PE=1 SV=1	1	18	18	18	43.7	60.336	2041700	2219100	2172200	2.14433e+06	3091500	3195600	2964800	3.08397e+06	0.695317	0.000385397
A2AWP8	Rho guanine nucleotide exchange factor 10-like protein	Arhgef10l	FUNCTION: Acts as guanine nucleotide exchange factor (GEF) for RHOA, RHOB and RHOC. {ECO:0000250}.	A2AWP8;Q8C033	ARGAL_MOUSE Rho guanine nucleotide exchange factor 10-like protein OS=Mus musculus OX=10090 GN=Arhgef10l PE=1 SV=1;ARHGA_MOUSE Rho guanine nucleotide exchange factor 10 OS=Mus musculus OX=10090 GN=Arhgef10 PE=1 SV=2	2	2	2	2	2.9	139.99	63983	62123	58584	61563.3	40741	49636	52586	47654.3	1.29187	0.02338
A3KMP2	Tetratricopeptide repeat protein 38	Ttc38		A3KMP2	TTC38_MOUSE Tetratricopeptide repeat protein 38 OS=Mus musculus OX=10090 GN=Ttc38 PE=1 SV=2	1	21	21	21	59.4	52.223	6888200	6761900	6090300	6.58013e+06	10142000	9174100	9958600	9.75823e+06	0.674316	0.00119298
B1AY13	Ubiquitin carboxyl-terminal hydrolase 24	Usp24	FUNCTION: Protease that can remove conjugated ubiquitin from target proteins and polyubiquitin chains. Deubiquitinates DDB2, preventing its proteasomal degradation (By similarity). {ECO:0000250}.	B1AY13	UBP24_MOUSE Ubiquitin carboxyl-terminal hydrolase 24 OS=Mus musculus OX=10090 GN=Usp24 PE=1 SV=1	1	14	14	14	8.1	294	308660	306890	313680	309743	327910	331420	341900	333743	0.928088	0.00678734
B2RQC6	CAD protein	Cad	FUNCTION: This protein is a 'fusion' protein encoding four enzymatic activities of the pyrimidine pathway (GATase, CPSase, ATCase and DHOase). {ECO:0000250|UniProtKB:P27708}.	B2RQC6	PYR1_MOUSE CAD protein OS=Mus musculus OX=10090 GN=Cad PE=1 SV=1	1	21	18	18	13.2	243.24	1314400	1155600	1331000	1267000	794420	856620	971400	874147	1.44941	0.00673092
C0HKG6	Ribonuclease T2-B	Rnaset2b	FUNCTION: Ribonuclease that plays an essential role in innate immune response by recognizing and degrading RNAs from microbial pathogens that are subsequently sensed by TLR8. Cleaves preferentially single-stranded RNA molecules between purine and uridine residues, which critically contributes to the supply of catabolic uridine and the generation of purine-2',3'-cyclophosphate-terminated oligoribo…	C0HKG6;C0HKG5	RNT2B_MOUSE Ribonuclease T2-B OS=Mus musculus OX=10090 GN=Rnaset2b PE=1 SV=1;RNT2A_MOUSE Ribonuclease T2-A OS=Mus musculus OX=10090 GN=Rnaset2a PE=1 SV=1	2	6	6	6	19.7	29.608	344920	295960	426220	355700	470110	509570	552870	510850	0.69629	0.0258883
E9PVA8	eIF-2-alpha kinase activator GCN1	Gcn1	FUNCTION: Acts as a positive activator of the GCN2 protein kinase activity in response to amino acid starvation (PubMed:15937339). Forms a complex with EIF2AK4/GCN2 on translating ribosomes; during this process, GCN1 seems to act as a chaperone to facilitate delivery of uncharged tRNAs that enter the A site of ribosomes to the tRNA-binding domain of EIF2AK4/GCN2, and hence stimulating EIF2AK4/GCN…	E9PVA8	GCN1_MOUSE eIF-2-alpha kinase activator GCN1 OS=Mus musculus OX=10090 GN=Gcn1 PE=1 SV=1	1	51	51	51	25.5	293.02	2619800	2620100	2871000	2.70363e+06	3035300	3049300	2985700	3.02343e+06	0.894226	0.020406
E9Q557	Desmoplakin	Dsp	FUNCTION: Major high molecular weight protein of desmosomes. Involved in the organization of the desmosomal cadherin-plakoglobin complexes into discrete plasma membrane domains and in the anchoring of intermediate filaments to the desmosomes.	E9Q557	DESP_MOUSE Desmoplakin OS=Mus musculus OX=10090 GN=Dsp PE=1 SV=1	1	45	45	45	22.4	332.91	1726800	1629700	1966700	1774400	1250300	1286800	1402200	1313100	1.35131	0.0138166
E9QAT4	Protein transport protein Sec16A	Sec16a	FUNCTION: Acts as a molecular scaffold that plays a key role in the organization of the endoplasmic reticulum exit sites (ERES), also known as transitional endoplasmic reticulum (tER). SAR1A-GTP-dependent assembly of SEC16A on the ER membrane forms an organized scaffold defining an ERES. Required for secretory cargo traffic from the endoplasmic reticulum to the Golgi apparatus (PubMed:17428803). …	E9QAT4	SC16A_MOUSE Protein transport protein Sec16A OS=Mus musculus OX=10090 GN=Sec16a PE=1 SV=1	1	18	18	18	11	254.2	737830	703610	595670	679037	550860	332930	307300	397030	1.71029	0.0331553
G3X982	Aldehyde oxidase 3	Aox3	FUNCTION: Oxidase with broad substrate specificity, oxidizing aromatic azaheterocycles, such as N1-methylnicotinamide and phthalazine, as well as aldehydes, such as benzaldehyde, retinal and pyridoxal. Plays a key role in the metabolism of xenobiotics and drugs containing aromatic azaheterocyclic substituents. Is probably involved in the regulation of reactive oxygen species homeostasis. May be a…	G3X982	AOXC_MOUSE Aldehyde oxidase 3 OS=Mus musculus OX=10090 GN=Aox3 PE=1 SV=1	1	48	48	46	52	146.9	31491000	27709000	29654000	29618000	35678000	40860000	33390000	3.66427e+07	0.808293	0.0463935
O08573	Galectin-9	Lgals9	FUNCTION: Binds galactosides (By similarity). Has high affinity for the Forssman pentasaccharide (By similarity). Ligand for HAVCR2/TIM3 (By similarity). Binding to HAVCR2 induces T-helper type 1 lymphocyte (Th1) death (By similarity). Also stimulates bactericidal activity in infected macrophages by causing macrophage activation and IL1B secretion which restricts intracellular bacterial growth (P…	O08573	LEG9_MOUSE Galectin-9 OS=Mus musculus OX=10090 GN=Lgals9 PE=1 SV=1	1	12	12	12	44.2	40.035	4360100	4952100	5038600	4783600	6623000	5644800	5597400	5.95507e+06	0.803282	0.0417697
O08600	Endonuclease G, mitochondrial	Endog	FUNCTION: Cleaves DNA at double-stranded (DG)n.(DC)n and at single-stranded (DC)n tracts. In addition to deoxyribonuclease activities, also has ribonuclease (RNase) and RNase H activities. Capable of generating the RNA primers required by DNA polymerase gamma to initiate replication of mitochondrial DNA (By similarity). {ECO:0000250}.	O08600	NUCG_MOUSE Endonuclease G, mitochondrial OS=Mus musculus OX=10090 GN=Endog PE=1 SV=1	1	10	10	10	43.9	32.19	896750	1123200	984210	1.00139e+06	1349100	1409400	1644800	1.46777e+06	0.682252	0.0139871
O08677	Kininogen-1	Kng1	FUNCTION: (1) Kininogens are inhibitors of thiol proteases; (2) HMW-kininogen plays an important role in blood coagulation by helping to position optimally prekallikrein and factor XI next to factor XII; (3) HMW-kininogen inhibits the thrombin- and plasmin-induced aggregation of thrombocytes; (4) the active peptide bradykinin that is released from HMW-kininogen shows a variety of physiological ef…	O08677	KNG1_MOUSE Kininogen-1 OS=Mus musculus OX=10090 GN=Kng1 PE=1 SV=1	1	14	14	14	29.8	73.101	2234400	1569200	1865100	1.88957e+06	1497600	1085300	1019200	1200700	1.57372	0.0475448
O08810	116 kDa U5 small nuclear ribonucleoprotein component	Eftud2	FUNCTION: Required for pre-mRNA splicing as component of the spliceosome, including pre-catalytic, catalytic and post-catalytic spliceosomal complexes (By similarity). Component of the U5 snRNP and the U4/U6-U5 tri-snRNP complex, a building block of the spliceosome (By similarity). {ECO:0000250|UniProtKB:Q15029}.	O08810	U5S1_MOUSE 116 kDa U5 small nuclear ribonucleoprotein component OS=Mus musculus OX=10090 GN=Eftud2 PE=1 SV=1	1	19	19	19	25.8	109.36	1141800	1143300	1118900	1.13467e+06	1024400	983580	1041700	1016560	1.11618	0.00337761
O09005	Sphingolipid delta(4)-desaturase DES1	Degs1	FUNCTION: Has sphingolipid-delta-4-desaturase activity. Converts D-erythro-sphinganine to D-erythro-sphingosine (E-sphing-4-enine). Catalyzes the equilibrium isomerization of retinols (By similarity). {ECO:0000250|UniProtKB:Q5F3C1, ECO:0000269|PubMed:11937514}.	O09005	DEGS1_MOUSE Sphingolipid delta(4)-desaturase DES1 OS=Mus musculus OX=10090 GN=Degs1 PE=1 SV=1	1	3	3	3	14.9	38.241	127870	140330	147460	138553	97220	73585	85499	85434.7	1.62175	0.00396865
O09173	Homogentisate 1,2-dioxygenase	Hgd		O09173	HGD_MOUSE Homogentisate 1,2-dioxygenase OS=Mus musculus OX=10090 GN=Hgd PE=1 SV=2	1	23	23	23	74.4	49.959	25801000	29667000	26490000	2.73193e+07	42174000	39860000	40353000	4.07957e+07	0.669663	0.000621215
O09174	Alpha-methylacyl-CoA racemase	Amacr	FUNCTION: Catalyzes the interconversion of (R)- and (S)-stereoisomers of alpha-methyl-branched-chain fatty acyl-CoA esters (By similarity). Acts only on coenzyme A thioesters, not on free fatty acids, and accepts as substrates a wide range of alpha-methylacyl-CoAs, including pristanoyl-CoA, trihydroxycoprostanoyl-CoA (an intermediate in bile acid synthesis), and arylpropionic acids like the anti-…	O09174	AMACR_MOUSE Alpha-methylacyl-CoA racemase OS=Mus musculus OX=10090 GN=Amacr PE=1 SV=4	1	14	14	14	50.1	41.704	5428600	5747500	6373100	5.84973e+06	7084300	6950700	7595000	7210000	0.811336	0.0160956
O35215	D-dopachrome decarboxylase	Ddt	FUNCTION: Tautomerization of D-dopachrome with decarboxylation to give 5,6-dihydroxyindole (DHI). {ECO:0000250}.	O35215	DOPD_MOUSE D-dopachrome decarboxylase OS=Mus musculus OX=10090 GN=Ddt PE=1 SV=3	1	10	10	10	89.8	13.077	30157000	33773000	33164000	3.23647e+07	43162000	45931000	43206000	4.40997e+07	0.733898	0.00125024
O35386	Phytanoyl-CoA dioxygenase, peroxisomal	Phyh	FUNCTION: Catalyzes the 2-hydroxylation of not only racemic phytanoyl-CoA and the isomers of 3-methylhexadecanoyl-CoA, but also a variety of other mono-branched 3-methylacyl-CoA esters (with a chain length of at least seven carbon atoms) and straight-chain acyl-CoA esters (with a chain length longer than four carbon atoms) (By similarity). Does not hydroxylate long and very long straight chain ac…	O35386	PAHX_MOUSE Phytanoyl-CoA dioxygenase, peroxisomal OS=Mus musculus OX=10090 GN=Phyh PE=1 SV=1	1	17	17	17	63.6	38.607	4591100	3972400	4340200	4.30123e+06	7148800	6484600	7334300	6.98923e+06	0.615408	0.0010267
O35423	Serine--pyruvate aminotransferase, mitochondrial	Agxt	FUNCTION: Dual metabolic roles of gluconeogenesis (in the mitochondria) and glyoxylate detoxification (in the peroxisomes). {ECO:0000250}.	O35423	SPYA_MOUSE Serine--pyruvate aminotransferase, mitochondrial OS=Mus musculus OX=10090 GN=Agxt PE=1 SV=3	1	15	15	15	41.3	45.912	10215000	9929200	10396000	1.01801e+07	11765000	12223000	12923000	1.23037e+07	0.827401	0.00426289
O35453	Serine protease hepsin	Hpn	FUNCTION: Serine protease that cleaves extracellular substrates, and contributes to the proteolytic processing of growth factors, such as HGF and MST1/HGFL. Plays a role in cell growth and maintenance of cell morphology. Plays a role in the proteolytic processing of ACE2 (By similarity). Mediates the proteolytic cleavage of urinary UMOD that is required for UMOD polymerization (PubMed:26673890). …	O35453;Q02844;Q924N9;P21845;Q99MS4;Q14B25	HEPS_MOUSE Serine protease hepsin OS=Mus musculus OX=10090 GN=Hpn PE=1 SV=3	6	9	9	9	29.6	46.821	235380	310030	294740	280050	563350	538450	543130	548310	0.510751	0.000365585
O35639	Annexin A3	Anxa3	FUNCTION: Inhibitor of phospholipase A2, also possesses anti-coagulant properties.	O35639	ANXA3_MOUSE Annexin A3 OS=Mus musculus OX=10090 GN=Anxa3 PE=1 SV=4	1	10	10	10	32.5	36.384	594190	601880	640170	612080	303610	395590	380280	359827	1.70104	0.00136869
O35660	Glutathione S-transferase Mu 6	Gstm6	FUNCTION: Conjugation of reduced glutathione to a wide number of exogenous and endogenous hydrophobic electrophiles. {ECO:0000250}.	O35660	GSTM6_MOUSE Glutathione S-transferase Mu 6 OS=Mus musculus OX=10090 GN=Gstm6 PE=1 SV=4	1	14	10	10	62.4	25.621	2155900	1889200	1849800	1.96497e+06	3189500	2466200	3054900	2.90353e+06	0.67675	0.017868
O35737	Heterogeneous nuclear ribonucleoprotein H	Hnrnph1	FUNCTION: This protein is a component of the heterogeneous nuclear ribonucleoprotein (hnRNP) complexes which provide the substrate for the processing events that pre-mRNAs undergo before becoming functional, translatable mRNAs in the cytoplasm. Mediates pre-mRNA alternative splicing regulation. Inhibits, together with CUGBP1, insulin receptor (IR) pre-mRNA exon 11 inclusion in myoblast. Binds to …	O35737	HNRH1_MOUSE Heterogeneous nuclear ribonucleoprotein H OS=Mus musculus OX=10090 GN=Hnrnph1 PE=1 SV=3	1	10	8	5	33	49.199	2351900	2225300	2172000	2.24973e+06	1951000	1787200	2111200	1949800	1.15383	0.0495413
O35864	COP9 signalosome complex subunit 5	Cops5	FUNCTION: Probable protease subunit of the COP9 signalosome complex (CSN), a complex involved in various cellular and developmental processes. The CSN complex is an essential regulator of the ubiquitin (Ubl) conjugation pathway by mediating the deneddylation of the cullin subunits of the SCF-type E3 ligase complexes, leading to decrease the Ubl ligase activity of SCF-type complexes such as SCF, C…	O35864	CSN5_MOUSE COP9 signalosome complex subunit 5 OS=Mus musculus OX=10090 GN=Cops5 PE=1 SV=3	1	12	12	12	50.9	37.548	751610	910800	723420	795277	1020500	966760	939640	975633	0.815139	0.0457694
O35900	U6 snRNA-associated Sm-like protein LSm2	Lsm2	FUNCTION: Plays role in pre-mRNA splicing as component of the U4/U6-U5 tri-snRNP complex that is involved in spliceosome assembly, and as component of the precatalytic spliceosome (spliceosome B complex). The heptameric LSM2-8 complex binds specifically to the 3'-terminal U-tract of U6 snRNA. {ECO:0000250|UniProtKB:Q9Y333}.	O35900	LSM2_MOUSE U6 snRNA-associated Sm-like protein LSm2 OS=Mus musculus OX=10090 GN=Lsm2 PE=1 SV=1	1	3	3	3	51.6	10.834	247540	230750	219420	232570	279440	327500	361140	322693	0.720715	0.0228761
O35945	Aldehyde dehydrogenase, cytosolic 1	Aldh1a7	FUNCTION: Can oxidize benzaldehyde, propionaldehyde and acetaldehyde (By similarity). No detectable activity with retinal. {ECO:0000250, ECO:0000269|PubMed:10191271}.	O35945	AL1A7_MOUSE Aldehyde dehydrogenase, cytosolic 1 OS=Mus musculus OX=10090 GN=Aldh1a7 PE=1 SV=1	1	27	17	17	60.9	54.587	8764700	9843800	9501300	9.36993e+06	12676000	13134000	11630000	12480000	0.750796	0.00473184
O35969	Guanidinoacetate N-methyltransferase	Gamt	FUNCTION: Converts guanidinoacetate to creatine, using S-adenosylmethionine as the methyl donor. Important in nervous system development. {ECO:0000250|UniProtKB:Q14353}.	O35969	GAMT_MOUSE Guanidinoacetate N-methyltransferase OS=Mus musculus OX=10090 GN=Gamt PE=1 SV=1	1	10	10	10	63.6	26.336	5043600	5795700	4860500	5.23327e+06	8810300	8318800	9986800	9.03863e+06	0.578989	0.00264464
O54984	ATPase GET3	Get3	FUNCTION: ATPase required for the post-translational delivery of tail-anchored (TA) proteins to the endoplasmic reticulum. Recognizes and selectively binds the transmembrane domain of TA proteins in the cytosol. This complex then targets to the endoplasmic reticulum by membrane-bound receptors, where the tail-anchored protein is released for insertion. This process is regulated by ATP binding and…	O54984	GET3_MOUSE ATPase GET3 OS=Mus musculus OX=10090 GN=Get3 PE=1 SV=2	1	8	8	8	33.6	38.822	727220	737750	709190	724720	848630	797840	906050	850840	0.85177	0.0175626
O55060	Thiopurine S-methyltransferase	Tpmt	FUNCTION: Catalyzes the S-methylation of thiopurine drugs such as 6-mercaptopurine (also called mercaptopurine, 6-MP or its brand name Purinethol) using S-adenosyl-L-methionine as the methyl donor (PubMed:18484748). TPMT activity modulates the cytotoxic effects of thiopurine prodrugs. A natural substrate for this enzyme has yet to be identified. {ECO:0000269|PubMed:18484748, ECO:0000305}.	O55060	TPMT_MOUSE Thiopurine S-methyltransferase OS=Mus musculus OX=10090 GN=Tpmt PE=1 SV=1	1	14	14	14	70.4	27.585	3040300	2873700	2585400	2.83313e+06	3872300	3725700	3433700	3.67723e+06	0.770452	0.0103432
O55143	Sarcoplasmic/endoplasmic reticulum calcium ATPase 2	Atp2a2	FUNCTION: This magnesium-dependent enzyme catalyzes the hydrolysis of ATP coupled with the translocation of calcium from the cytosol to the sarcoplasmic reticulum lumen. Isoform SERCA2A is involved in the regulation of the contraction/relaxation cycle. Acts as a regulator of TNFSF11-mediated Ca(2+) signaling pathways via its interaction with TMEM64 which is critical for the TNFSF11-induced CREB1 …	O55143	AT2A2_MOUSE Sarcoplasmic/endoplasmic reticulum calcium ATPase 2 OS=Mus musculus OX=10090 GN=Atp2a2 PE=1 SV=2	1	29	29	20	33	114.86	5445300	5626000	5052100	5.37447e+06	4204600	4664100	4854800	4574500	1.17488	0.0356875
O55222	Integrin-linked protein kinase	Ilk	FUNCTION: Receptor-proximal protein kinase regulating integrin-mediated signal transduction. May act as a mediator of inside-out integrin signaling. Focal adhesion protein part of the complex ILK-PINCH. This complex is considered to be one of the convergence points of integrin- and growth factor-signaling pathway. Could be implicated in mediating cell architecture, adhesion to integrin substrates…	O55222	ILK_MOUSE Integrin-linked protein kinase OS=Mus musculus OX=10090 GN=Ilk PE=1 SV=2	1	12	12	12	33	51.373	1134600	1132000	1272700	1.17977e+06	845940	949640	916170	903917	1.30517	0.00770775
O70318	Band 4.1-like protein 2	Epb41l2	FUNCTION: Required for dynein-dynactin complex and NUMA1 recruitment at the mitotic cell cortex during anaphase. {ECO:0000250|UniProtKB:O43491}.	O70318	E41L2_MOUSE Band 4.1-like protein 2 OS=Mus musculus OX=10090 GN=Epb41l2 PE=1 SV=2	1	11	10	8	12.4	109.94	262680	278060	371890	304210	148920	146260	222640	172607	1.76245	0.0358906
O70370	Cathepsin S	Ctss	FUNCTION: Thiol protease. Key protease responsible for the removal of the invariant chain from MHC class II molecules. The bond-specificity of this proteinase is in part similar to the specificities of cathepsin L.	O70370	CATS_MOUSE Cathepsin S OS=Mus musculus OX=10090 GN=Ctss PE=1 SV=2	1	5	5	5	26.8	38.474	561890	592700	576240	576943	391780	363190	500340	418437	1.37881	0.0206362
O70570	Polymeric immunoglobulin receptor	Pigr	FUNCTION: This receptor binds polymeric IgA and IgM at the basolateral surface of epithelial cells. The complex is then transported across the cell to be secreted at the apical surface. During this process a cleavage occurs that separates the extracellular (known as the secretory component) from the transmembrane segment (By similarity). {ECO:0000250}.	O70570	PIGR_MOUSE Polymeric immunoglobulin receptor OS=Mus musculus OX=10090 GN=Pigr PE=1 SV=1	1	10	10	10	20	84.998	206390	195570	274930	225630	505910	392530	412270	436903	0.51643	0.00790167
O70572	Sphingomyelin phosphodiesterase 2	Smpd2	FUNCTION: Converts sphingomyelin to ceramide. Hydrolyze 1-acyl-2-lyso-sn-glycero-3-phosphocholine (lyso-PC) and 1-O-alkyl-2-lyso-sn-glycero-3-phosphocholine (lyso-platelet-activating factor). The physiological substrate seems to be Lyso-PAF (By similarity). {ECO:0000250}.	O70572	NSMA_MOUSE Sphingomyelin phosphodiesterase 2 OS=Mus musculus OX=10090 GN=Smpd2 PE=1 SV=1	1	9	9	9	28.2	47.466	387880	317210	211320	305470	468790	484110	481960	478287	0.638676	0.0284678
O88428	Bifunctional 3-phosphoadenosine 5-phosphosulfate synthase 2	Papss2	FUNCTION: Bifunctional enzyme with both ATP sulfurylase and APS kinase activity, which mediates two steps in the sulfate activation pathway. The first step is the transfer of a sulfate group to ATP to yield adenosine 5'-phosphosulfate (APS), and the second step is the transfer of a phosphate group from ATP to APS yielding 3'-phosphoadenylylsulfate (PAPS: activated sulfate donor used by sulfotrans…	O88428;Q60967	PAPS2_MOUSE Bifunctional 3-phosphoadenosine 5-phosphosulfate synthase 2 OS=Mus musculus OX=10090 GN=Papss2 PE=1 SV=2	2	21	21	21	42	70.35	1728000	2238600	1775900	1.91417e+06	3429800	3716000	3040200	3.39533e+06	0.563764	0.00435123
O88533	Aromatic-L-amino-acid decarboxylase	Ddc	FUNCTION: Catalyzes the decarboxylation of L-3,4-dihydroxyphenylalanine (DOPA) to dopamine, L-5-hydroxytryptophan to serotonin and L-tryptophan to tryptamine.	O88533	DDC_MOUSE Aromatic-L-amino-acid decarboxylase OS=Mus musculus OX=10090 GN=Ddc PE=1 SV=1	1	15	15	15	43.8	53.873	3927900	3830800	3498300	3.75233e+06	5528400	5070900	4941200	5.18017e+06	0.724365	0.0029328
O88587	Catechol O-methyltransferase	Comt	FUNCTION: Catalyzes the O-methylation, and thereby the inactivation, of catecholamine neurotransmitters and catechol hormones. Also shortens the biological half-lives of certain neuroactive drugs, like L-DOPA, alpha-methyl DOPA and isoproterenol. {ECO:0000269|PubMed:18794526}.	O88587	COMT_MOUSE Catechol O-methyltransferase OS=Mus musculus OX=10090 GN=Comt PE=1 SV=2	1	15	15	15	71.7	29.486	20547000	20185000	20195000	20309000	23022000	27044000	28665000	2.62437e+07	0.773863	0.0242505
O88736	3-keto-steroid reductase/17-beta-hydroxysteroid dehydrogenase 7	Hsd17b7	FUNCTION: Responsible for the reduction of the keto group on the C-3 of sterols.	O88736	DHB7_MOUSE 3-keto-steroid reductase/17-beta-hydroxysteroid dehydrogenase 7 OS=Mus musculus OX=10090 GN=Hsd17b7 PE=1 SV=1	1	6	6	6	27.2	37.316	868760	848170	832810	849913	806210	706730	739640	750860	1.13192	0.0332395
O88844	Isocitrate dehydrogenase [NADP] cytoplasmic	Idh1		O88844	IDHC_MOUSE Isocitrate dehydrogenase [NADP] cytoplasmic OS=Mus musculus OX=10090 GN=Idh1 PE=1 SV=2	1	26	26	25	69.1	46.674	29901000	35976000	29578000	3.18183e+07	44194000	42899000	43557000	43550000	0.730616	0.00516054
P00186	Cytochrome P450 1A2	Cyp1a2	FUNCTION: A cytochrome P450 monooxygenase involved in the metabolism of various endogenous substrates, including fatty acids, steroid hormones and vitamins. Mechanistically, uses molecular oxygen inserting one oxygen atom into a substrate, and reducing the second into a water molecule, with two electrons provided by NADPH via cytochrome P450 reductase (NADPH--hemoprotein reductase). Catalyzes the…	P00186;P00184	CP1A2_MOUSE Cytochrome P450 1A2 OS=Mus musculus OX=10090 GN=Cyp1a2 PE=1 SV=1	2	26	26	26	55.9	58.183	14752000	13880000	14478000	14370000	28494000	20063000	24630000	2.43957e+07	0.589039	0.0149534
P00329	Alcohol dehydrogenase 1	Adh1		P00329	ADH1_MOUSE Alcohol dehydrogenase 1 OS=Mus musculus OX=10090 GN=Adh1 PE=1 SV=2	1	20	20	20	64	39.771	81553000	80390000	86307000	82750000	114920000	124440000	139040000	1.26133e+08	0.656052	0.00390882
P00375	Dihydrofolate reductase	Dhfr	FUNCTION: Key enzyme in folate metabolism. Contributes to the de novo mitochondrial thymidylate biosynthesis pathway (PubMed:25980602). Catalyzes an essential reaction for de novo glycine and purine synthesis, and for DNA precursor synthesis (PubMed:25980602). Binds its own mRNA. {ECO:0000250|UniProtKB:P00374, ECO:0000269|PubMed:25980602}.	P00375	DYR_MOUSE Dihydrofolate reductase OS=Mus musculus OX=10090 GN=Dhfr PE=1 SV=3	1	9	9	9	65.2	21.606	1334600	1358600	1459900	1.38437e+06	1796900	1652600	2132000	1860500	0.744083	0.0317682
P00493	Hypoxanthine-guanine phosphoribosyltransferase	Hprt1	FUNCTION: Converts guanine to guanosine monophosphate, and hypoxanthine to inosine monophosphate. Transfers the 5-phosphoribosyl group from 5-phosphoribosylpyrophosphate onto the purine. Plays a central role in the generation of purine nucleotides through the purine salvage pathway (By similarity). {ECO:0000250}.	P00493	HPRT_MOUSE Hypoxanthine-guanine phosphoribosyltransferase OS=Mus musculus OX=10090 GN=Hprt1 PE=1 SV=3	1	11	11	11	70.2	24.57	2276600	2266400	2423100	2.32203e+06	2648100	2445600	2651400	2581700	0.89942	0.0376042
P01027	Complement C3	C3	FUNCTION: C3 plays a central role in the activation of the complement system. Its processing by C3 convertase is the central reaction in both classical and alternative complement pathways. After activation C3b can bind covalently, via its reactive thioester, to cell surface carbohydrates or immune aggregates.; FUNCTION: Derived from proteolytic degradation of complement C3, C3a anaphylatoxin is a…	P01027	CO3_MOUSE Complement C3 OS=Mus musculus OX=10090 GN=C3 PE=1 SV=3	1	70	70	61	52.5	186.48	20311000	19682000	21307000	2.04333e+07	14729000	12373000	13454000	1.35187e+07	1.51149	0.00112971
P01887	Beta-2-microglobulin	B2m	FUNCTION: Component of the class I major histocompatibility complex (MHC). Involved in the presentation of peptide antigens to the immune system.	P01887	B2MG_MOUSE Beta-2-microglobulin OS=Mus musculus OX=10090 GN=B2m PE=1 SV=2	1	2	2	2	27.7	13.779	348640	479630	206240	344837	632370	564350	692570	629763	0.547565	0.0308616
P01899	H-2 class I histocompatibility antigen, D-B alpha chain	H2-D1	FUNCTION: Involved in the presentation of foreign antigens to the immune system.	P01899	HA11_MOUSE H-2 class I histocompatibility antigen, D-B alpha chain OS=Mus musculus OX=10090 GN=H2-D1 PE=1 SV=2	1	12	8	2	39.2	40.836	696590	852010	547640	698747	1530400	946990	1378200	1.2852e+06	0.543689	0.0399943
P04939	Major urinary protein 3	Mup3	FUNCTION: Binds pheromones that are released from drying urine of males. These pheromones affect the sexual behavior of females.	P04939;P11590	MUP3_MOUSE Major urinary protein 3 OS=Mus musculus OX=10090 GN=Mup3 PE=1 SV=1	2	8	5	5	54.9	21.464	3771000	3050000	3473400	3.43147e+06	4297100	5209000	5799400	5.10183e+06	0.672595	0.0261055
P05064	Fructose-bisphosphate aldolase A	Aldoa	FUNCTION: Plays a key role in glycolysis and gluconeogenesis. In addition, may also function as scaffolding protein (By similarity). {ECO:0000250}.	P05064	ALDOA_MOUSE Fructose-bisphosphate aldolase A OS=Mus musculus OX=10090 GN=Aldoa PE=1 SV=2	1	18	18	16	69.2	39.355	5739600	5413600	6775300	5.97617e+06	4644800	4263600	4626500	4.51163e+06	1.32461	0.0269041
P05132	cAMP-dependent protein kinase catalytic subunit alpha	Prkaca	FUNCTION: Phosphorylates a large number of substrates in the cytoplasm and the nucleus (By similarity). Phosphorylates CDC25B, ABL1, NFKB1, CLDN3, PSMC5/RPT6, PJA2, RYR2, RORA, SOX9 and VASP (PubMed:10805756, PubMed:19223768). Regulates the abundance of compartmentalized pools of its regulatory subunits through phosphorylation of PJA2 which binds and ubiquitinates these subunits, leading to their…	P05132	KAPCA_MOUSE cAMP-dependent protein kinase catalytic subunit alpha OS=Mus musculus OX=10090 GN=Prkaca PE=1 SV=3	1	8	8	3	24.5	40.57	387070	395050	314540	365553	471730	475590	472180	473167	0.772568	0.013727
P05201	Aspartate aminotransferase, cytoplasmic	Got1	FUNCTION: Biosynthesis of L-glutamate from L-aspartate or L-cysteine. Important regulator of levels of glutamate, the major excitatory neurotransmitter of the vertebrate central nervous system. Acts as a scavenger of glutamate in brain neuroprotection. The aspartate aminotransferase activity is involved in hepatic glucose synthesis during development and in adipocyte glyceroneogenesis. Using L-cy…	P05201	AATC_MOUSE Aspartate aminotransferase, cytoplasmic OS=Mus musculus OX=10090 GN=Got1 PE=1 SV=3	1	23	23	23	67.8	46.247	13632000	15288000	17534000	1.54847e+07	19413000	21261000	22137000	20937000	0.739584	0.0170779
P05977	Myosin light chain 1/3, skeletal muscle isoform	Myl1	FUNCTION: Non-regulatory myosin light chain required for proper formation and/or maintenance of myofibers, and thus appropriate muscle function. {ECO:0000250|UniProtKB:P05976}.	P05977;P09542	MYL1_MOUSE Myosin light chain 1/3, skeletal muscle isoform OS=Mus musculus OX=10090 GN=Myl1 PE=1 SV=2;MYL3_MOUSE Myosin light chain 3 OS=Mus musculus OX=10090 GN=Myl3 PE=1 SV=4	2	2	2	2	8.5	20.594	525730	628260	499040	551010	278430	313300	289940	293890	1.87489	0.00321149
P06339	H-2 class I histocompatibility antigen, D-37 alpha chain	H2-T23	FUNCTION: Involved in the presentation of foreign antigens to the immune system.	P06339	HA15_MOUSE H-2 class I histocompatibility antigen, D-37 alpha chain OS=Mus musculus OX=10090 GN=H2-T23 PE=1 SV=1	1	4	1	1	12.6	40.875	22882	29591	25497	25990	38140		33755	35947.5	0.722999	0.0452271
P07356	Annexin A2	Anxa2	FUNCTION: Calcium-regulated membrane-binding protein whose affinity for calcium is greatly enhanced by anionic phospholipids. It binds two calcium ions with high affinity. May be involved in heat-stress response (By similarity). Inhibits PCSK9-enhanced LDLR degradation, probably reduces PCSK9 protein levels via a translational mechanism but also competes with LDLR for binding with PCSK9 (PubMed:2…	P07356	ANXA2_MOUSE Annexin A2 OS=Mus musculus OX=10090 GN=Anxa2 PE=1 SV=2	1	18	18	18	52.8	38.676	3694100	3716900	3778100	3729700	1504800	2462700	2508400	2.15863e+06	1.72781	0.00872586
P08003	Protein disulfide-isomerase A4	Pdia4		P08003	PDIA4_MOUSE Protein disulfide-isomerase A4 OS=Mus musculus OX=10090 GN=Pdia4 PE=1 SV=3	1	34	34	34	53.8	71.982	21159000	23194000	21113000	21822000	17590000	17938000	19921000	18483000	1.18065	0.0287651
P08228	Superoxide dismutase [Cu-Zn]	Sod1	FUNCTION: Destroys radicals which are normally produced within the cells and which are toxic to biological systems.	P08228	SODC_MOUSE Superoxide dismutase [Cu-Zn] OS=Mus musculus OX=10090 GN=Sod1 PE=1 SV=2	1	10	10	10	56.5	15.942	36385000	40954000	33769000	37036000	43890000	46261000	42140000	44097000	0.839876	0.0430973
P08752	Guanine nucleotide-binding protein G(i) subunit alpha-2	Gnai2	FUNCTION: Guanine nucleotide-binding proteins (G proteins) are involved as modulators or transducers in various transmembrane signaling systems. The G(i) proteins are involved in hormonal regulation of adenylate cyclase: they inhibit the cyclase in response to beta-adrenergic stimuli. May play a role in cell division.	P08752;B2RSH2;P20612;Q3V3I2;P50149;P18872	GNAI2_MOUSE Guanine nucleotide-binding protein G(i) subunit alpha-2 OS=Mus musculus OX=10090 GN=Gnai2 PE=1 SV=5	6	15	15	11	56.6	40.489	3253000	3237700	3116300	3.20233e+06	2634200	2450000	2407600	2.49727e+06	1.28234	0.00100059
P09411	Phosphoglycerate kinase 1	Pgk1	FUNCTION: Catalyzes one of the two ATP producing reactions in the glycolytic pathway via the reversible conversion of 1,3-diphosphoglycerate to 3-phosphoglycerate. In addition to its role as a glycolytic enzyme, it seems that PGK-1 acts as a polymerase alpha cofactor protein (primer recognition protein). May play a role in sperm motility. {ECO:0000250|UniProtKB:P00558}.	P09411	PGK1_MOUSE Phosphoglycerate kinase 1 OS=Mus musculus OX=10090 GN=Pgk1 PE=1 SV=4	1	29	29	21	76.3	44.55	40444000	40897000	36672000	3.93377e+07	47823000	47217000	48037000	4.76923e+07	0.824822	0.00357559
P10493	Nidogen-1	Nid1	FUNCTION: Sulfated glycoprotein widely distributed in basement membranes and tightly associated with laminin. Also binds to collagen IV and perlecan. It probably has a role in cell-extracellular matrix interactions.	P10493	NID1_MOUSE Nidogen-1 OS=Mus musculus OX=10090 GN=Nid1 PE=1 SV=2	1	4	3	3	3.8	136.54	318130	270990	324480	304533	172270	204940	181580	186263	1.63496	0.00371065
P10518	Delta-aminolevulinic acid dehydratase	Alad	FUNCTION: Catalyzes an early step in the biosynthesis of tetrapyrroles. Binds two molecules of 5-aminolevulinate per subunit, each at a distinct site, and catalyzes their condensation to form porphobilinogen (By similarity). {ECO:0000250}.	P10518	HEM2_MOUSE Delta-aminolevulinic acid dehydratase OS=Mus musculus OX=10090 GN=Alad PE=1 SV=1	1	16	16	16	52.4	36.023	4165900	4335700	4622300	4.37463e+06	6663000	6996600	7635500	7.09837e+06	0.616287	0.00098232
P11531	Dystrophin	Dmd	FUNCTION: Anchors the extracellular matrix to the cytoskeleton via F-actin. Ligand for dystroglycan. Component of the dystrophin-associated glycoprotein complex which accumulates at the neuromuscular junction (NMJ) and at a variety of synapses in the peripheral and central nervous systems and has a structural function in stabilizing the sarcolemma. Also implicated in signaling events and synaptic…	P11531;Q05AA6	DMD_MOUSE Dystrophin OS=Mus musculus OX=10090 GN=Dmd PE=1 SV=3	2	9	9	9	3.2	425.83	269760	220920	195610	228763	326850	330200	289230	315427	0.72525	0.0270386
P11609	Antigen-presenting glycoprotein CD1d1	Cd1d1	FUNCTION: Antigen-presenting protein that binds self and non-self glycolipids and presents them to T-cell receptors on natural killer T-cells. {ECO:0000269|PubMed:11754812, ECO:0000269|PubMed:16007091, ECO:0000269|PubMed:16314439}.	P11609;P11610	CD1D1_MOUSE Antigen-presenting glycoprotein CD1d1 OS=Mus musculus OX=10090 GN=Cd1d1 PE=1 SV=3;CD1D2_MOUSE Antigen-presenting glycoprotein CD1d2 OS=Mus musculus OX=10090 GN=Cd1d2 PE=1 SV=2	2	4	4	4	15.2	38.554	585140	548880	555740	563253	899180	747920	854480	833860	0.675477	0.00424777
P11714	Cytochrome P450 2D9	Cyp2d9	FUNCTION: Cytochromes P450 are a group of heme-thiolate monooxygenases. In liver microsomes, this enzyme is involved in an NADPH-dependent electron transport pathway. It oxidizes a variety of structurally unrelated compounds, including steroids, fatty acids, and xenobiotics.	P11714	CP2D9_MOUSE Cytochrome P450 2D9 OS=Mus musculus OX=10090 GN=Cyp2d9 PE=1 SV=2	1	24	18	17	59.1	56.949	10615000	10711000	10726000	10684000	13410000	14462000	15487000	14453000	0.739224	0.00329178
P11983	T-complex protein 1 subunit alpha	Tcp1	FUNCTION: Component of the chaperonin-containing T-complex (TRiC), a molecular chaperone complex that assists the folding of proteins upon ATP hydrolysis. The TRiC complex mediates the folding of WRAP53/TCAB1, thereby regulating telomere maintenance. As part of the TRiC complex may play a role in the assembly of BBSome, a complex involved in ciliogenesis regulating transports vesicles to the cili…	P11983	TCPA_MOUSE T-complex protein 1 subunit alpha OS=Mus musculus OX=10090 GN=Tcp1 PE=1 SV=3	1	24	24	24	54.7	60.448	5386500	6219300	5993600	5.86647e+06	7002800	6717700	7280500	7.00033e+06	0.838027	0.0188235
P13439	Uridine 5-monophosphate synthase	Umps		P13439	UMPS_MOUSE Uridine 5-monophosphate synthase OS=Mus musculus OX=10090 GN=Umps PE=1 SV=3	1	11	11	11	28.5	52.292	570740	555050	356040	493943	739960	708430	674150	707513	0.69814	0.0407354
P13707	Glycerol-3-phosphate dehydrogenase [NAD(+)], cytoplasmic	Gpd1	FUNCTION: Has glycerol-3-phosphate dehydrogenase activity. {ECO:0000250|UniProtKB:P21695}.	P13707	GPDA_MOUSE Glycerol-3-phosphate dehydrogenase [NAD(+)], cytoplasmic OS=Mus musculus OX=10090 GN=Gpd1 PE=1 SV=3	1	23	23	22	73.4	37.572	16285000	15051000	12871000	1.47357e+07	17084000	17816000	18368000	17756000	0.829898	0.0470704
P14152	Malate dehydrogenase, cytoplasmic	Mdh1		P14152	MDHC_MOUSE Malate dehydrogenase, cytoplasmic OS=Mus musculus OX=10090 GN=Mdh1 PE=1 SV=3	1	12	12	12	38	36.511	46233000	43496000	45908000	4.52123e+07	58252000	56081000	54787000	5.63733e+07	0.802016	0.00110124
P14246	Solute carrier family 2, facilitated glucose transporter member 2	Slc2a2	FUNCTION: Facilitative hexose transporter that mediates the transport of glucose and fructose. Likely mediates the bidirectional transfer of glucose across the plasma membrane of hepatocytes and is responsible for uptake of glucose by the beta cells; may comprise part of the glucose-sensing mechanism of the beta cell. May also participate with the Na(+)/glucose cotransporter in the transcellular …	P14246	GTR2_MOUSE Solute carrier family 2, facilitated glucose transporter member 2 OS=Mus musculus OX=10090 GN=Slc2a2 PE=1 SV=3	1	7	7	7	15.5	57.106	1321900	2178600	2337600	1.94603e+06	3519700	3568100	4005900	3697900	0.526254	0.00755985
P14685	26S proteasome non-ATPase regulatory subunit 3	Psmd3	FUNCTION: Component of the 26S proteasome, a multiprotein complex involved in the ATP-dependent degradation of ubiquitinated proteins. This complex plays a key role in the maintenance of protein homeostasis by removing misfolded or damaged proteins, which could impair cellular functions, and by removing proteins whose functions are no longer required. Therefore, the proteasome participates in num…	P14685	PSMD3_MOUSE 26S proteasome non-ATPase regulatory subunit 3 OS=Mus musculus OX=10090 GN=Psmd3 PE=1 SV=3	1	20	20	20	40.4	60.718	2159100	2053300	2261900	2158100	2461600	2954000	3326100	2913900	0.740623	0.0425967
P14824	Annexin A6	Anxa6	FUNCTION: May associate with CD21. May regulate the release of Ca(2+) from intracellular stores.	P14824	ANXA6_MOUSE Annexin A6 OS=Mus musculus OX=10090 GN=Anxa6 PE=1 SV=3	1	34	34	34	59.7	75.884	13045000	13282000	13725000	1.33507e+07	14430000	17008000	16607000	16015000	0.833635	0.03203
P14847	C-reactive protein	Crp	FUNCTION: Displays several functions associated with host defense: it promotes agglutination, bacterial capsular swelling, phagocytosis and complement fixation through its calcium-dependent binding to phosphorylcholine. Can interact with DNA and histones and may scavenge nuclear material released from damaged circulating cells.	P14847	CRP_MOUSE C-reactive protein OS=Mus musculus OX=10090 GN=Crp PE=1 SV=2	1	1	1	1	4.9	25.36	98849	88058	106150	97685.7	38130	67809		52969.5	1.84419	0.0410503
P16015	Carbonic anhydrase 3	Ca3	FUNCTION: Reversible hydration of carbon dioxide.	P16015	CAH3_MOUSE Carbonic anhydrase 3 OS=Mus musculus OX=10090 GN=Ca3 PE=1 SV=3	1	19	19	19	85.8	29.366	126990000	142320000	122920000	1.30743e+08	215320000	216980000	233390000	2.21897e+08	0.589208	0.000382362
P16331	Phenylalanine-4-hydroxylase	Pah	FUNCTION: Catalyzes the hydroxylation of L-phenylalanine to L-tyrosine. {ECO:0000250|UniProtKB:P00439}.	P16331	PH4H_MOUSE Phenylalanine-4-hydroxylase OS=Mus musculus OX=10090 GN=Pah PE=1 SV=4	1	33	33	33	77.5	51.899	21369000	19267000	24407000	21681000	36169000	37931000	45572000	3.98907e+07	0.543511	0.00497536
P16332	Methylmalonyl-CoA mutase, mitochondrial	Mmut	FUNCTION: Involved in the degradation of several amino acids, odd-chain fatty acids and cholesterol via propionyl-CoA to the tricarboxylic acid cycle. {ECO:0000250|UniProtKB:P22033}.	P16332	MUTA_MOUSE Methylmalonyl-CoA mutase, mitochondrial OS=Mus musculus OX=10090 GN=Mmut PE=1 SV=2	1	24	24	24	40.4	82.843	5765100	5420900	5494400	5.56013e+06	6412100	6550500	7042300	6668300	0.833816	0.00706274
P16406	Glutamyl aminopeptidase	Enpep	FUNCTION: Regulates central hypertension through its calcium-modulated preference to cleave N-terminal acidic residues from peptides such as angiotensin II. {ECO:0000250|UniProtKB:Q07075}.	P16406	AMPE_MOUSE Glutamyl aminopeptidase OS=Mus musculus OX=10090 GN=Enpep PE=1 SV=1	1	19	19	19	25.5	107.96	1038800	1135600	1422500	1.19897e+06	1628500	1706100	2043600	1.79273e+06	0.668793	0.0258985
P16460	Argininosuccinate synthase	Ass1	FUNCTION: One of the enzymes of the urea cycle, the metabolic pathway transforming neurotoxic amonia produced by protein catabolism into inocuous urea in the liver of ureotelic animals. Catalyzes the formation of arginosuccinate from aspartate, citrulline and ATP and together with ASL it is responsible for the biosynthesis of arginine in most body tissues. {ECO:0000250|UniProtKB:P00966}.	P16460	ASSY_MOUSE Argininosuccinate synthase OS=Mus musculus OX=10090 GN=Ass1 PE=1 SV=1	1	28	28	28	66.3	46.584	115200000	108370000	129700000	1.17757e+08	150060000	143760000	168710000	1.54177e+08	0.763777	0.0204086
P16546	Spectrin alpha chain, non-erythrocytic 1	Sptan1	FUNCTION: Fodrin, which seems to be involved in secretion, interacts with calmodulin in a calcium-dependent manner and is thus candidate for the calcium-dependent movement of the cytoskeleton at the membrane.	P16546	SPTN1_MOUSE Spectrin alpha chain, non-erythrocytic 1 OS=Mus musculus OX=10090 GN=Sptan1 PE=1 SV=4	1	99	99	98	48.7	284.59	14966000	14169000	14245000	14460000	11750000	12715000	12798000	12421000	1.16416	0.0084123
P16858	Glyceraldehyde-3-phosphate dehydrogenase	Gapdh	FUNCTION: Has both glyceraldehyde-3-phosphate dehydrogenase and nitrosylase activities, thereby playing a role in glycolysis and nuclear functions, respectively. Glyceraldehyde-3-phosphate dehydrogenase is a key enzyme in glycolysis that catalyzes the first step of the pathway by converting D-glyceraldehyde 3-phosphate (G3P) into 3-phospho-D-glyceroyl phosphate. Modulates the organization and ass…	P16858;Q64467	G3P_MOUSE Glyceraldehyde-3-phosphate dehydrogenase OS=Mus musculus OX=10090 GN=Gapdh PE=1 SV=2	2	17	17	17	66.1	35.81	92869000	93949000	95045000	9.39543e+07	110070000	116250000	126570000	117630000	0.798728	0.00817308
P17182	Alpha-enolase	Eno1	FUNCTION: Glycolytic enzyme the catalyzes the conversion of 2-phosphoglycerate to phosphoenolpyruvate. In addition to glycolysis, involved in various processes such as growth control, hypoxia tolerance and allergic responses. May also function in the intravascular and pericellular fibrinolytic system due to its ability to serve as a receptor and activator of plasminogen on the cell surface of sev…	P17182	ENOA_MOUSE Alpha-enolase OS=Mus musculus OX=10090 GN=Eno1 PE=1 SV=3	1	25	25	21	70.5	47.14	60051000	71783000	53878000	61904000	79743000	80624000	77528000	7.92983e+07	0.780647	0.0310016
P17225	Polypyrimidine tract-binding protein 1	Ptbp1	FUNCTION: Plays a role in pre-mRNA splicing and in the regulation of alternative splicing events. Activates exon skipping of its own pre-mRNA during muscle cell differentiation. Binds to the polypyrimidine tract of introns. May promote RNA looping when bound to two separate polypyrimidine tracts in the same pre-mRNA. May promote the binding of U2 snRNP to pre-mRNA. Cooperates with RAVER1 to modul…	P17225	PTBP1_MOUSE Polypyrimidine tract-binding protein 1 OS=Mus musculus OX=10090 GN=Ptbp1 PE=1 SV=2	1	11	11	9	30.4	56.477	5216600	5272400	5430000	5.30633e+06	4103200	4622500	4792600	4506100	1.17759	0.0210516
P17563	Methanethiol oxidase	Selenbp1	FUNCTION: Catalyzes the oxidation of methanethiol, an organosulfur compound known to be produced in substantial amounts by gut bacteria (PubMed:29255262). Selenium-binding protein which may be involved in the sensing of reactive xenobiotics in the cytoplasm. May be involved in intra-Golgi protein transport (By similarity). {ECO:0000250|UniProtKB:Q8VIF7, ECO:0000269|PubMed:29255262}.	P17563	SBP1_MOUSE Methanethiol oxidase OS=Mus musculus OX=10090 GN=Selenbp1 PE=1 SV=2	1	33	8	8	88.1	52.513	5079000	4551400	4858400	4829600	6808000	8048900	8157600	7671500	0.629551	0.00346272
P17751	Triosephosphate isomerase	Tpi1	FUNCTION: Triosephosphate isomerase is an extremely efficient metabolic enzyme that catalyzes the interconversion between dihydroxyacetone phosphate (DHAP) and D-glyceraldehyde-3-phosphate (G3P) in glycolysis and gluconeogenesis. {ECO:0000250|UniProtKB:P00939}.; FUNCTION: It is also responsible for the non-negligible production of methylglyoxal a reactive cytotoxic side-product that modifies and …	P17751	TPIS_MOUSE Triosephosphate isomerase OS=Mus musculus OX=10090 GN=Tpi1 PE=1 SV=5	1	14	14	14	68.3	26.712	34973000	31625000	28270000	3.16227e+07	39810000	37483000	38852000	38715000	0.816807	0.0258024
P19221	Prothrombin	F2	FUNCTION: Thrombin, which cleaves bonds after Arg and Lys, converts fibrinogen to fibrin and activates factors V, VII, VIII, XIII, and, in complex with thrombomodulin, protein C. Functions in blood homeostasis, inflammation and wound healing (By similarity). {ECO:0000250}.	P19221;CON__P00735	THRB_MOUSE Prothrombin OS=Mus musculus OX=10090 GN=F2 PE=1 SV=1	2	20	20	20	40.9	70.268	3664600	2759000	4285500	3569700	1827000	2021200	2070100	1.97277e+06	1.80949	0.0237217
P20152	Vimentin	Vim	FUNCTION: Vimentins are class-III intermediate filaments found in various non-epithelial cells, especially mesenchymal cells. Vimentin is attached to the nucleus, endoplasmic reticulum, and mitochondria, either laterally or terminally.; FUNCTION: Involved with LARP6 in the stabilization of type I collagen mRNAs for CO1A1 and CO1A2. {ECO:0000250}.	P20152;P46660;P08551;P08553	VIME_MOUSE Vimentin OS=Mus musculus OX=10090 GN=Vim PE=1 SV=3	4	29	26	24	65	53.687	7238100	8850900	7473700	7.85423e+06	4324800	6473200	5425900	5.40797e+06	1.45234	0.0375339
P21614	Vitamin D-binding protein	Gc	FUNCTION: Involved in vitamin D transport and storage, scavenging of extracellular G-actin, enhancement of the chemotactic activity of C5 alpha for neutrophils in inflammation and macrophage activation. {ECO:0000250|UniProtKB:P02774}.	P21614	VTDB_MOUSE Vitamin D-binding protein OS=Mus musculus OX=10090 GN=Gc PE=1 SV=2	1	17	17	17	52.5	53.6	6572700	6349800	6873900	6598800	6098000	5810000	5953200	5.95373e+06	1.10835	0.0203676
P21981	Protein-glutamine gamma-glutamyltransferase 2	Tgm2	FUNCTION: Catalyzes the cross-linking of proteins, such as WDR54, and the conjugation of polyamines to proteins. {ECO:0000250|UniProtKB:P21980}.	P21981	TGM2_MOUSE Protein-glutamine gamma-glutamyltransferase 2 OS=Mus musculus OX=10090 GN=Tgm2 PE=1 SV=4	1	27	27	26	54.4	77.06	17949000	20582000	16615000	18382000	12326000	11043000	13349000	1.22393e+07	1.50188	0.0102277
P23492	Purine nucleoside phosphorylase	Pnp	FUNCTION: The purine nucleoside phosphorylases catalyze the phosphorolytic breakdown of the N-glycosidic bond in the beta-(deoxy)ribonucleoside molecules, with the formation of the corresponding free purine bases and pentose-1-phosphate. {ECO:0000269|PubMed:1902950}.	P23492	PNPH_MOUSE Purine nucleoside phosphorylase OS=Mus musculus OX=10090 GN=Pnp PE=1 SV=2	1	16	16	16	67.5	32.277	8892200	9319800	8419700	8.87723e+06	11426000	10203000	10795000	10808000	0.821358	0.0116603
P24270	Catalase	Cat	FUNCTION: Occurs in almost all aerobically respiring organisms and serves to protect cells from the toxic effects of hydrogen peroxide. Promotes growth of cells.	P24270	CATA_MOUSE Catalase OS=Mus musculus OX=10090 GN=Cat PE=1 SV=4	1	31	31	31	71.3	59.795	87593000	92007000	84106000	87902000	144470000	123270000	107610000	1.25117e+08	0.70256	0.0270979
P24527	Leukotriene A-4 hydrolase	Lta4h	FUNCTION: Epoxide hydrolase that catalyzes the final step in the biosynthesis of the proinflammatory mediator leukotriene B4. Has also aminopeptidase activity. {ECO:0000269|PubMed:9287304}.	P24527	LKHA4_MOUSE Leukotriene A-4 hydrolase OS=Mus musculus OX=10090 GN=Lta4h PE=1 SV=4	1	25	25	25	53	69.05	5316200	4527800	4220000	4688000	6096200	5895600	5580900	5.85757e+06	0.800332	0.0312044
P24549	Aldehyde dehydrogenase 1A1	Aldh1a1	FUNCTION: Can convert/oxidize retinaldehyde to retinoic acid. Binds free retinal and cellular retinol-binding protein-bound retinal (By similarity). May have a broader specificity and oxidize other aldehydes in vivo (By similarity). {ECO:0000250|UniProtKB:P00352, ECO:0000250|UniProtKB:P51647}.	P24549	AL1A1_MOUSE Aldehyde dehydrogenase 1A1 OS=Mus musculus OX=10090 GN=Aldh1a1 PE=1 SV=5	1	29	29	19	60.5	54.467	49073000	62286000	54975000	5.54447e+07	103140000	88163000	98219000	9.65073e+07	0.574512	0.0021467
P24721	Asialoglycoprotein receptor 2	Asgr2	FUNCTION: Mediates the endocytosis of plasma glycoproteins to which the terminal sialic acid residue on their complex carbohydrate moieties has been removed. The receptor recognizes terminal galactose and N-acetylgalactosamine units. After ligand binding to the receptor, the resulting complex is internalized and transported to a sorting organelle, where receptor and ligand are disassociated. The …	P24721	ASGR2_MOUSE Asialoglycoprotein receptor 2 OS=Mus musculus OX=10090 GN=Asgr2 PE=1 SV=1	1	4	4	4	16.9	34.906	914480	932010	930900	925797	1301900	1099700	1238600	1213400	0.762977	0.00868134
P25688	Uricase	Uox	FUNCTION: Catalyzes the oxidation of uric acid to 5-hydroxyisourate, which is further processed to form (S)-allantoin.	P25688	URIC_MOUSE Uricase OS=Mus musculus OX=10090 GN=Uox PE=1 SV=2	1	22	22	22	65.3	35.039	39542000	48036000	49360000	45646000	78565000	63619000	64271000	6.88183e+07	0.663283	0.0158794
P26039	Talin-1	Tln1	FUNCTION: Probably involved in connections of major cytoskeletal structures to the plasma membrane. High molecular weight cytoskeletal protein concentrated at regions of cell-substratum contact and, in lymphocytes, at cell-cell contacts.	P26039	TLN1_MOUSE Talin-1 OS=Mus musculus OX=10090 GN=Tln1 PE=1 SV=2	1	70	70	64	41.8	269.82	16178000	13676000	14716000	1.48567e+07	10077000	9856300	9691700	9875000	1.50447	0.0024634
P26041	Moesin	Msn	FUNCTION: Ezrin-radixin-moesin (ERM) family protein that connects the actin cytoskeleton to the plasma membrane and thereby regulates the structure and function of specific domains of the cell cortex. Tethers actin filaments by oscillating between a resting and an activated state providing transient interactions between moesin and the actin cytoskeleton (By similarity). Once phosphorylated on its…	P26041	MOES_MOUSE Moesin OS=Mus musculus OX=10090 GN=Msn PE=1 SV=3	1	25	14	14	40.6	67.766	1516400	1818300	1954500	1.76307e+06	956100	852660	1018100	942287	1.87105	0.00402511
P26150	3 beta-hydroxysteroid dehydrogenase/Delta 5-->4-isomerase type 3	Hsd3b3	FUNCTION: 3-beta-HSD is a bifunctional enzyme, that catalyzes the oxidative conversion of Delta(5)-ene-3-beta-hydroxy steroid, and the oxidative conversion of ketosteroids. The 3-beta-HSD enzymatic system plays a crucial role in the biosynthesis of all classes of hormonal steroids.	P26150;O35469;P26149;P24815	3BHS3_MOUSE 3 beta-hydroxysteroid dehydrogenase/Delta 5-->4-isomerase type 3 OS=Mus musculus OX=10090 GN=Hsd3b3 PE=1 SV=3;3BHS6_MOUSE 3 beta-hydroxysteroid dehydrogenase/Delta 5-->4-isomerase type 6 OS=Mus musculus OX=10090 GN=Hsd3b6 PE=1 SV=4;3BHS2_MOUSE	4	10	8	7	38.1	42.031	3577700	3256900	4089600	3641400	5301600	5955700	5124800	5460700	0.666838	0.00654011
P26231	Catenin alpha-1	Ctnna1	FUNCTION: Associates with the cytoplasmic domain of a variety of cadherins. The association of catenins to cadherins produces a complex which is linked to the actin filament network, and which seems to be of primary importance for cadherins cell-adhesion properties. Can associate with both E- and N-cadherins. Originally believed to be a stable component of E-cadherin/catenin adhesion complexes an…	P26231;Q65CL1	CTNA1_MOUSE Catenin alpha-1 OS=Mus musculus OX=10090 GN=Ctnna1 PE=1 SV=1	2	22	22	16	34.7	100.11	3689000	3344000	3741400	3.59147e+06	3142000	3045500	3274900	3.15413e+06	1.13865	0.0363817
P27046	Alpha-mannosidase 2	Man2a1	FUNCTION: Catalyzes the first committed step in the biosynthesis of complex N-glycans. It controls conversion of high mannose to complex N-glycans; the final hydrolytic step in the N-glycan maturation pathway. {ECO:0000250|UniProtKB:P28494}.	P27046;Q8BRK9	MA2A1_MOUSE Alpha-mannosidase 2 OS=Mus musculus OX=10090 GN=Man2a1 PE=1 SV=2	2	34	34	34	40.2	131.63	4841900	4230800	4502900	4525200	3601700	3651400	3414600	3555900	1.27259	0.00709264
P27546	Microtubule-associated protein 4	Map4	FUNCTION: Non-neuronal microtubule-associated protein. Promotes microtubule assembly.	P27546	MAP4_MOUSE Microtubule-associated protein 4 OS=Mus musculus OX=10090 GN=Map4 PE=1 SV=3	1	10	10	10	13.2	117.43	640800	632960	603700	625820	571160	436590	403190	470313	1.33064	0.0416183
P27808	Alpha-1,3-mannosyl-glycoprotein 2-beta-N-acetylglucosaminyltransferase	Mgat1	FUNCTION: Initiates complex N-linked carbohydrate formation. Essential for the conversion of high-mannose to hybrid and complex N-glycans. {ECO:0000269|PubMed:1421759}.	P27808	MGAT1_MOUSE Alpha-1,3-mannosyl-glycoprotein 2-beta-N-acetylglucosaminyltransferase OS=Mus musculus OX=10090 GN=Mgat1 PE=1 SV=1	1	4	4	4	13.9	51.69	218400	194560	227600	213520	175510	98815	91879	122068	1.74919	0.0327902
P28230	Gap junction beta-1 protein	Gjb1	FUNCTION: One gap junction consists of a cluster of closely packed pairs of transmembrane channels, the connexons, through which materials of low MW diffuse from one cell to a neighboring cell.	P28230	CXB1_MOUSE Gap junction beta-1 protein OS=Mus musculus OX=10090 GN=Gjb1 PE=1 SV=3	1	5	5	5	23.7	32.003	459390	388160	433690	427080	635210	517800	670900	607970	0.702469	0.0234506
P28271	Cytoplasmic aconitate hydratase	Aco1	FUNCTION: Iron sensor. Binds a 4Fe-4S cluster and functions as aconitase when cellular iron levels are high. Functions as mRNA binding protein that regulates uptake, sequestration and utilization of iron when cellular iron levels are low. Binds to iron-responsive elements (IRES) in target mRNA species when iron levels are low. Binding of a 4Fe-4S cluster precludes RNA binding. {ECO:0000250|UniPro…	P28271;Q811J3	ACOHC_MOUSE Cytoplasmic aconitate hydratase OS=Mus musculus OX=10090 GN=Aco1 PE=1 SV=3	2	34	34	34	45.7	98.124	18125000	18294000	19596000	1.86717e+07	24295000	30473000	30916000	2.85613e+07	0.653739	0.010641
P28474	Alcohol dehydrogenase class-3	Adh5	FUNCTION: Catalyzes the oxidation of long-chain primary alcohols and the oxidation of S-(hydroxymethyl) glutathione. Also oxidizes long chain omega-hydroxy fatty acids, such as 20-HETE, producing both the intermediate aldehyde, 20-oxoarachidonate and the end product, a dicarboxylic acid, (5Z,8Z,11Z,14Z)-eicosatetraenedioate. Class-III ADH is remarkably ineffective in oxidizing ethanol. {ECO:00002…	P28474;Q64437	ADHX_MOUSE Alcohol dehydrogenase class-3 OS=Mus musculus OX=10090 GN=Adh5 PE=1 SV=3	2	17	17	17	67.4	39.547	14399000	13238000	15283000	1.43067e+07	17072000	20714000	22202000	19996000	0.715476	0.025349
P28651	Carbonic anhydrase-related protein	Ca8	FUNCTION: Does not have a carbonic anhydrase catalytic activity.	P28651	CAH8_MOUSE Carbonic anhydrase-related protein OS=Mus musculus OX=10090 GN=Ca8 PE=1 SV=5	1	5	5	5	21.6	33.081	242290	220940	225350	229527	457760	347160	445470	416797	0.550692	0.00625185
P28666	Murinoglobulin-2	Mug2	FUNCTION: A proteinase activates the inhibitor by specific proteolysis in the bait region, which, by an unknown mechanism leads to reaction at the cysteinyl-glutamyl internal thiol ester site and to a conformational change, whereby the proteinase is trapped and/or covalently bound to the inhibitor. While in the tetrameric proteinase inhibitors steric inhibition is sufficiently strong, monomeric f…	P28666	MUG2_MOUSE Murinoglobulin-2 OS=Mus musculus OX=10090 GN=Mug2 PE=1 SV=2	1	39	19	19	37	162.38	2816500	3543300	2392800	2.91753e+06	1783300	1599900	1687300	1.69017e+06	1.72618	0.0225777
P28700	Retinoic acid receptor RXR-alpha	Rxra	FUNCTION: Receptor for retinoic acid that acts as a transcription factor (PubMed:10383391, PubMed:12032153, PubMed:25417649). Forms homo- or heterodimers with retinoic acid receptors (RARs) and binds to target response elements in response to their ligands, all-trans or 9-cis retinoic acid, to regulate gene expression in various biological processes (PubMed:1310259, PubMed:10383391). The RAR/RXR …	P28700;P28705;P28704	RXRA_MOUSE Retinoic acid receptor RXR-alpha OS=Mus musculus OX=10090 GN=Rxra PE=1 SV=1;RXRG_MOUSE Retinoic acid receptor RXR-gamma OS=Mus musculus OX=10090 GN=Rxrg PE=2 SV=2;RXRB_MOUSE Retinoic acid receptor RXR-beta OS=Mus musculus OX=10090 GN=Rxrb PE=1 S	3	4	4	4	11.1	51.216	105320	134840	108780	116313	148640	203060	200190	183963	0.632264	0.0276594
P28798	Progranulin	Grn	FUNCTION: Secreted protein that acts as a key regulator of lysosomal function and as a growth factor involved in inflammation, wound healing and cell proliferation (PubMed:28073925, PubMed:8496151, PubMed:28541286, PubMed:28453791, PubMed:20026663, PubMed:23041626, PubMed:27789271, PubMed:12524533). Regulates protein trafficking to lysosomes and, also the activity of lysosomal enzymes (PubMed:284…	P28798	GRN_MOUSE Progranulin OS=Mus musculus OX=10090 GN=Grn PE=1 SV=2	1	9	9	9	24.6	63.458	1740500	1488900	1653900	1.62777e+06	741900	1075800	769390	862363	1.88756	0.00415941
P28843	Dipeptidyl peptidase 4	Dpp4	FUNCTION: Cell surface glycoprotein receptor involved in the costimulatory signal essential for T-cell receptor (TCR)-mediated T-cell activation. Acts as a positive regulator of T-cell coactivation, by binding at least ADA, CAV1, IGF2R, and PTPRC. Its binding to CAV1 and CARD11 induces T-cell proliferation and NF-kappa-B activation in a T-cell receptor/CD3-dependent manner. Its interaction with A…	P28843	DPP4_MOUSE Dipeptidyl peptidase 4 OS=Mus musculus OX=10090 GN=Dpp4 PE=1 SV=3	1	24	24	24	38	87.436	4919400	4747400	4641100	4769300	6216600	5360600	5446000	5674400	0.840494	0.0333257
P29341	Polyadenylate-binding protein 1	Pabpc1	FUNCTION: Binds the poly(A) tail of mRNA, including that of its own transcript, and regulates processes of mRNA metabolism such as pre-mRNA splicing and mRNA stability. Its function in translational initiation regulation can either be enhanced by PAIP1 or repressed by PAIP2. Can probably bind to cytoplasmic RNA sequences other than poly(A) in vivo. Involved in translationally coupled mRNA turnove…	P29341	PABP1_MOUSE Polyadenylate-binding protein 1 OS=Mus musculus OX=10090 GN=Pabpc1 PE=1 SV=2	1	24	24	24	44.8	70.67	11290000	11044000	12002000	1.14453e+07	9549700	9989800	9311100	9.61687e+06	1.19013	0.00636489
P29391	Ferritin light chain 1	Ftl1	FUNCTION: Stores iron in a soluble, non-toxic, readily available form. Important for iron homeostasis. Iron is taken up in the ferrous form and deposited as ferric hydroxides after oxidation. Also plays a role in delivery of iron to cells. Mediates iron uptake in capsule cells of the developing kidney. {ECO:0000269|PubMed:19154717}.	P29391;P49945	FRIL1_MOUSE Ferritin light chain 1 OS=Mus musculus OX=10090 GN=Ftl1 PE=1 SV=2;FRIL2_MOUSE Ferritin light chain 2 OS=Mus musculus OX=10090 GN=Ftl2 PE=3 SV=2	2	11	11	11	64.5	20.802	14381000	11185000	12431000	1.26657e+07	7504900	8394300	8919000	8.27273e+06	1.53101	0.0124731
P29699	Alpha-2-HS-glycoprotein	Ahsg	FUNCTION: Probably involved in differentiation.	P29699;CON__P12763	FETUA_MOUSE Alpha-2-HS-glycoprotein OS=Mus musculus OX=10090 GN=Ahsg PE=1 SV=1	2	10	10	10	45.8	37.325	4794600	4438700	5105700	4.77967e+06	2816900	2235700	2347500	2466700	1.93768	0.000913451
P30115	Glutathione S-transferase A3	Gsta3	FUNCTION: Conjugation of reduced glutathione to a wide number of exogenous and endogenous hydrophobic electrophiles. Catalyzes isomerization reactions that contribute to the biosynthesis of steroid hormones. Efficiently catalyze obligatory double-bond isomerizations of delta(5)-androstene-3,17-dione and delta(5)-pregnene-3,20-dione, precursors to testosterone and progesterone, respectively (By si…	P30115	GSTA3_MOUSE Glutathione S-transferase A3 OS=Mus musculus OX=10090 GN=Gsta3 PE=1 SV=2	1	9	9	6	39.4	25.36	38100000	51379000	32206000	4.05617e+07	75232000	55927000	63674000	6.49443e+07	0.624561	0.0377621
P30204	Macrophage scavenger receptor types I and II	Msr1	FUNCTION: Membrane glycoproteins implicated in the pathologic deposition of cholesterol in arterial walls during atherogenesis. Two types of receptor subunits exist. These receptors mediate the endocytosis of a diverse group of macromolecules, including modified low density lipoproteins (LDL). {ECO:0000250|UniProtKB:P21757}.	P30204	MSRE_MOUSE Macrophage scavenger receptor types I and II OS=Mus musculus OX=10090 GN=Msr1 PE=1 SV=3	1	4	4	4	10.7	50.169	22871	19116	27186	23057.7	15356	16444	14923	15574.3	1.48049	0.0344837
P30416	Peptidyl-prolyl cis-trans isomerase FKBP4	Fkbp4	FUNCTION: Immunophilin protein with PPIase and co-chaperone activities. Component of steroid receptors heterocomplexes through interaction with heat-shock protein 90 (HSP90). May play a role in the intracellular trafficking of heterooligomeric forms of steroid hormone receptors between cytoplasm and nuclear compartments. The isomerase activity controls neuronal growth cones via regulation of TRPC…	P30416	FKBP4_MOUSE Peptidyl-prolyl cis-trans isomerase FKBP4 OS=Mus musculus OX=10090 GN=Fkbp4 PE=1 SV=5	1	23	23	23	58.3	51.572	2235600	2685000	2361400	2.42733e+06	3629600	3112300	2994800	3.24557e+06	0.747892	0.0258274
P30681	High mobility group protein B2	Hmgb2	FUNCTION: Multifunctional protein with various roles in different cellular compartments. May act in a redox sensitive manner. In the nucleus is an abundant chromatin-associated non-histone protein involved in transcription, chromatin remodeling and V(D)J recombination and probably other processes. Binds DNA with a preference to non-canonical DNA structures such as single-stranded DNA. Can bent DN…	P30681	HMGB2_MOUSE High mobility group protein B2 OS=Mus musculus OX=10090 GN=Hmgb2 PE=1 SV=3	1	5	4	4	24.8	24.162	286800	351520	213610	283977	188370	122380	143610	151453	1.87501	0.0403605
P31649	Sodium- and chloride-dependent GABA transporter 2	Slc6a13	FUNCTION: Sodium-dependent GABA and taurine transporter. In presynaptic terminals, regulates GABA signaling termination through GABA uptake. In the liver, may be the major contributor for GABA uptake. Also involved in beta-alanine transport. {ECO:0000269|PubMed:22896705}.	P31649	S6A13_MOUSE Sodium- and chloride-dependent GABA transporter 2 OS=Mus musculus OX=10090 GN=Slc6a13 PE=1 SV=1	1	5	5	5	13	68.284	278810	304700	335430	306313	433400	383780	506190	441123	0.694394	0.0261759
P31809	Carcinoembryonic antigen-related cell adhesion molecule 1	Ceacam1	FUNCTION: [Isoform 1]: Cell adhesion protein that mediates homophilic cell adhesion in a calcium-independent manner (By similarity). Plays a role as coinhibitory receptor in immune response, insulin action and functions also as an activator during angiogenesis (PubMed:16680193, PubMed:17081782, PubMed:18544705, PubMed:21029969, PubMed:21081647, PubMed:22496641, PubMed:22962327, PubMed:23696226). …	P31809;Q925P2	CEAM1_MOUSE Carcinoembryonic antigen-related cell adhesion molecule 1 OS=Mus musculus OX=10090 GN=Ceacam1 PE=1 SV=1;CEAM2_MOUSE Carcinoembryonic antigen-related cell adhesion molecule 2 OS=Mus musculus OX=10090 GN=Ceacam2 PE=1 SV=3	2	4	4	4	8.4	57.015	610110	608320	656680	625037	715830	823960	773930	771240	0.810431	0.0139829
P32020	Sterol carrier protein 2	Scp2	FUNCTION: Mediates in vitro the transfer of all common phospholipids, cholesterol and gangliosides between membranes. May play a role in regulating steroidogenesis.	P32020	SCP2_MOUSE Sterol carrier protein 2 OS=Mus musculus OX=10090 GN=Scp2 PE=1 SV=3	1	26	26	26	53.4	59.125	67104000	67554000	63284000	6.59807e+07	83185000	80303000	81842000	8.17767e+07	0.80684	0.000576464
P32261	Antithrombin-III	Serpinc1	FUNCTION: Most important serine protease inhibitor in plasma that regulates the blood coagulation cascade. AT-III inhibits thrombin, matriptase-3/TMPRSS7, as well as factors IXa, Xa and XIa. Its inhibitory activity is greatly enhanced in the presence of heparin (By similarity). {ECO:0000250}.	P32261;CON__P41361	ANT3_MOUSE Antithrombin-III OS=Mus musculus OX=10090 GN=Serpinc1 PE=1 SV=1	2	16	16	16	40.4	52.003	3113900	2783900	3141400	3.01307e+06	3264200	3621000	3526300	3470500	0.868194	0.0433431
P34884	Macrophage migration inhibitory factor	Mif	FUNCTION: Pro-inflammatory cytokine. Involved in the innate immune response to bacterial pathogens. The expression of MIF at sites of inflammation suggests a role as mediator in regulating the function of macrophages in host defense. Counteracts the anti-inflammatory activity of glucocorticoids. Has phenylpyruvate tautomerase and dopachrome tautomerase activity (in vitro), but the physiological s…	P34884	MIF_MOUSE Macrophage migration inhibitory factor OS=Mus musculus OX=10090 GN=Mif PE=1 SV=2	1	6	6	6	89.6	12.504	10383000	11241000	10982000	1.08687e+07	12840000	12629000	12357000	1.26087e+07	0.862	0.00388273
P34914	Bifunctional epoxide hydrolase 2	Ephx2	FUNCTION: Bifunctional enzyme. The C-terminal domain has epoxide hydrolase activity and acts on epoxides (alkene oxides, oxiranes) and arene oxides (PubMed:7840649, PubMed:21217101). Plays a role in xenobiotic metabolism by degrading potentially toxic epoxides (By similarity). Also determines steady-state levels of physiological mediators (By similarity). {ECO:0000250|UniProtKB:P34913, ECO:000025…	P34914	HYES_MOUSE Bifunctional epoxide hydrolase 2 OS=Mus musculus OX=10090 GN=Ephx2 PE=1 SV=2	1	34	34	34	75.1	62.515	56335000	52357000	50572000	53088000	70376000	68331000	72759000	7.04887e+07	0.753142	0.00122318
P34927	Asialoglycoprotein receptor 1	Asgr1	FUNCTION: Mediates the endocytosis of plasma glycoproteins to which the terminal sialic acid residue on their complex carbohydrate moieties has been removed. The receptor recognizes terminal galactose and N-acetylgalactosamine units. After ligand binding to the receptor, the resulting complex is internalized and transported to a sorting organelle, where receptor and ligand are disassociated. The …	P34927	ASGR1_MOUSE Asialoglycoprotein receptor 1 OS=Mus musculus OX=10090 GN=Asgr1 PE=1 SV=4	1	13	13	13	47.9	32.591	4616600	4428200	3806400	4.28373e+06	5432400	5269800	5531900	5.41137e+06	0.791618	0.0117142
P35505	Fumarylacetoacetase	Fah		P35505	FAAA_MOUSE Fumarylacetoacetase OS=Mus musculus OX=10090 GN=Fah PE=1 SV=2	1	18	18	18	60.6	46.175	25339000	30018000	28543000	2.79667e+07	42578000	45633000	45231000	4.44807e+07	0.628738	0.000602078
P35700	Peroxiredoxin-1	Prdx1	FUNCTION: Thiol-specific peroxidase that catalyzes the reduction of hydrogen peroxide and organic hydroperoxides to water and alcohols, respectively. Plays a role in cell protection against oxidative stress by detoxifying peroxides and as sensor of hydrogen peroxide-mediated signaling events. Might participate in the signaling cascades of growth factors and tumor necrosis factor-alpha by regulati…	P35700	PRDX1_MOUSE Peroxiredoxin-1 OS=Mus musculus OX=10090 GN=Prdx1 PE=1 SV=1	1	14	14	12	64.3	22.176	46996000	52855000	55203000	5.16847e+07	60273000	58320000	66293000	6.16287e+07	0.838647	0.0438691
P36552	Oxygen-dependent coproporphyrinogen-III oxidase, mitochondrial	Cpox	FUNCTION: Involved in the heme biosynthesis. Catalyzes the aerobic oxidative decarboxylation of propionate groups of rings A and B of coproporphyrinogen-III to yield the vinyl groups in protoporphyrinogen-IX (By similarity). {ECO:0000250}.	P36552	HEM6_MOUSE Oxygen-dependent coproporphyrinogen-III oxidase, mitochondrial OS=Mus musculus OX=10090 GN=Cpox PE=1 SV=2	1	20	20	20	51.7	49.714	4146200	4155400	5331800	4.54447e+06	5733800	5973000	6466800	6.05787e+06	0.750176	0.0280182
P36993	Protein phosphatase 1B	Ppm1b	FUNCTION: Enzyme with a broad specificity. Dephosphorylates PRKAA1 and PRKAA2. Inhibits TBK1-mediated antiviral signaling by dephosphorylating it at 'Ser-172'. Plays an important role in the termination of TNF-alpha-mediated NF-kappa-B activation through dephosphorylating and inactivating IKBKB/IKKB. {ECO:0000269|PubMed:23088624}.	P36993	PPM1B_MOUSE Protein phosphatase 1B OS=Mus musculus OX=10090 GN=Ppm1b PE=1 SV=1	1	12	9	9	48.7	42.795	592500	614510	520870	575960	868900	928670	919760	905777	0.635874	0.000621293
P39061	Collagen alpha-1(XVIII) chain	Col18a1	FUNCTION: Probably plays a major role in determining the retinal structure as well as in the closure of the neural tube. {ECO:0000250|UniProtKB:P39060}.; FUNCTION: [Non-collagenous domain 1]: May regulate extracellular matrix-dependent motility and morphogenesis of endothelial and non-endothelial cells; the function requires homotrimerization and implicates MAPK signaling. {ECO:0000250|UniProtKB:…	P39061	COIA1_MOUSE Collagen alpha-1(XVIII) chain OS=Mus musculus OX=10090 GN=Col18a1 PE=1 SV=4	1	8	8	8	8	182.17	521470	463180	552830	512493	268840	393530	356750	339707	1.50863	0.0189621
P40124	Adenylyl cyclase-associated protein 1	Cap1	FUNCTION: Directly regulates filament dynamics and has been implicated in a number of complex developmental and morphological processes, including mRNA localization and the establishment of cell polarity. {ECO:0000250}.	P40124;Q9CYT6	CAP1_MOUSE Adenylyl cyclase-associated protein 1 OS=Mus musculus OX=10090 GN=Cap1 PE=1 SV=4	2	15	15	15	38.2	51.564	3547900	3283900	3872300	3.56803e+06	2826000	2954600	3076300	2952300	1.20856	0.0290857
P40936	Indolethylamine N-methyltransferase	Inmt	FUNCTION: Catalyzes the N-methylation of tryptamine and structurally related compounds (By similarity). Functions as thioether S-methyltransferase and is active with a variety of thioethers and the corresponding selenium and tellurium compounds, including 3-methylthiopropionaldehyde, dimethyl selenide, dimethyl telluride, 2-methylthioethylamine, 2-methylthioethanol, methyl-n-propyl sulfide and di…	P40936	INMT_MOUSE Indolethylamine N-methyltransferase OS=Mus musculus OX=10090 GN=Inmt PE=1 SV=1	1	13	13	13	67	29.459	26062000	31584000	24353000	27333000	49463000	48318000	47245000	48342000	0.565409	0.000763023
P41233	Phospholipid-transporting ATPase ABCA1	Abca1	FUNCTION: Catalyzes the translocation of specific phospholipids from the cytoplasmic to the extracellular/lumenal leaflet of membrane coupled to the hydrolysis of ATP. Thereby, participates in phospholipid transfer to apoliproteins to form nascent high density lipoproteins/HDLs. Transports preferentially phosphatidylcholine over phosphatidylserine. May play a similar role in the efflux of intrace…	P41233	ABCA1_MOUSE Phospholipid-transporting ATPase ABCA1 OS=Mus musculus OX=10090 GN=Abca1 PE=1 SV=4	1	11	11	11	6	253.91	497160	430810	441910	456627	275140	326340	359570	320350	1.4254	0.0130679
P42227	Signal transducer and activator of transcription 3	Stat3	FUNCTION: Signal transducer and transcription activator that mediates cellular responses to interleukins, KITLG/SCF, LEP and other growth factors (By similarity). Once activated, recruits coactivators, such as NCOA1 or MED1, to the promoter region of the target gene (By similarity). May mediate cellular responses to activated FGFR1, FGFR2, FGFR3 and FGFR4 (By similarity). Binds to the interleukin…	P42227	STAT3_MOUSE Signal transducer and activator of transcription 3 OS=Mus musculus OX=10090 GN=Stat3 PE=1 SV=2	1	21	21	21	39.7	88.053	3812800	3496300	3706700	3.67193e+06	2309300	1873200	2389400	2.19063e+06	1.6762	0.00133054
P42925	Peroxisomal membrane protein 2	Pxmp2	FUNCTION: Seems to be involved in pore-forming activity and may contribute to the unspecific permeability of the peroxisomal membrane.	P42925	PXMP2_MOUSE Peroxisomal membrane protein 2 OS=Mus musculus OX=10090 GN=Pxmp2 PE=1 SV=2	1	4	4	4	17.5	22.265	625570	523430	750070	633023	786490	1085600	1037500	969863	0.652693	0.0412895
P42932	T-complex protein 1 subunit theta	Cct8	FUNCTION: Component of the chaperonin-containing T-complex (TRiC), a molecular chaperone complex that assists the folding of proteins upon ATP hydrolysis. The TRiC complex mediates the folding of WRAP53/TCAB1, thereby regulating telomere maintenance. As part of the TRiC complex may play a role in the assembly of BBSome, a complex involved in ciliogenesis regulating transports vesicles to the cili…	P42932	TCPQ_MOUSE T-complex protein 1 subunit theta OS=Mus musculus OX=10090 GN=Cct8 PE=1 SV=3	1	27	27	27	62	59.555	6849600	7372800	6520600	6.91433e+06	7691300	8285100	7960600	7979000	0.866566	0.0242603
P43406	Integrin alpha-V	Itgav	FUNCTION: The alpha-V (ITGAV) integrins are receptors for vitronectin, cytotactin, fibronectin, fibrinogen, laminin, matrix metalloproteinase-2, osteopontin, osteomodulin, prothrombin, thrombospondin, TGFB1 and vWF (PubMed:9827803, PubMed:10025398). They recognize the sequence R-G-D in a wide array of ligands. Alpha-V integrins may play a role in embryo implantation, angiogenesis and wound healin…	P43406	ITAV_MOUSE Integrin alpha-V OS=Mus musculus OX=10090 GN=Itgav PE=1 SV=2	1	5	5	5	7.4	115.36	127910	132940	159090	139980	88246	107460	112030	102579	1.36461	0.036573
P46735	Unconventional myosin-Ib	Myo1b	FUNCTION: Motor protein that may participate in process critical to neuronal development and function such as cell migration, neurite outgrowth and vesicular transport.	P46735;O88329	MYO1B_MOUSE Unconventional myosin-Ib OS=Mus musculus OX=10090 GN=Myo1b PE=1 SV=3	2	35	35	35	36	128.56	4155600	3971800	4109900	4079100	4285600	4472900	4472500	4.41033e+06	0.924896	0.0164628
P47199	Quinone oxidoreductase	Cryz	FUNCTION: Does not have alcohol dehydrogenase activity. Binds NADP and acts through a one-electron transfer process. Orthoquinones, such as 1,2-naphthoquinone or 9,10-phenanthrenequinone, are the best substrates (in vitro). May act in the detoxification of xenobiotics. Interacts with (AU)-rich elements (ARE) in the 3'-UTR of target mRNA species and enhances their stability. NADPH binding interfer…	P47199	QOR_MOUSE Quinone oxidoreductase OS=Mus musculus OX=10090 GN=Cryz PE=1 SV=1	1	15	15	15	61	35.268	5817700	5753800	5192600	5.58803e+06	8223400	8026700	7050700	7.76693e+06	0.719465	0.00620955
P47740	Aldehyde dehydrogenase family 3 member A2	Aldh3a2	FUNCTION: Catalyzes the oxidation of medium and long-chain aliphatic aldehydes to fatty acids. Active on a variety of saturated and unsaturated aliphatic aldehydes between 6 and 24 carbons in length (PubMed:25286108). Responsible for conversion of the sphingosine 1-phosphate (S1P) degradation product hexadecenal to hexadecenoic acid (PubMed:25286108). {ECO:0000269|PubMed:25286108}.	P47740;P47739	AL3A2_MOUSE Aldehyde dehydrogenase family 3 member A2 OS=Mus musculus OX=10090 GN=Aldh3a2 PE=1 SV=2	2	16	16	16	36.6	53.97	4304500	3759900	3754100	3939500	5866500	4796300	4775900	5.14623e+06	0.765511	0.0403948
P47856	Glutamine--fructose-6-phosphate aminotransferase [isomerizing] 1	Gfpt1	FUNCTION: Controls the flux of glucose into the hexosamine pathway. Most likely involved in regulating the availability of precursors for N- and O-linked glycosylation of proteins. Regulates the circadian expression of clock genes ARNTL/BMAL1 and CRY1. {ECO:0000269|PubMed:23395176}.	P47856;Q9Z2Z9	GFPT1_MOUSE Glutamine--fructose-6-phosphate aminotransferase [isomerizing] 1 OS=Mus musculus OX=10090 GN=Gfpt1 PE=1 SV=3	2	13	13	13	28.1	78.538	957730	888870	900060	915553	622890	509570	787860	640107	1.43031	0.0300398
P47968	Ribose-5-phosphate isomerase	Rpia		P47968	RPIA_MOUSE Ribose-5-phosphate isomerase OS=Mus musculus OX=10090 GN=Rpia PE=1 SV=2	1	5	5	5	25.1	32.45	165970	150710	121370	146017	102560	89037	74477	88691.3	1.64635	0.0204119
P48410	ATP-binding cassette sub-family D member 1	Abcd1	FUNCTION: Plays a role in the transport of free very-long-chain fatty acids (VLCFAs) as well as their CoA-esters across the peroxisomal membrane by acting as an ATP-specific binding subunit releasing ADP after ATP hydrolysis (By similarity). Thus, plays a role in regulation of VLCFAs and energy metabolism namely, in the degradation and biosynthesis of fatty acids by beta-oxidation, mitochondrial …	P48410	ABCD1_MOUSE ATP-binding cassette sub-family D member 1 OS=Mus musculus OX=10090 GN=Abcd1 PE=1 SV=1	1	2	2	2	5	81.858	52043	38388	38024	42818.3	74618	75676	73604	74632.7	0.573721	0.00239204
P48758	Carbonyl reductase [NADPH] 1	Cbr1	FUNCTION: NADPH-dependent reductase with broad substrate specificity. Catalyzes the reduction of a wide variety of carbonyl compounds including quinones, prostaglandins, menadione, plus various xenobiotics. Catalyzes the reduction of the antitumor anthracyclines doxorubicin and daunorubicin to the cardiotoxic compounds doxorubicinol and daunorubicinol. Can convert prostaglandin E2 to prostaglandi…	P48758;Q8K354	CBR1_MOUSE Carbonyl reductase [NADPH] 1 OS=Mus musculus OX=10090 GN=Cbr1 PE=1 SV=3	2	15	15	15	63.5	30.641	4916500	4915400	4894400	4.90877e+06	5816800	6050900	6677600	6.18177e+06	0.794072	0.00774961
P49312	Heterogeneous nuclear ribonucleoprotein A1	Hnrnpa1	FUNCTION: Involved in the packaging of pre-mRNA into hnRNP particles, transport of poly(A) mRNA from the nucleus to the cytoplasm and may modulate splice site selection. May bind to specific miRNA hairpins. Binds to the IRES and thereby inhibits the translation of the apoptosis protease activating factor APAF1. {ECO:0000250|UniProtKB:P09651}.	P49312	ROA1_MOUSE Heterogeneous nuclear ribonucleoprotein A1 OS=Mus musculus OX=10090 GN=Hnrnpa1 PE=1 SV=2	1	12	11	11	47.8	34.196	2576200	2595600	2103000	2.42493e+06	1959600	1748500	1975000	1.89437e+06	1.28008	0.0399472
P50247	Adenosylhomocysteinase	Ahcy	FUNCTION: Adenosylhomocysteine is a competitive inhibitor of S-adenosyl-L-methionine-dependent methyl transferase reactions; therefore adenosylhomocysteinase may play a key role in the control of methylations via regulation of the intracellular concentration of adenosylhomocysteine.	P50247	SAHH_MOUSE Adenosylhomocysteinase OS=Mus musculus OX=10090 GN=Ahcy PE=1 SV=3	1	27	27	27	66.9	47.688	92565000	88134000	79629000	86776000	122780000	130580000	113490000	1.22283e+08	0.709631	0.00468214
P50295	Arylamine N-acetyltransferase 2	Nat2	FUNCTION: Participates in the detoxification of a plethora of hydrazine and arylamine drugs. 2-aminofluorene and p-aminobenzoic acid (PABA) are preferred substrates for NAT-2. Less activity with anisidine and barely detectable with SMZ.	P50295;P50296;P50294	ARY2_MOUSE Arylamine N-acetyltransferase 2 OS=Mus musculus OX=10090 GN=Nat2 PE=1 SV=1	3	12	12	12	57.2	33.701	862230	928320	844810	878453	1217600	1016900	1129500	1.12133e+06	0.783401	0.0186094
P50431	Serine hydroxymethyltransferase, cytosolic	Shmt1	FUNCTION: Interconversion of serine and glycine. {ECO:0000250|UniProtKB:P34896}.	P50431	GLYC_MOUSE Serine hydroxymethyltransferase, cytosolic OS=Mus musculus OX=10090 GN=Shmt1 PE=1 SV=3	1	20	19	19	60.5	52.6	7249000	7876600	7628400	7.58467e+06	11170000	11974000	10807000	11317000	0.670201	0.000666868
P52792	Hexokinase-4	Gck	FUNCTION: Catalyzes the phosphorylation of hexose, such as D-glucose, D-fructose and D-mannose, to hexose 6-phosphate (D-glucose 6-phosphate, D-fructose 6-phosphate and D-mannose 6-phosphate, respectively) (PubMed:8530440). Compared to other hexokinases, has a weak affinity for D-glucose, and is effective only when glucose is abundant (By similarity). Mainly expressed in pancreatic beta cells and…	P52792	HXK4_MOUSE Hexokinase-4 OS=Mus musculus OX=10090 GN=Gck PE=1 SV=1	1	17	17	17	45.6	52.088	1703200	1924300	2186000	1.93783e+06	2503000	3175700	2445700	2.70813e+06	0.715561	0.0476303
P53657	Pyruvate kinase PKLR	Pklr	FUNCTION: Plays a key role in glycolysis. {ECO:0000250}.	P53657	KPYR_MOUSE Pyruvate kinase PKLR OS=Mus musculus OX=10090 GN=Pklr PE=1 SV=1	1	30	30	29	54	62.308	12941000	15875000	15911000	14909000	23109000	29843000	32364000	2.84387e+07	0.524251	0.00992754
P55292	Desmocollin-2	Dsc2	FUNCTION: Component of intercellular desmosome junctions. Involved in the interaction of plaque proteins and intermediate filaments mediating cell-cell adhesion. May contribute to epidermal cell positioning (stratification) by mediating differential adhesiveness between cells that express different isoforms.	P55292	DSC2_MOUSE Desmocollin-2 OS=Mus musculus OX=10090 GN=Dsc2 PE=1 SV=1	1	9	9	9	14.5	99.96	259960	269540	320100	283200	235930	184920	209520	210123	1.34778	0.0371327
P56395	Cytochrome b5	Cyb5a	FUNCTION: Cytochrome b5 is a membrane-bound hemoprotein functioning as an electron carrier for several membrane-bound oxygenases. It is also involved in several steps of the sterol biosynthesis pathway, particularly in the C-5 double bond introduction during the C-5 desaturation.	P56395	CYB5_MOUSE Cytochrome b5 OS=Mus musculus OX=10090 GN=Cyb5a PE=1 SV=2	1	6	6	6	54.5	15.241	13098000	14472000	13261000	1.36103e+07	17812000	16955000	17336000	1.73677e+07	0.783659	0.00166939
P56654	Cytochrome P450 2C37	Cyp2c37	FUNCTION: Metabolizes arachidonic acid to produce 12-hydroxyeicosatetraenoic acid (HETE).	P56654	CP237_MOUSE Cytochrome P450 2C37 OS=Mus musculus OX=10090 GN=Cyp2c37 PE=1 SV=2	1	22	7	6	52.7	55.606	1572500	1442400	1163100	1.39267e+06	2958300	1977700	2589700	2.50857e+06	0.555164	0.0228645
P56873	Protein ZNRD2	Znrd2	FUNCTION: Might play a role in mitosis. Could be a centromere-associated protein. Antigenic molecule. May induce anti-centromere antibodies. {ECO:0000250|UniProtKB:O60232}.	P56873	ZNRD2_MOUSE Protein ZNRD2 OS=Mus musculus OX=10090 GN=Znrd2 PE=1 SV=1	1	1	1	1	8.5	21.336	111830	104420	110970	109073	85824	87576	85138	86179.3	1.26566	0.00073012
P56959	RNA-binding protein FUS	Fus	FUNCTION: DNA/RNA-binding protein that plays a role in various cellular processes such as transcription regulation, RNA splicing, RNA transport, DNA repair and damage response. Binds to nascent pre-mRNAs and acts as a molecular mediator between RNA polymerase II and U1 small nuclear ribonucleoprotein thereby coupling transcription and splicing. Binds also its own pre-mRNA and autoregulates its ex…	P56959	FUS_MOUSE RNA-binding protein FUS OS=Mus musculus OX=10090 GN=Fus PE=1 SV=1	1	7	7	7	14.7	52.673	1404900	1196100	1274200	1.29173e+06	1023300	780970	1098100	967457	1.33518	0.0460055
P58021	Transmembrane 9 superfamily member 2	Tm9sf2	FUNCTION: In the intracellular compartments, may function as a channel or small molecule transporter. {ECO:0000250|UniProtKB:Q99805}.	P58021	TM9S2_MOUSE Transmembrane 9 superfamily member 2 OS=Mus musculus OX=10090 GN=Tm9sf2 PE=1 SV=1	1	9	9	9	16.5	75.329	1484900	1496700	1268300	1.41663e+06	1056400	845780	906350	936177	1.51321	0.00777635
P58281	Dynamin-like 120 kDa protein, mitochondrial	Opa1	FUNCTION: Dynamin-related GTPase that is essential for normal mitochondrial morphology by regulating the equilibrium between mitochondrial fusion and mitochondrial fission (PubMed:11847212, PubMed:24616225, PubMed:26785494, PubMed:28746876). Coexpression of isoform 1 with shorter alternative products is required for optimal activity in promoting mitochondrial fusion (By similarity). Binds lipid m…	P58281	OPA1_MOUSE Dynamin-like 120 kDa protein, mitochondrial OS=Mus musculus OX=10090 GN=Opa1 PE=1 SV=1	1	22	22	22	25.3	111.34	1349400	1260300	1277300	1.29567e+06	1551700	1489400	1526100	1522400	0.851068	0.00228546
P58710	L-gulonolactone oxidase	Gulo	FUNCTION: Oxidizes L-gulono-1,4-lactone to hydrogen peroxide and L-xylo-hexulonolactone which spontaneously isomerizes to L-ascorbate. {ECO:0000269|PubMed:14962674}.	P58710	GGLO_MOUSE L-gulonolactone oxidase OS=Mus musculus OX=10090 GN=Gulo PE=1 SV=3	1	22	22	22	60.5	50.478	10554000	10780000	12144000	1.11593e+07	15441000	17166000	17825000	1.68107e+07	0.663825	0.0028611
P62838	Ubiquitin-conjugating enzyme E2 D2	Ube2d2	FUNCTION: Accepts ubiquitin from the E1 complex and catalyzes its covalent attachment to other proteins. In vitro catalyzes 'Lys-48'-linked polyubiquitination. Mediates the selective degradation of short-lived and abnormal proteins. Functions in the E6/E6-AP-induced ubiquitination of p53/TP53. Mediates ubiquitination of PEX5 and autoubiquitination of STUB1 and TRAF6. Involved in the signal-induce…	P62838;P61080;P61079	UB2D2_MOUSE Ubiquitin-conjugating enzyme E2 D2 OS=Mus musculus OX=10090 GN=Ube2d2 PE=1 SV=1;UB2D1_MOUSE Ubiquitin-conjugating enzyme E2 D1 OS=Mus musculus OX=10090 GN=Ube2d1 PE=1 SV=1;UB2D3_MOUSE Ubiquitin-conjugating enzyme E2 D3 OS=Mus musculus OX=10090	3	1	1	1	12.2	16.735	132720	179130	195940	169263	219000	257590	267700	248097	0.682248	0.0304937
P62192	26S proteasome regulatory subunit 4	Psmc1	FUNCTION: Component of the 26S proteasome, a multiprotein complex involved in the ATP-dependent degradation of ubiquitinated proteins. This complex plays a key role in the maintenance of protein homeostasis by removing misfolded or damaged proteins, which could impair cellular functions, and by removing proteins whose functions are no longer required. Therefore, the proteasome participates in num…	P62192	PRS4_MOUSE 26S proteasome regulatory subunit 4 OS=Mus musculus OX=10090 GN=Psmc1 PE=1 SV=1	1	16	16	16	50.2	49.184	1824100	1916300	1733500	1.82463e+06	2013800	2358100	2390600	2.25417e+06	0.809449	0.0309609
P62245	40S ribosomal protein S15a	Rps15a	FUNCTION: Structural component of the ribosome. Required for proper erythropoiesis. {ECO:0000250|UniProtKB:P62244}.	P62245	RS15A_MOUSE 40S ribosomal protein S15a OS=Mus musculus OX=10090 GN=Rps15a PE=1 SV=2	1	7	7	7	56.9	14.839	4538900	3807500	3344400	3.89693e+06	5187500	4927100	5043400	5.05267e+06	0.771263	0.0314198
P62331	ADP-ribosylation factor 6	Arf6	FUNCTION: GTP-binding protein involved in protein trafficking that regulates endocytic recycling and cytoskeleton remodeling (PubMed:11950392). Required for normal completion of mitotic cytokinesis. Involved in the regulation of dendritic spine development, contributing to the regulation of dendritic branching and filopodia extension. Plays an important role in membrane trafficking, during juncti…	P62331	ARF6_MOUSE ADP-ribosylation factor 6 OS=Mus musculus OX=10090 GN=Arf6 PE=1 SV=2	1	6	6	6	44.6	20.082	1579000	1374900	1308800	1420900	1620400	1733800	1647000	1.66707e+06	0.852335	0.0493161
P63001	Ras-related C3 botulinum toxin substrate 1	Rac1	FUNCTION: Plasma membrane-associated small GTPase which cycles between active GTP-bound and inactive GDP-bound states (PubMed:24352656). In its active state, binds to a variety of effector proteins to regulate cellular responses such as secretory processes, phagocytosis of apoptotic cells, epithelial cell polarization, neurons adhesion, migration and differentiation, and growth-factor induced for…	P63001;P60764	RAC1_MOUSE Ras-related C3 botulinum toxin substrate 1 OS=Mus musculus OX=10090 GN=Rac1 PE=1 SV=1;RAC3_MOUSE Ras-related C3 botulinum toxin substrate 3 OS=Mus musculus OX=10090 GN=Rac3 PE=1 SV=1	2	7	6	3	43.2	21.45	2280900	2299000	2451300	2.34373e+06	2053900	2063200	2166600	2.09457e+06	1.11896	0.0185604
P63101	14-3-3 protein zeta/delta	Ywhaz	FUNCTION: Adapter protein implicated in the regulation of a large spectrum of both general and specialized signaling pathways. Binds to a large number of partners, usually by recognition of a phosphoserine or phosphothreonine motif. Binding generally results in the modulation of the activity of the binding partner. Induces ARHGEF7 activity on RAC1 as well as lamellipodia and membrane ruffle forma…	P63101	1433Z_MOUSE 14-3-3 protein zeta/delta OS=Mus musculus OX=10090 GN=Ywhaz PE=1 SV=1	1	14	12	11	66.1	27.771	8948500	9823100	8942300	9.23797e+06	8379700	7297000	7108400	7.59503e+06	1.21632	0.0289333
P63280	SUMO-conjugating enzyme UBC9	Ube2i	FUNCTION: Accepts the ubiquitin-like proteins SUMO1, SUMO2 and SUMO3 from the UBLE1A-UBLE1B E1 complex and catalyzes their covalent attachment to other proteins with the help of an E3 ligase such as RANBP2, CBX4 and ZNF451. Can catalyze the formation of poly-SUMO chains. Essential for nuclear architecture, chromosome segregation and embryonic viability. Necessary for sumoylation of FOXL2 and KAT5…	P63280	UBC9_MOUSE SUMO-conjugating enzyme UBC9 OS=Mus musculus OX=10090 GN=Ube2i PE=1 SV=1	1	4	4	4	26.6	18.007	245480	211310	218610	225133	251210	281340	272920	268490	0.838517	0.0342513
P68372	Tubulin beta-4B chain	Tubb4b	FUNCTION: Tubulin is the major constituent of microtubules. It binds two moles of GTP, one at an exchangeable site on the beta chain and one at a non-exchangeable site on the alpha chain.	P68372;Q9D6F9	TBB4B_MOUSE Tubulin beta-4B chain OS=Mus musculus OX=10090 GN=Tubb4b PE=1 SV=1;TBB4A_MOUSE Tubulin beta-4A chain OS=Mus musculus OX=10090 GN=Tubb4a PE=1 SV=3	2	23	23	4	72.4	49.83	45179000	42329000	42549000	4.33523e+07	46905000	48298000	51835000	4.90127e+07	0.884513	0.0307098
P70266	6-phosphofructo-2-kinase/fructose-2,6-bisphosphatase 1	Pfkfb1	FUNCTION: Synthesis and degradation of fructose 2,6-bisphosphate.	P70266;Q6DTY7	F261_MOUSE 6-phosphofructo-2-kinase/fructose-2,6-bisphosphatase 1 OS=Mus musculus OX=10090 GN=Pfkfb1 PE=1 SV=2	2	17	17	15	46.1	54.849	797250	896630	1053400	915760	1135600	1324600	1251000	1.23707e+06	0.740267	0.0256334
P70268	Serine/threonine-protein kinase N1	Pkn1	FUNCTION: PKC-related serine/threonine-protein kinase involved in various processes such as regulation of the intermediate filaments of the actin cytoskeleton, cell migration, tumor cell invasion and transcription regulation. Part of a signaling cascade that begins with the activation of the adrenergic receptor ADRA1B and leads to the activation of MAPK14. Regulates the cytoskeletal network by ph…	P70268	PKN1_MOUSE Serine/threonine-protein kinase N1 OS=Mus musculus OX=10090 GN=Pkn1 PE=1 SV=3	1	1	1	1	1.1	104.41	65057	64293		64675	28597	35348	43426	35790.3	1.80705	0.0137254
P70290	55 kDa erythrocyte membrane protein	Mpp1	FUNCTION: Essential regulator of neutrophil polarity. Regulates neutrophil polarization by regulating AKT1 phosphorylation through a mechanism that is independent of PIK3CG activity. {ECO:0000269|PubMed:19897731}.	P70290	EM55_MOUSE 55 kDa erythrocyte membrane protein OS=Mus musculus OX=10090 GN=Mpp1 PE=1 SV=1	1	4	4	4	12	52.227	527500	413370	478000	472957	385630	364050	351530	367070	1.28846	0.0373585
P70296	Phosphatidylethanolamine-binding protein 1	Pebp1	FUNCTION: Binds ATP, opioids and phosphatidylethanolamine. Has lower affinity for phosphatidylinositol and phosphatidylcholine. Serine protease inhibitor which inhibits thrombin, neuropsin and chymotrypsin but not trypsin, tissue type plasminogen activator and elastase. Inhibits the kinase activity of RAF1 by inhibiting its activation and by dissociating the RAF1/MEK complex and acting as a compe…	P70296;Q8VIN1	PEBP1_MOUSE Phosphatidylethanolamine-binding protein 1 OS=Mus musculus OX=10090 GN=Pebp1 PE=1 SV=3	2	13	13	13	88.8	20.83	8320100	9161600	7980300	8.48733e+06	10753000	12407000	12855000	12005000	0.706983	0.0085024
P70302	Stromal interaction molecule 1	Stim1	FUNCTION: Plays a role in mediating store-operated Ca(2+) entry (SOCE), a Ca(2+) influx following depletion of intracellular Ca(2+) stores. Acts as Ca(2+) sensor in the endoplasmic reticulum via its EF-hand domain. Upon Ca(2+) depletion, translocates from the endoplasmic reticulum to the plasma membrane where it activates the Ca(2+) release-activated Ca(2+) (CRAC) channel subunit ORAI1. Involved …	P70302	STIM1_MOUSE Stromal interaction molecule 1 OS=Mus musculus OX=10090 GN=Stim1 PE=1 SV=2	1	14	14	13	26.6	77.566	595240	528800	720700	614913	423100	467790	383230	424707	1.44785	0.0361834
P70694	Estradiol 17 beta-dehydrogenase 5	Akr1c6	FUNCTION: Active toward androgens, estrogens, and xenobiotic substrates. Also exhibits low 20 alpha-HSD activity. Shows a-stereospecificity in hydrogen transfer between cofactors and substrates (A-specific). Preferentially catalyzes the reduction of 4-androstenedione, 5-alpha-androstane-3,17-dione, androsterone and dehydroepiandrosterone to testosterone, dihydrotestosterone, 5-alpha-androstane-3-…	P70694;Q91WR5	DHB5_MOUSE Estradiol 17 beta-dehydrogenase 5 OS=Mus musculus OX=10090 GN=Akr1c6 PE=1 SV=1	2	24	24	21	70.9	37.047	46919000	58561000	44639000	5.00397e+07	85749000	83925000	93460000	8.77113e+07	0.570504	0.00193838
P70697	Uroporphyrinogen decarboxylase	Urod	FUNCTION: Catalyzes the decarboxylation of four acetate groups of uroporphyrinogen-III to yield coproporphyrinogen-III. {ECO:0000250}.	P70697	DCUP_MOUSE Uroporphyrinogen decarboxylase OS=Mus musculus OX=10090 GN=Urod PE=1 SV=2	1	13	13	13	46.9	40.691	1812900	1626200	1972000	1803700	2080700	2235600	2348500	2221600	0.811892	0.0298601
P80313	T-complex protein 1 subunit eta	Cct7	FUNCTION: Component of the chaperonin-containing T-complex (TRiC), a molecular chaperone complex that assists the folding of proteins upon ATP hydrolysis. The TRiC complex mediates the folding of WRAP53/TCAB1, thereby regulating telomere maintenance. The TRiC complex plays a role in the folding of actin and tubulin. {ECO:0000250|UniProtKB:Q99832}.	P80313	TCPH_MOUSE T-complex protein 1 subunit eta OS=Mus musculus OX=10090 GN=Cct7 PE=1 SV=1	1	22	22	22	52	59.652	4170800	4389000	4265800	4275200	4914000	5052800	5092600	5019800	0.851667	0.000861756
P80314	T-complex protein 1 subunit beta	Cct2	FUNCTION: Component of the chaperonin-containing T-complex (TRiC), a molecular chaperone complex that assists the folding of proteins upon ATP hydrolysis. The TRiC complex mediates the folding of WRAP53/TCAB1, thereby regulating telomere maintenance. As part of the TRiC complex may play a role in the assembly of BBSome, a complex involved in ciliogenesis regulating transports vesicles to the cili…	P80314	TCPB_MOUSE T-complex protein 1 subunit beta OS=Mus musculus OX=10090 GN=Cct2 PE=1 SV=4	1	29	29	29	72.5	57.477	6162600	5949000	5656300	5.92263e+06	7093700	6662300	7311500	7022500	0.84338	0.0102614
P80317	T-complex protein 1 subunit zeta	Cct6a	FUNCTION: Component of the chaperonin-containing T-complex (TRiC), a molecular chaperone complex that assists the folding of proteins upon ATP hydrolysis. The TRiC complex mediates the folding of WRAP53/TCAB1, thereby regulating telomere maintenance. The TRiC complex plays a role in the folding of actin and tubulin. {ECO:0000250|UniProtKB:P40227}.	P80317;Q61390	TCPZ_MOUSE T-complex protein 1 subunit zeta OS=Mus musculus OX=10090 GN=Cct6a PE=1 SV=3	2	16	16	16	42	58.004	3814900	3655100	3882500	3.78417e+06	4095100	4216000	4436300	4.24913e+06	0.890574	0.0181703
P80318	T-complex protein 1 subunit gamma	Cct3	FUNCTION: Component of the chaperonin-containing T-complex (TRiC), a molecular chaperone complex that assists the folding of proteins upon ATP hydrolysis. The TRiC complex mediates the folding of WRAP53/TCAB1, thereby regulating telomere maintenance. As part of the TRiC complex may play a role in the assembly of BBSome, a complex involved in ciliogenesis regulating transports vesicles to the cili…	P80318	TCPG_MOUSE T-complex protein 1 subunit gamma OS=Mus musculus OX=10090 GN=Cct3 PE=1 SV=1	1	27	27	27	56.1	60.629	7840600	8056600	7828600	7908600	8792400	9305100	9577700	9.22507e+06	0.857295	0.00552904
P97315	Cysteine and glycine-rich protein 1	Csrp1	FUNCTION: Could play a role in neuronal development. {ECO:0000250}.	P97315	CSRP1_MOUSE Cysteine and glycine-rich protein 1 OS=Mus musculus OX=10090 GN=Csrp1 PE=1 SV=3	1	7	7	7	47.7	20.583	397430	428930	359090	395150	325670	262020	313750	300480	1.31506	0.0280571
P97328	Ketohexokinase	Khk	FUNCTION: Catalyzes the phosphorylation of the ketose sugar fructose to fructose-1-phosphate. {ECO:0000250|UniProtKB:P50053}.	P97328	KHK_MOUSE Ketohexokinase OS=Mus musculus OX=10090 GN=Khk PE=1 SV=1	1	14	14	14	69.1	32.75	12496000	13241000	13119000	12952000	16978000	21732000	19420000	1.93767e+07	0.668433	0.00990988
P97364	Selenide, water dikinase 2	Sephs2	FUNCTION: Synthesizes selenophosphate from selenide and ATP. {ECO:0000250|UniProtKB:P49903}.	P97364	SPS2_MOUSE Selenide, water dikinase 2 OS=Mus musculus OX=10090 GN=Sephs2 PE=1 SV=3	1	16	16	16	63.9	47.833	7835300	7513300	6964600	7.43773e+06	9590700	9915400	11207000	10237700	0.726504	0.00726706
P97429	Annexin A4	Anxa4	FUNCTION: Calcium/phospholipid-binding protein which promotes membrane fusion and is involved in exocytosis. {ECO:0000250}.	P97429	ANXA4_MOUSE Annexin A4 OS=Mus musculus OX=10090 GN=Anxa4 PE=1 SV=4	1	11	11	11	42.9	35.915	4068000	3786000	3694900	3.84963e+06	3574000	3405800	3497100	3492300	1.10232	0.0432454
P97821	Dipeptidyl peptidase 1	Ctsc	FUNCTION: Thiol protease. Has dipeptidylpeptidase activity. Can act as both an exopeptidase and endopeptidase. Can degrade glucagon. Plays a role in the generation of cytotoxic lymphocyte effector function.	P97821	CATC_MOUSE Dipeptidyl peptidase 1 OS=Mus musculus OX=10090 GN=Ctsc PE=1 SV=1	1	8	8	8	25.5	52.376	2318200	2142900	2423600	2294900	1738000	1704000	1960600	1.80087e+06	1.27433	0.0126077
P97823	Acyl-protein thioesterase 1	Lypla1	FUNCTION: Acts as a acyl-protein thioesterase hydrolyzing fatty acids from S-acylated cysteine residues in proteins such as trimeric G alpha proteins or HRAS (By similarity). Has depalmitoylating activity toward KCNMA1 (By similarity). Acts as a lysophospholipase hydrolyzing various lysophospholipids including lysophosphatidylcholine (lyso-PC), lysophosphatidylethanolamine (lyso-PE), lysophosphat…	P97823	LYPA1_MOUSE Acyl-protein thioesterase 1 OS=Mus musculus OX=10090 GN=Lypla1 PE=1 SV=1	1	7	7	7	50.4	24.687	1723700	1783300	1597700	1.70157e+06	2875100	2129500	2342500	2.44903e+06	0.694791	0.0307046
P97864	Caspase-7	Casp7	FUNCTION: Involved in the activation cascade of caspases responsible for apoptosis execution. Cleaves and activates sterol regulatory element binding proteins (SREBPs). Overexpression promotes programmed cell death (By similarity). {ECO:0000250}.	P97864	CASP7_MOUSE Caspase-7 OS=Mus musculus OX=10090 GN=Casp7 PE=1 SV=2	1	4	4	4	12.5	34.06	208530	192480	187540	196183	250780	291090	322270	288047	0.681082	0.0132133
P97872	Flavin-containing monooxygenase 5	Fmo5	FUNCTION: Acts as Baeyer-Villiger monooxygenase on a broad range of substrates. Catalyzes the insertion of an oxygen atom into a carbon-carbon bond adjacent to a carbonyl, which converts ketones to esters. Active on diverse carbonyl compounds, whereas soft nucleophiles are mostly non- or poorly reactive. In contrast with other forms of FMO it is non- or poorly active on 'classical' substrates suc…	P97872	FMO5_MOUSE Flavin-containing monooxygenase 5 OS=Mus musculus OX=10090 GN=Fmo5 PE=1 SV=4	1	28	28	28	58.2	60	18903000	16613000	18411000	1.79757e+07	23102000	24677000	23623000	2.38007e+07	0.755259	0.00223105
P99024	Tubulin beta-5 chain	Tubb5	FUNCTION: Tubulin is the major constituent of microtubules. It binds two moles of GTP, one at an exchangeable site on the beta chain and one at a non-exchangeable site on the alpha chain.	P99024	TBB5_MOUSE Tubulin beta-5 chain OS=Mus musculus OX=10090 GN=Tubb5 PE=1 SV=1	1	22	4	4	68.7	49.67	3792400	3924900	3357000	3.69143e+06	2753700	2204400	2855200	2.60443e+06	1.41737	0.014853
P99025	GTP cyclohydrolase 1 feedback regulatory protein	Gchfr	FUNCTION: Mediates tetrahydrobiopterin inhibition of GTP cyclohydrolase 1. This inhibition is reversed by L-phenylalanine (By similarity). {ECO:0000250}.	P99025	GFRP_MOUSE GTP cyclohydrolase 1 feedback regulatory protein OS=Mus musculus OX=10090 GN=Gchfr PE=1 SV=3	1	5	5	5	83.3	9.584	1617900	1696100	1439800	1584600	2734400	2173900	2273500	2.39393e+06	0.661923	0.0127257
P99026	Proteasome subunit beta type-4	Psmb4	FUNCTION: Component of the 20S core proteasome complex involved in the proteolytic degradation of most intracellular proteins. This complex plays numerous essential roles within the cell by associating with different regulatory particles. Associated with two 19S regulatory particles, forms the 26S proteasome and thus participates in the ATP-dependent degradation of ubiquitinated proteins. The 26S…	P99026	PSB4_MOUSE Proteasome subunit beta type-4 OS=Mus musculus OX=10090 GN=Psmb4 PE=1 SV=1	1	7	7	7	39.4	29.116	3286800	3508600	3006900	3.26743e+06	3821100	3726300	4305400	3.95093e+06	0.827003	0.0414504
Q00519	Xanthine dehydrogenase/oxidase	Xdh	FUNCTION: Key enzyme in purine degradation. Catalyzes the oxidation of hypoxanthine to xanthine. Catalyzes the oxidation of xanthine to uric acid. Contributes to the generation of reactive oxygen species. {ECO:0000250|UniProtKB:P22985}.	Q00519;Q3TYQ9	XDH_MOUSE Xanthine dehydrogenase/oxidase OS=Mus musculus OX=10090 GN=Xdh PE=1 SV=5	2	29	28	28	31.2	146.56	5972300	7456400	6229600	6.55277e+06	8661000	7906600	8741300	8436300	0.776735	0.0236412
Q01339	Beta-2-glycoprotein 1	Apoh	FUNCTION: Binds to various kinds of negatively charged substances such as heparin, phospholipids, and dextran sulfate. May prevent activation of the intrinsic blood coagulation cascade by binding to phospholipids on the surface of damaged cells.	Q01339	APOH_MOUSE Beta-2-glycoprotein 1 OS=Mus musculus OX=10090 GN=Apoh PE=1 SV=1	1	13	13	13	42	38.618	2443700	2233700	3262800	2.64673e+06	1710200	1737600	1602000	1.68327e+06	1.57238	0.0383047
Q01853	Transitional endoplasmic reticulum ATPase	Vcp	FUNCTION: Necessary for the fragmentation of Golgi stacks during mitosis and for their reassembly after mitosis. Involved in the formation of the transitional endoplasmic reticulum (tER). The transfer of membranes from the endoplasmic reticulum to the Golgi apparatus occurs via 50-70 nm transition vesicles which derive from part-rough, part-smooth transitional elements of the endoplasmic reticulu…	Q01853	TERA_MOUSE Transitional endoplasmic reticulum ATPase OS=Mus musculus OX=10090 GN=Vcp PE=1 SV=4	1	44	44	44	68.2	89.321	22629000	22280000	20676000	2.18617e+07	23316000	25060000	24498000	2.42913e+07	0.899978	0.0372388
Q02053	Ubiquitin-like modifier-activating enzyme 1	Uba1	FUNCTION: Catalyzes the first step in ubiquitin conjugation to mark cellular proteins for degradation through the ubiquitin-proteasome system (PubMed:1511901). Activates ubiquitin by first adenylating its C-terminal glycine residue with ATP, and thereafter linking this residue to the side chain of a cysteine residue in E1, yielding a ubiquitin-E1 thioester and free AMP. Essential for the formatio…	Q02053;P31254	UBA1_MOUSE Ubiquitin-like modifier-activating enzyme 1 OS=Mus musculus OX=10090 GN=Uba1 PE=1 SV=1	2	31	31	31	40.1	117.81	13487000	13157000	13642000	1.34287e+07	14313000	15910000	16128000	1.54503e+07	0.869151	0.026583
Q03160	Growth factor receptor-bound protein 7	Grb7	FUNCTION: Adapter protein that interacts with the cytoplasmic domain of numerous receptor kinases and modulates down-stream signaling. Promotes activation of down-stream protein kinases, including STAT3, AKT1, MAPK1 and/or MAPK3. Promotes activation of HRAS. Plays a role in signal transduction in response to EGF. Plays a role in the regulation of cell proliferation and cell migration (By similari…	Q03160	GRB7_MOUSE Growth factor receptor-bound protein 7 OS=Mus musculus OX=10090 GN=Grb7 PE=1 SV=1	1	5	5	5	15.3	59.959	242370	228540	201650	224187	324030	366950	416940	369307	0.607047	0.00782763
Q03249	Galactose-1-phosphate uridylyltransferase	Galt	FUNCTION: Plays an important role in galactose metabolism. {ECO:0000250|UniProtKB:P07902}.	Q03249	GALT_MOUSE Galactose-1-phosphate uridylyltransferase OS=Mus musculus OX=10090 GN=Galt PE=1 SV=3	1	9	9	9	35.9	43.232	639830	801410	678390	706543	1276300	1108300	1301600	1.22873e+06	0.575018	0.00256521
Q05421	Cytochrome P450 2E1	Cyp2e1	FUNCTION: A cytochrome P450 monooxygenase involved in the metabolism of fatty acids. Mechanistically, uses molecular oxygen inserting one oxygen atom into a substrate, and reducing the second into a water molecule, with two electrons provided by NADPH via cytochrome P450 reductase (NADPH--hemoprotein reductase). Catalyzes the hydroxylation of carbon-hydrogen bonds. Hydroxylates fatty acids specif…	Q05421	CP2E1_MOUSE Cytochrome P450 2E1 OS=Mus musculus OX=10090 GN=Cyp2e1 PE=1 SV=1	1	18	18	18	33.1	56.804	14648000	12476000	18021000	1.50483e+07	21285000	20514000	24441000	22080000	0.681537	0.0249858
Q05CL8	La-related protein 7	Larp7	FUNCTION: RNA-binding protein that specifically binds distinct small nuclear RNA (snRNAs) and regulates their processing and function (PubMed:32017896). Specifically binds the 7SK snRNA (7SK RNA) and acts as a core component of the 7SK ribonucleoprotein (RNP) complex, thereby acting as a negative regulator of transcription elongation by RNA polymerase II (By similarity). The 7SK RNP complex seque…	Q05CL8	LARP7_MOUSE La-related protein 7 OS=Mus musculus OX=10090 GN=Larp7 PE=1 SV=2	1	2	2	2	4.9	64.802	65774	62027	67060	64953.7		47504	40598	44051	1.47451	0.00747717
Q07456	Protein AMBP	Ambp	FUNCTION: Inter-alpha-trypsin inhibitor inhibits trypsin, plasmin, and lysosomal granulocytic elastase. Inhibits calcium oxalate crystallization (By similarity). {ECO:0000250}.; FUNCTION: Trypstatin is a trypsin inhibitor. {ECO:0000250}.	Q07456	AMBP_MOUSE Protein AMBP OS=Mus musculus OX=10090 GN=Ambp PE=1 SV=2	1	12	12	12	46.4	39.029	2058100	1686000	1774700	1839600	1057400	1459100	1464100	1.32687e+06	1.38642	0.043066
Q1HFZ0	RNA cytosine C(5)-methyltransferase NSUN2	Nsun2	FUNCTION: RNA cytosine C(5)-methyltransferase that methylates cytosine to 5-methylcytosine (m5C) in various RNAs, such as tRNAs, mRNAs and some long non-coding RNAs (lncRNAs) (PubMed:22144916, PubMed:23871666, PubMed:31199786). Involved in various processes, such as epidermal stem cell differentiation, testis differentiation and maternal to zygotic transition during early development: acts by inc…	Q1HFZ0	NSUN2_MOUSE RNA cytosine C(5)-methyltransferase NSUN2 OS=Mus musculus OX=10090 GN=Nsun2 PE=1 SV=2	1	15	15	15	25.1	85.451	632010	641920	626660	633530	371590	439240	520760	443863	1.42731	0.0119236
Q3T9X0	Solute carrier family 2, facilitated glucose transporter member 9	Slc2a9	FUNCTION: Urate transporter, which may play a role in the urate reabsorption by proximal tubules (PubMed:19587147, PubMed:25100214). Does not transport glucose, fructose or galactose (By similarity). {ECO:0000250|UniProtKB:Q9NRM0, ECO:0000269|PubMed:19587147, ECO:0000269|PubMed:25100214}.	Q3T9X0	GTR9_MOUSE Solute carrier family 2, facilitated glucose transporter member 9 OS=Mus musculus OX=10090 GN=Slc2a9 PE=1 SV=1	1	3	3	3	6.5	58.621	158760	202040	179040	179947	378460	313440	283530	325143	0.553438	0.00909086
Q3TC93	HCLS1-binding protein 3	Hs1bp3	FUNCTION: May be a modulator of IL-2 signaling.	Q3TC93	H1BP3_MOUSE HCLS1-binding protein 3 OS=Mus musculus OX=10090 GN=Hs1bp3 PE=1 SV=2	1	6	6	6	19.2	43.691	339880	404140	480620	408213	267190	259260	161860	229437	1.7792	0.0278486
Q3TCH7	Cullin-4A	Cul4a	FUNCTION: Core component of multiple cullin-RING-based E3 ubiquitin-protein ligase complexes which mediate the ubiquitination and subsequent proteasomal degradation of target proteins. As a scaffold protein may contribute to catalysis through positioning of the substrate and the ubiquitin-conjugating enzyme. The E3 ubiquitin-protein ligase activity of the complex is dependent on the neddylation o…	Q3TCH7	CUL4A_MOUSE Cullin-4A OS=Mus musculus OX=10090 GN=Cul4a PE=1 SV=1	1	14	14	10	22.9	87.752	532870	633390	543900	570053	948500	825920	931770	902063	0.631944	0.00264151
Q3TCN2	Putative phospholipase B-like 2	Plbd2	FUNCTION: Putative phospholipase. {ECO:0000250}.	Q3TCN2	PLBL2_MOUSE Putative phospholipase B-like 2 OS=Mus musculus OX=10090 GN=Plbd2 PE=1 SV=2	1	7	7	7	15.7	66.289	465360	381470	487310	444713	332840	230340	284350	282510	1.57415	0.0207409
Q3THE2	Myosin regulatory light chain 12B	Myl12b	FUNCTION: Myosin regulatory subunit that plays an important role in regulation of both smooth muscle and nonmuscle cell contractile activity via its phosphorylation. Phosphorylation triggers actin polymerization in vascular smooth muscle. Implicated in cytokinesis, receptor capping, and cell locomotion. {ECO:0000250|UniProtKB:O14950}.	Q3THE2	ML12B_MOUSE Myosin regulatory light chain 12B OS=Mus musculus OX=10090 GN=Myl12b PE=1 SV=2	1	8	8	3	62.2	19.779	4535200	4217100	4919000	4557100	2576100	3415600	3861200	3284300	1.38754	0.0409636
Q3THK7	GMP synthase [glutamine-hydrolyzing]	Gmps	FUNCTION: Involved in the de novo synthesis of guanine nucleotides which are not only essential for DNA and RNA synthesis, but also provide GTP, which is involved in a number of cellular processes important for cell division. {ECO:0000250}.	Q3THK7	GUAA_MOUSE GMP synthase [glutamine-hydrolyzing] OS=Mus musculus OX=10090 GN=Gmps PE=1 SV=2	1	17	17	17	35.5	76.723	1362300	1218100	1359500	1313300	1423300	1535500	1556500	1505100	0.872567	0.0383356
Q3TIR3	Synembryn-A	Ric8a	FUNCTION: Guanine nucleotide exchange factor (GEF), which can activate some, but not all, G-alpha proteins. Able to activate GNAI1, GNAO1 and GNAQ, but not GNAS by exchanging bound GDP for free GTP. Involved in regulation of microtubule pulling forces during mitotic movement of chromosomes by stimulating G(i)-alpha protein, possibly leading to release G(i)-alpha-GTP and NuMA proteins from the NuM…	Q3TIR3;Q80XE1	RIC8A_MOUSE Synembryn-A OS=Mus musculus OX=10090 GN=Ric8a PE=1 SV=2	2	3	3	3	8.3	59.846	39154	33349	39373	37292	29076	24668		26872	1.38776	0.0412816
Q3TMH2	Secernin-3	Scrn3		Q3TMH2	SCRN3_MOUSE Secernin-3 OS=Mus musculus OX=10090 GN=Scrn3 PE=1 SV=1	1	8	8	8	26.8	47.661	298010	311900	298040	302650	428100	541060	587210	518790	0.583377	0.0104055
Q3TNA1	Xylulose kinase	Xylb	FUNCTION: Phosphorylates D-xylulose to produce D-xylulose 5-phosphate, a molecule that may play an important role in the regulation of glucose metabolism and lipogenesis. {ECO:0000250}.	Q3TNA1	XYLB_MOUSE Xylulose kinase OS=Mus musculus OX=10090 GN=Xylb PE=1 SV=1	1	15	15	15	40.5	59.543	2880400	2703600	2783800	2.78927e+06	3643800	3899200	4014000	3.85233e+06	0.724046	0.000918513
Q3U4G3	Xyloside xylosyltransferase 1	Xxylt1	FUNCTION: Alpha-1,3-xylosyltransferase, which elongates the O-linked xylose-glucose disaccharide attached to EGF-like repeats in the extracellular domain of target proteins by catalyzing the addition of the second xylose. Known targets include Notch proteins and coagulation factors, such as F9. {ECO:0000269|PubMed:26414444}.	Q3U4G3	XXLT1_MOUSE Xyloside xylosyltransferase 1 OS=Mus musculus OX=10090 GN=Xxylt1 PE=1 SV=2	1	1	1	1	2	43.838	299650	273670	352300	308540	398890	509520	537890	482100	0.639992	0.022895
Q3U7R1	Extended synaptotagmin-1	Esyt1	FUNCTION: Binds glycerophospholipids in a barrel-like domain and may play a role in cellular lipid transport (By similarity). Binds calcium (via the C2 domains) and translocates to sites of contact between the endoplasmic reticulum and the cell membrane in response to increased cytosolic calcium levels. Helps tether the endoplasmic reticulum to the cell membrane and promotes the formation of appo…	Q3U7R1	ESYT1_MOUSE Extended synaptotagmin-1 OS=Mus musculus OX=10090 GN=Esyt1 PE=1 SV=2	1	12	12	12	15.3	121.55	747210	616910	666600	676907	380120	424630	447370	417373	1.62183	0.00373315
Q3UGR5	Haloacid dehalogenase-like hydrolase domain-containing protein 2	Hdhd2		Q3UGR5	HDHD2_MOUSE Haloacid dehalogenase-like hydrolase domain-containing protein 2 OS=Mus musculus OX=10090 GN=Hdhd2 PE=1 SV=2	1	3	3	3	16.2	28.73	550800	495860	442500	496387	640560	618170	733820	664183	0.747364	0.023755
Q3UIU2	NADH dehydrogenase [ubiquinone] 1 beta subcomplex subunit 6	Ndufb6	FUNCTION: Accessory subunit of the mitochondrial membrane respiratory chain NADH dehydrogenase (Complex I), that is believed not to be involved in catalysis. Complex I functions in the transfer of electrons from NADH to the respiratory chain. The immediate electron acceptor for the enzyme is believed to be ubiquinone. {ECO:0000250|UniProtKB:O95139}.	Q3UIU2	NDUB6_MOUSE NADH dehydrogenase [ubiquinone] 1 beta subcomplex subunit 6 OS=Mus musculus OX=10090 GN=Ndufb6 PE=1 SV=3	1	4	4	4	32	15.515	3225200	2979800	2932400	3045800	2817100	2762600	2764000	2.78123e+06	1.09513	0.0459121
Q3UJB9	Enhancer of mRNA-decapping protein 4	Edc4	FUNCTION: In the process of mRNA degradation, seems to play a role in mRNA decapping. Component of a complex containing DCP2 and DCP1A which functions in decapping of ARE-containing mRNAs. Promotes complex formation between DCP1A and DCP2. Enhances the catalytic activity of DCP2 (in vitro). {ECO:0000250|UniProtKB:Q6P2E9}.	Q3UJB9	EDC4_MOUSE Enhancer of mRNA-decapping protein 4 OS=Mus musculus OX=10090 GN=Edc4 PE=1 SV=2	1	9	9	9	9.2	152.48	299900	283770	249330	277667	183920	180770	220270	194987	1.42403	0.01343
Q3UM45	Protein phosphatase 1 regulatory subunit 7	Ppp1r7	FUNCTION: Regulatory subunit of protein phosphatase 1. {ECO:0000250}.	Q3UM45	PP1R7_MOUSE Protein phosphatase 1 regulatory subunit 7 OS=Mus musculus OX=10090 GN=Ppp1r7 PE=1 SV=2	1	12	12	12	43.5	41.291	1135800	1064100	1093700	1.09787e+06	1273500	1251300	1188700	1.23783e+06	0.886926	0.0130089
Q3UP75	UDP-glucuronosyltransferase 3A1	Ugt3a1	FUNCTION: UDP-glucuronosyltransferases catalyze phase II biotransformation reactions in which lipophilic substrates are conjugated with glucuronic acid to increase water solubility and enhance excretion. They are of major importance in the conjugation and subsequent elimination of potentially toxic xenobiotics and endogenous compounds (By similarity). {ECO:0000250}.	Q3UP75	UD3A1_MOUSE UDP-glucuronosyltransferase 3A1 OS=Mus musculus OX=10090 GN=Ugt3a1 PE=1 SV=1	1	10	7	7	26.8	59.698	325420	416990	214740	319050	584430	507970	470850	521083	0.612282	0.0399635
Q3UTJ2	Sorbin and SH3 domain-containing protein 2	Sorbs2	FUNCTION: Adapter protein that plays a role in the assembling of signaling complexes, being a link between ABL kinases and actin cytoskeleton. Can form complex with ABL1 and CBL, thus promoting ubiquitination and degradation of ABL1 (By similarity). May play a role in the regulation of pancreatic cell adhesion, possibly by acting on WASF1 phosphorylation, enhancing phosphorylation by ABL1, as wel…	Q3UTJ2	SRBS2_MOUSE Sorbin and SH3 domain-containing protein 2 OS=Mus musculus OX=10090 GN=Sorbs2 PE=1 SV=2	1	22	22	22	24.9	132.35	2042700	1612900	1923600	1.85973e+06	1116100	1448400	1099300	1.22127e+06	1.52279	0.0203365
Q3UZZ6	Sulfotransferase 1 family member D1	Sult1d1	FUNCTION: Sulfotransferase with broad substrate specificity that utilizes 3'-phospho-5'-adenylyl sulfate (PAPS) as sulfonate donor to catalyze the sulfate conjugation of catecholamines, such as dopamine, prostaglandins, leukotriene E4, drugs and xenobiotic compounds. Has sulfotransferase activity towards p-nitrophenol, 2-naphthylamine and minoxidil (in vitro). Sulfonation increases the water solu…	Q3UZZ6;Q80VR3	ST1D1_MOUSE Sulfotransferase 1 family member D1 OS=Mus musculus OX=10090 GN=Sult1d1 PE=1 SV=1	2	11	11	11	34.6	35.083	2720700	2488300	2482200	2.56373e+06	3929300	5493000	5379700	4934000	0.519605	0.00964585
Q4PZA2	Endothelin-converting enzyme 1	Ece1	FUNCTION: Converts big endothelin-1 to endothelin-1. {ECO:0000250}.	Q4PZA2	ECE1_MOUSE Endothelin-converting enzyme 1 OS=Mus musculus OX=10090 GN=Ece1 PE=1 SV=1	1	13	13	13	27.3	87.072	384040	360490	332280	358937	449370	468040	552630	490013	0.732504	0.0202493
Q4VAA2	Protein CDV3	Cdv3		Q4VAA2	CDV3_MOUSE Protein CDV3 OS=Mus musculus OX=10090 GN=Cdv3 PE=1 SV=2	1	9	9	9	45.2	29.729	339980	341880	290030	323963	393730	586810	477930	486157	0.666376	0.0499818
Q570Y9	DEP domain-containing mTOR-interacting protein	Deptor	FUNCTION: Negative regulator of the mTORC1 and mTORC2 signaling pathways. Inhibits the kinase activity of both complexes (By similarity). {ECO:0000250}.	Q570Y9	DPTOR_MOUSE DEP domain-containing mTOR-interacting protein OS=Mus musculus OX=10090 GN=Deptor PE=1 SV=2	1	6	6	6	17.1	46.119	409810	396050	419110	408323	592000	684040	564400	613480	0.665585	0.00506571
Q5FW57	Glycine N-acyltransferase-like protein	Gm4952	FUNCTION: Mitochondrial acyltransferase which transfers the acyl group to the N-terminus of glycine. Can conjugate a multitude of substrates to form a variety of N-acylglycines (By similarity). {ECO:0000250}.	Q5FW57	GLYAL_MOUSE Glycine N-acyltransferase-like protein OS=Mus musculus OX=10090 GN=Gm4952 PE=1 SV=3	1	18	15	15	73	34.168	7212800	6700300	6667300	6.86013e+06	9649000	8428800	8630100	8.90263e+06	0.770574	0.00805002
Q5SRX1	TOM1-like protein 2	Tom1l2	FUNCTION: Probable role in protein transport. May regulate growth factor-induced mitogenic signaling (By similarity). {ECO:0000250}.	Q5SRX1	TM1L2_MOUSE TOM1-like protein 2 OS=Mus musculus OX=10090 GN=Tom1l2 PE=1 SV=1	1	1	1	1	3.9	55.662	12707	12372	13513	12864		16511	19284	17897.5	0.71876	0.0206647
Q5SSL4	Active breakpoint cluster region-related protein	Abr	FUNCTION: Protein with a unique structure having two opposing regulatory activities toward small GTP-binding proteins. The C-terminus is a GTPase-activating protein domain which stimulates GTP hydrolysis by RAC1, RAC2 and CDC42. Accelerates the intrinsic rate of GTP hydrolysis of RAC1 or CDC42, leading to down-regulation of the active GTP-bound form. The central Dbl homology (DH) domain functions…	Q5SSL4;Q6PAJ1	ABR_MOUSE Active breakpoint cluster region-related protein OS=Mus musculus OX=10090 GN=Abr PE=1 SV=1;BCR_MOUSE Breakpoint cluster region protein OS=Mus musculus OX=10090 GN=Bcr PE=1 SV=3	2	1	1	1	1.2	97.666	22732	20660	20075	21155.7	18543	12822	11797	14387.3	1.47044	0.0395318
Q5SSW2	Proteasome activator complex subunit 4	Psme4	FUNCTION: Associated component of the proteasome that specifically recognizes acetylated histones and promotes ATP- and ubiquitin-independent degradation of core histones during spermatogenesis and DNA damage response. Recognizes and binds acetylated histones via its bromodomain-like (BRDL) region and activates the proteasome by opening the gated channel for substrate entry. Binds to the core pro…	Q5SSW2	PSME4_MOUSE Proteasome activator complex subunit 4 OS=Mus musculus OX=10090 GN=Psme4 PE=1 SV=1	1	13	13	13	9.3	211.19	381440	310890	370040	354123	423860	467780	440970	444203	0.79721	0.0236572
Q5SW19	Clustered mitochondria protein homolog	Cluh	FUNCTION: mRNA-binding protein involved in proper cytoplasmic distribution of mitochondria. Specifically binds mRNAs of nuclear-encoded mitochondrial proteins in the cytoplasm and regulates transport or translation of these transcripts close to mitochondria, playing a role in mitochondrial biogenesis. {ECO:0000255|HAMAP-Rule:MF_03013}.	Q5SW19	CLU_MOUSE Clustered mitochondria protein homolog OS=Mus musculus OX=10090 GN=Cluh PE=1 SV=2	1	32	32	32	33.2	148.07	3397200	3148400	3135400	3227000	4241100	4166300	4340600	4.24933e+06	0.759413	0.000496558
Q5U5V2	Hydroxylysine kinase	Hykk	FUNCTION: Catalyzes the GTP-dependent phosphorylation of 5-hydroxy-L-lysine. {ECO:0000250}.	Q5U5V2	HYKK_MOUSE Hydroxylysine kinase OS=Mus musculus OX=10090 GN=Hykk PE=1 SV=2	1	12	12	12	41.8	42.356	854850	911800	1027200	931283	1048000	1114900	1089500	1.08413e+06	0.859012	0.0481215
Q5XG73	Acyl-CoA-binding domain-containing protein 5	Acbd5	FUNCTION: Acyl-CoA binding protein which acts as the peroxisome receptor for pexophagy but is dispensable for aggrephagy and nonselective autophagy. Binds medium- and long-chain acyl-CoA esters (By similarity). {ECO:0000250}.	Q5XG73	ACBD5_MOUSE Acyl-CoA-binding domain-containing protein 5 OS=Mus musculus OX=10090 GN=Acbd5 PE=1 SV=1	1	16	16	16	37	56.613	2530900	2308200	2853100	2.56407e+06	3010800	3090300	3139900	3.08033e+06	0.832399	0.0336801
Q5XJY5	Coatomer subunit delta	Arcn1	FUNCTION: The coatomer is a cytosolic protein complex that binds to dilysine motifs and reversibly associates with Golgi non-clathrin-coated vesicles, which further mediate biosynthetic protein transport from the ER, via the Golgi up to the trans Golgi network. Coatomer complex is required for budding from Golgi membranes, and is essential for the retrograde Golgi-to-ER transport of dilysine-tagg…	Q5XJY5	COPD_MOUSE Coatomer subunit delta OS=Mus musculus OX=10090 GN=Arcn1 PE=1 SV=2	1	22	22	22	45.4	57.229	4502400	4651100	4887000	4.68017e+06	4033500	3993500	4456300	4161100	1.12474	0.0489953
Q60676	Serine/threonine-protein phosphatase 5	Ppp5c	FUNCTION: Serine/threonine-protein phosphatase that dephosphorylates a myriad of proteins involved in different signaling pathways including the kinases CSNK1E, ASK1/MAP3K5, PRKDC and RAF1, the nuclear receptors NR3C1, PPARG, ESR1 and ESR2, SMAD proteins and TAU/MAPT (PubMed:17376776, PubMed:21994940, PubMed:22526606). Implicated in wide ranging cellular processes, including apoptosis, differenti…	Q60676	PPP5_MOUSE Serine/threonine-protein phosphatase 5 OS=Mus musculus OX=10090 GN=Ppp5c PE=1 SV=3	1	6	6	6	15	56.876	302170	321000	317380	313517	377340	377990	395980	383770	0.816939	0.0011184
Q60692	Proteasome subunit beta type-6	Psmb6	FUNCTION: Component of the 20S core proteasome complex involved in the proteolytic degradation of most intracellular proteins. This complex plays numerous essential roles within the cell by associating with different regulatory particles. Associated with two 19S regulatory particles, forms the 26S proteasome and thus participates in the ATP-dependent degradation of ubiquitinated proteins. The 26S…	Q60692	PSB6_MOUSE Proteasome subunit beta type-6 OS=Mus musculus OX=10090 GN=Psmb6 PE=1 SV=3	1	7	7	7	45.4	25.378	1433900	1487500	1169400	1363600	1660900	1891300	1693700	1.74863e+06	0.779809	0.0341822
Q60759	Glutaryl-CoA dehydrogenase, mitochondrial	Gcdh	FUNCTION: Catalyzes the oxidative decarboxylation of glutaryl-CoA to crotonyl-CoA and CO(2) in the degradative pathway of L-lysine, L-hydroxylysine, and L-tryptophan metabolism. It uses electron transfer flavoprotein as its electron acceptor.	Q60759	GCDH_MOUSE Glutaryl-CoA dehydrogenase, mitochondrial OS=Mus musculus OX=10090 GN=Gcdh PE=1 SV=2	1	13	13	13	42	48.605	11943000	10618000	12059000	11540000	13791000	13242000	15239000	1.40907e+07	0.818982	0.0277056
Q60864	Stress-induced-phosphoprotein 1	Stip1	FUNCTION: Acts as a co-chaperone for HSP90AA1. Mediates the association of the molecular chaperones HSPA8/HSC70 and HSP90. {ECO:0000250|UniProtKB:O35814, ECO:0000250|UniProtKB:P31948}.	Q60864	STIP1_MOUSE Stress-induced-phosphoprotein 1 OS=Mus musculus OX=10090 GN=Stip1 PE=1 SV=1	1	23	23	23	45.5	62.581	5299800	5914400	5584300	5599500	6134000	7041100	6763000	6.64603e+06	0.842533	0.0312988
Q60876	Eukaryotic translation initiation factor 4E-binding protein 1	Eif4ebp1	FUNCTION: Repressor of translation initiation that regulates EIF4E activity by preventing its assembly into the eIF4F complex: hypophosphorylated form competes with EIF4G1/EIF4G3 and strongly binds to EIF4E, leading to repress translation. In contrast, hyperphosphorylated form dissociates from EIF4E, allowing interaction between EIF4G1/EIF4G3 and EIF4E, leading to initiation of translation (By si…	Q60876	4EBP1_MOUSE Eukaryotic translation initiation factor 4E-binding protein 1 OS=Mus musculus OX=10090 GN=Eif4ebp1 PE=1 SV=3	1	1	1	1	10.3	12.325	55687	52275	46098	51353.3	22186	35614	32550	30116.7	1.70515	0.0126365
Q60902	Epidermal growth factor receptor substrate 15-like 1	Eps15l1	FUNCTION: Seems to be a constitutive component of clathrin-coated pits that is required for receptor-mediated endocytosis. Involved in endocytosis of integrin beta-1 (ITGB1) and transferrin receptor (TFR); internalization of ITGB1 as DAB2-dependent cargo but not TFR seems to require association with DAB2 (By similarity). {ECO:0000250}.	Q60902	EP15R_MOUSE Epidermal growth factor receptor substrate 15-like 1 OS=Mus musculus OX=10090 GN=Eps15l1 PE=1 SV=3	1	9	9	9	12.9	99.307	446480	497290	482840	475537	435330	385690	360830	393950	1.2071	0.0374348
Q60936	Atypical kinase COQ8A, mitochondrial	Coq8a	FUNCTION: Atypical kinase involved in the biosynthesis of coenzyme Q, also named ubiquinone, an essential lipid-soluble electron transporter for aerobic cellular respiration (PubMed:27499294). Its substrate specificity is unclear: does not show any protein kinase activity (PubMed:27499294). Probably acts as a small molecule kinase, possibly a lipid kinase that phosphorylates a prenyl lipid in the…	Q60936	COQ8A_MOUSE Atypical kinase COQ8A, mitochondrial OS=Mus musculus OX=10090 GN=Coq8a PE=1 SV=2	1	18	18	18	38.4	71.742	2664100	2657000	3272700	2864600	4583500	4777800	5087900	4816400	0.59476	0.00148411
Q61129	Complement factor I	Cfi	FUNCTION: Trypsin-like serine protease that plays an essential role in regulating the immune response by controlling all complement pathways. Inhibits these pathways by cleaving three peptide bonds in the alpha-chain of C3b and two bonds in the alpha-chain of C4b thereby inactivating these proteins. Essential cofactors for these reactions include factor H and C4BP in the fluid phase and membrane …	Q61129	CFAI_MOUSE Complement factor I OS=Mus musculus OX=10090 GN=Cfi PE=1 SV=3	1	10	10	10	22.2	67.26	812620	659670	761260	744517	630910	534570	603130	589537	1.26288	0.0437414
Q61166	Microtubule-associated protein RP/EB family member 1	Mapre1	FUNCTION: Plus-end tracking protein (+TIP) that binds to the plus-end of microtubules and regulates the dynamics of the microtubule cytoskeleton. Promotes cytoplasmic microtubule nucleation and elongation. May be involved in spindle function by stabilizing microtubules and anchoring them at centrosomes. Also acts as a regulator of minus-end microtubule organization: interacts with the complex for…	Q61166	MARE1_MOUSE Microtubule-associated protein RP/EB family member 1 OS=Mus musculus OX=10090 GN=Mapre1 PE=1 SV=3	1	7	7	6	28.7	30.016	781900	643780	713050	712910	549520	514230	589560	551103	1.2936	0.0235397
Q61233	Plastin-2	Lcp1	FUNCTION: Actin-binding protein. Plays a role in the activation of T-cells in response to costimulation through TCR/CD3 and CD2 or CD28. Modulates the cell surface expression of IL2RA/CD25 and CD69. {ECO:0000250|UniProtKB:P13796}.	Q61233	PLSL_MOUSE Plastin-2 OS=Mus musculus OX=10090 GN=Lcp1 PE=1 SV=4	1	30	30	25	61.1	70.148	10975000	10569000	10641000	1.07283e+07	9810600	9118500	9798500	9.57587e+06	1.12035	0.0115012
Q61316	Heat shock 70 kDa protein 4	Hspa4		Q61316	HSP74_MOUSE Heat shock 70 kDa protein 4 OS=Mus musculus OX=10090 GN=Hspa4 PE=1 SV=1	1	31	31	29	54.3	94.132	7847200	7768900	7465000	7693700	8215500	8752500	8301900	8423300	0.913383	0.0229611
Q61419	Cytidine monophosphate-N-acetylneuraminic acid hydroxylase	Cmah	FUNCTION: Sialic acids are components of carbohydrate chains of glycoconjugates and are involved in cell-cell recognition and cell-pathogen interactions. Catalyzes the conversion of CMP-N-acetylneuraminic acid (CMP-Neu5Ac) into its hydroxylated derivative CMP-N-glycolylneuraminic acid (CMP-Neu5Gc), a sialic acid abundantly expressed at the surface of many cells. {ECO:0000269|PubMed:22692205}.	Q61419	CMAH_MOUSE Cytidine monophosphate-N-acetylneuraminic acid hydroxylase OS=Mus musculus OX=10090 GN=Cmah PE=1 SV=1	1	13	13	13	29.3	66.935	967130	805120	945870	906040	1231400	1107300	1540500	1.29307e+06	0.700691	0.0490569
Q61510	E3 ubiquitin/ISG15 ligase TRIM25	Trim25	FUNCTION: Functions as a ubiquitin E3 ligase and as an ISG15 E3 ligase. Involved in innate immune defense against viruses by mediating ubiquitination of DDX58 and IFIH1. Mediates 'Lys-63'-linked polyubiquitination of the DDX58 N-terminal CARD-like region and may play a role in signal transduction that leads to the production of interferons in response to viral infection. Mediates 'Lys-63'-linked …	Q61510	TRI25_MOUSE E3 ubiquitin/ISG15 ligase TRIM25 OS=Mus musculus OX=10090 GN=Trim25 PE=1 SV=2	1	17	17	17	36.9	71.726	824930	869860	823230	839340	716500	508710	492250	572487	1.46613	0.0224004
Q61543	Golgi apparatus protein 1	Glg1	FUNCTION: Binds fibroblast growth factor and E-selectin (cell-adhesion lectin on endothelial cells mediating the binding of neutrophils). {ECO:0000269|PubMed:7531823}.	Q61543	GSLG1_MOUSE Golgi apparatus protein 1 OS=Mus musculus OX=10090 GN=Glg1 PE=1 SV=1	1	12	12	12	14.2	133.73	429840	451170	580940	487317	355260	216870	270500	280877	1.73498	0.0292102
Q61586	Glycerol-3-phosphate acyltransferase 1, mitochondrial	Gpam	FUNCTION: Esterifies acyl-group from acyl-ACP to the sn-1 position of glycerol-3-phosphate, an essential step in glycerolipid biosynthesis. {ECO:0000250|UniProtKB:P97564, ECO:0000250|UniProtKB:Q9HCL2}.	Q61586	GPAT1_MOUSE Glycerol-3-phosphate acyltransferase 1, mitochondrial OS=Mus musculus OX=10090 GN=Gpam PE=1 SV=2	1	24	24	24	38.9	93.703	2686700	2447100	2450800	2528200	3165200	4652900	4015800	3.94463e+06	0.640921	0.0318946
Q61598	Rab GDP dissociation inhibitor beta	Gdi2	FUNCTION: Regulates the GDP/GTP exchange reaction of most Rab proteins by inhibiting the dissociation of GDP from them, and the subsequent binding of GTP to them.	Q61598	GDIB_MOUSE Rab GDP dissociation inhibitor beta OS=Mus musculus OX=10090 GN=Gdi2 PE=1 SV=1	1	29	29	24	71.7	50.537	16871000	16252000	15091000	1.60713e+07	17635000	18358000	19577000	1.85233e+07	0.867626	0.0334289
Q61703	Inter-alpha-trypsin inhibitor heavy chain H2	Itih2	FUNCTION: May act as a carrier of hyaluronan in serum or as a binding protein between hyaluronan and other matrix protein, including those on cell surfaces in tissues to regulate the localization, synthesis and degradation of hyaluronan which are essential to cells undergoing biological processes. {ECO:0000250}.	Q61703	ITIH2_MOUSE Inter-alpha-trypsin inhibitor heavy chain H2 OS=Mus musculus OX=10090 GN=Itih2 PE=1 SV=1	1	13	13	10	20.1	105.93	1395500	1151700	1310300	1.28583e+06	892300	987510	1122200	1000670	1.28497	0.0433324
Q61838	Pregnancy zone protein	Pzp	FUNCTION: Is able to inhibit all four classes of proteinases by a unique 'trapping' mechanism. This protein has a peptide stretch, called the 'bait region' which contains specific cleavage sites for different proteinases. When a proteinase cleaves the bait region, a conformational change is induced in the protein which traps the proteinase. The entrapped enzyme remains active against low molecula…	Q61838	PZP_MOUSE Pregnancy zone protein OS=Mus musculus OX=10090 GN=Pzp PE=1 SV=3	1	54	54	53	48.6	165.85	19819000	15457000	22998000	1.94247e+07	13160000	11784000	12659000	1.25343e+07	1.54972	0.0362111
Q62086	Serum paraoxonase/arylesterase 2	Pon2	FUNCTION: Capable of hydrolyzing lactones and a number of aromatic carboxylic acid esters. {ECO:0000250}.	Q62086	PON2_MOUSE Serum paraoxonase/arylesterase 2 OS=Mus musculus OX=10090 GN=Pon2 PE=1 SV=2	1	8	8	8	45.2	39.617	467850	549990	376860	464900	585640	769690	703960	686430	0.677272	0.0393669
Q62261	Spectrin beta chain, non-erythrocytic 1	Sptbn1	FUNCTION: Fodrin, which seems to be involved in secretion, interacts with calmodulin in a calcium-dependent manner and is thus candidate for the calcium-dependent movement of the cytoskeleton at the membrane.	Q62261	SPTB2_MOUSE Spectrin beta chain, non-erythrocytic 1 OS=Mus musculus OX=10090 GN=Sptbn1 PE=1 SV=2	1	77	77	73	44.4	274.22	8029900	7765600	7834500	7.87667e+06	5816000	5650000	5557200	5674400	1.38811	3.61092e-05
Q62392	Pleckstrin homology-like domain family A member 1	Phlda1	FUNCTION: Seems to be involved in regulation of apoptosis. May be involved in detachment-mediated programmed cell death. May mediate apoptosis during neuronal development. May be involved in regulation of anti-apoptotic effects of IGF1. Required for TCR-induced apoptosis and expression of TNFRSF6/FAS in a T-cell hybridoma cell line. May be involved in translational regulation. {ECO:0000269|PubMed…	Q62392	PHLA1_MOUSE Pleckstrin homology-like domain family A member 1 OS=Mus musculus OX=10090 GN=Phlda1 PE=1 SV=2	1	1	1	1	2.2	45.582	217120	220990	168340	202150	283980	250320	268910	267737	0.755033	0.0283932
Q63880	Carboxylesterase 3A	Ces3a	FUNCTION: Involved in the detoxification of xenobiotics and in the activation of ester and amide prodrugs.	Q63880	EST3A_MOUSE Carboxylesterase 3A OS=Mus musculus OX=10090 GN=Ces3a PE=1 SV=2	1	14	14	8	38.9	63.317	68170000	67652000	74226000	70016000	77823000	87429000	86187000	83813000	0.835384	0.0199841
Q63886	UDP-glucuronosyltransferase 1A1	Ugt1a1	FUNCTION: UDP-glucuronosyltransferase (UGT) that catalyzes phase II biotransformation reactions in which lipophilic substrates are conjugated with glucuronic acid to increase the metabolite's water solubility, thereby facilitating excretion into either the urine or bile (By similarity). Essential for the elimination and detoxification of drugs, xenobiotics and endogenous compounds (By similarity)…	Q63886	UD11_MOUSE UDP-glucuronosyltransferase 1A1 OS=Mus musculus OX=10090 GN=Ugt1a1 PE=1 SV=2	1	16	10	10	43.6	60.047	10650000	11998000	11591000	11413000	14655000	14306000	15473000	1.48113e+07	0.770559	0.00300085
Q64012	RNA-binding protein Raly	Raly	FUNCTION: RNA-binding protein that acts as a transcriptional cofactor for cholesterol biosynthetic genes in the liver (PubMed:27251289). Binds the lipid-responsive non-coding RNA LeXis and is required for LeXis-mediated effect on cholesterogenesis (PubMed:27251289). May be a heterogeneous nuclear ribonucleoprotein (hnRNP) (By similarity). {ECO:0000250|UniProtKB:Q9UKM9, ECO:0000269|PubMed:27251289…	Q64012	RALY_MOUSE RNA-binding protein Raly OS=Mus musculus OX=10090 GN=Raly PE=1 SV=3	1	5	5	5	19.9	33.188	299290	317980	297230	304833	273960	241610	217620	244397	1.24729	0.0264759
Q64105	Sepiapterin reductase	Spr	FUNCTION: Catalyzes the final one or two reductions in tetra-hydrobiopterin biosynthesis to form 5,6,7,8-tetrahydrobiopterin.	Q64105	SPRE_MOUSE Sepiapterin reductase OS=Mus musculus OX=10090 GN=Spr PE=1 SV=1	1	12	12	12	57.1	27.883	9367100	9682400	8548200	9.19923e+06	11670000	10473000	11641000	1.12613e+07	0.816887	0.016527
Q64176	Carboxylesterase 1E	Ces1e	FUNCTION: Involved in the detoxification of xenobiotics and in the activation of ester and amide prodrugs. Hydrolyzes retinyl esters. {ECO:0000250|UniProtKB:Q63108}.	Q64176	EST1E_MOUSE Carboxylesterase 1E OS=Mus musculus OX=10090 GN=Ces1e PE=1 SV=1	1	16	11	11	38.4	61.581	1095200	1059700	1028500	1.06113e+06	1899900	1691800	1529700	1.70713e+06	0.621588	0.00404258
Q64331	Unconventional myosin-VI	Myo6	FUNCTION: Myosins are actin-based motor molecules with ATPase activity (PubMed:11906161). Unconventional myosins serve in intracellular movements (PubMed:11906161). Myosin 6 is a reverse-direction motor protein that moves towards the minus-end of actin filaments (By similarity). Has slow rate of actin-activated ADP release due to weak ATP binding (By similarity). Functions in a variety of intrace…	Q64331	MYO6_MOUSE Unconventional myosin-VI OS=Mus musculus OX=10090 GN=Myo6 PE=1 SV=1	1	21	21	21	22.1	146.41	1313400	1261300	1077000	1.21723e+06	1912000	1707400	1717900	1779100	0.684185	0.00455179
Q64442	Sorbitol dehydrogenase	Sord	FUNCTION: Polyol dehydrogenase that catalyzes the reversible NAD(+)-dependent oxidation of various sugar alcohols (By similarity). Is active with D-sorbitol (D-glucitol) leading to the C2-oxidized product D-fructose (PubMed:6852349). Is a key enzyme in the polyol pathway that interconverts glucose and fructose via sorbitol, which constitutes an important alternate route for glucose metabolism (By…	Q64442	DHSO_MOUSE Sorbitol dehydrogenase OS=Mus musculus OX=10090 GN=Sord PE=1 SV=3	1	20	20	20	66.4	38.249	34138000	38920000	29272000	34110000	61611000	47695000	53553000	5.42863e+07	0.628335	0.0146609
Q64455	Receptor-type tyrosine-protein phosphatase eta	Ptprj	FUNCTION: Tyrosine phosphatase which dephosphorylates or contributes to the dephosphorylation of CTNND1, FLT3, PDGFRB, MET, RET, KDR, LYN, SRC, MAPK1, MAPK3, EGFR, TJP1, OCLN, PIK3R1 and PIK3R2. Plays a role in cell adhesion, migration, proliferation and differentiation. Involved in vascular development. May be involved in the mechanism of contact inhibition of cell growth. Regulator of macrophag…	Q64455	PTPRJ_MOUSE Receptor-type tyrosine-protein phosphatase eta OS=Mus musculus OX=10090 GN=Ptprj PE=1 SV=2	1	2	2	2	2.6	136.77	18660	19570	16007	18079	13871	11789	11775	12478.3	1.44883	0.0117775
Q64458	Cytochrome P450 2C29	Cyp2c29	FUNCTION: Metabolizes arachidonic acid to produce 14,15-cis-epoxyeicosatrienoic acid (EET).	Q64458	CP2CT_MOUSE Cytochrome P450 2C29 OS=Mus musculus OX=10090 GN=Cyp2c29 PE=1 SV=2	1	22	18	13	52.7	55.715	11830000	14870000	14700000	13800000	22401000	25292000	32645000	2.67793e+07	0.515323	0.0154759
Q64459	Cytochrome P450 3A11	Cyp3a11	FUNCTION: Catalyzes erythromycin N-demethylation, nifedipine oxidation and testosterone 6 beta-hydroxylation.	Q64459;Q9JMA7;Q64481	CP3AB_MOUSE Cytochrome P450 3A11 OS=Mus musculus OX=10090 GN=Cyp3a11 PE=1 SV=1	3	19	19	19	46	57.854	10266000	9892500	13023000	11060500	14605000	15170000	16031000	1.52687e+07	0.724392	0.017098
Q64514	Tripeptidyl-peptidase 2	Tpp2	FUNCTION: Component of the proteolytic cascade acting downstream of the 26S proteasome in the ubiquitin-proteasome pathway. May be able to complement the 26S proteasome function to some extent under conditions in which the latter is inhibited (By similarity). Stimulates adipogenesis. {ECO:0000250, ECO:0000269|PubMed:17932511}.	Q64514	TPP2_MOUSE Tripeptidyl-peptidase 2 OS=Mus musculus OX=10090 GN=Tpp2 PE=1 SV=3	1	46	46	46	48.4	139.88	5472100	5327700	4534900	5.11157e+06	5969600	6207600	6483900	6.22037e+06	0.821747	0.0275201
Q64516	Glycerol kinase	Gk	FUNCTION: Key enzyme in the regulation of glycerol uptake and metabolism. {ECO:0000250}.	Q64516;Q9WU65	GLPK_MOUSE Glycerol kinase OS=Mus musculus OX=10090 GN=Gk PE=1 SV=2	2	16	16	16	39	61.227	3567000	3693100	3310500	3.52353e+06	4553700	4161200	3995500	4236800	0.83165	0.0235138
Q64727	Vinculin	Vcl	FUNCTION: Actin filament (F-actin)-binding protein involved in cell-matrix adhesion and cell-cell adhesion. Regulates cell-surface E-cadherin expression and potentiates mechanosensing by the E-cadherin complex. May also play important roles in cell morphology and locomotion (By similarity). {ECO:0000250|UniProtKB:P18206, ECO:0000269|PubMed:7568093}.	Q64727	VINC_MOUSE Vinculin OS=Mus musculus OX=10090 GN=Vcl PE=1 SV=4	1	37	37	37	40	116.72	7553000	6935400	7549700	7.34603e+06	5632500	6166400	5682100	5827000	1.26069	0.00469831
Q6P1B1	Xaa-Pro aminopeptidase 1	Xpnpep1	FUNCTION: Contributes to the degradation of bradykinin. Catalyzes the removal of a penultimate prolyl residue from the N-termini of peptides, such as Arg-Pro-Pro (By similarity). {ECO:0000250}.	Q6P1B1	XPP1_MOUSE Xaa-Pro aminopeptidase 1 OS=Mus musculus OX=10090 GN=Xpnpep1 PE=1 SV=1	1	9	9	9	20.1	69.59	1136000	1131200	1109000	1125400	1223000	1188900	1251100	1221000	0.921704	0.00849169
Q6P542	ATP-binding cassette sub-family F member 1	Abcf1	FUNCTION: Required for efficient Cap- and IRES-mediated mRNA translation initiation. Not involved in the ribosome biogenesis (By similarity). {ECO:0000250}.	Q6P542	ABCF1_MOUSE ATP-binding cassette sub-family F member 1 OS=Mus musculus OX=10090 GN=Abcf1 PE=1 SV=1	1	13	13	13	21	94.944	794030	881290	885750	853690	941960	983430	1065600	996997	0.856262	0.0381243
Q6P8J2	Thialysine N-epsilon-acetyltransferase	Sat2	FUNCTION: Enzyme which catalyzes the acetylation of polyamines. Substrate specificity: norspermidine > spermidine = spermine >> N(1)acetylspermine = putrescine (By similarity). {ECO:0000250}.	Q6P8J2	SAT2_MOUSE Thialysine N-epsilon-acetyltransferase OS=Mus musculus OX=10090 GN=Sat2 PE=1 SV=1	1	2	2	2	18.2	19.305	202740	168930	170310	180660	244110	300570	319380	288020	0.627248	0.0129983
Q6P9R2	Serine/threonine-protein kinase OSR1	Oxsr1	FUNCTION: Phosphorylates RELL1, RELL2, RELT and PAK1. Phosphorylates PLSCR1 in the presence of RELT. {ECO:0000250|UniProtKB:O95747}.	Q6P9R2	OXSR1_MOUSE Serine/threonine-protein kinase OSR1 OS=Mus musculus OX=10090 GN=Oxsr1 PE=1 SV=1	1	6	6	6	14.2	58.213	624670	556920	598250	593280	645380	768630	781660	731890	0.810614	0.043818
Q6PAR5	GTPase-activating protein and VPS9 domain-containing protein 1	Gapvd1	FUNCTION: Acts both as a GTPase-activating protein (GAP) and a guanine nucleotide exchange factor (GEF), and participates in various processes such as endocytosis, insulin receptor internalization or LC2A4/GLUT4 trafficking. Acts as a GEF for the Ras-related protein RAB31 by exchanging bound GDP for free GTP, leading to regulate LC2A4/GLUT4 trafficking. In the absence of insulin, it maintains RAB…	Q6PAR5	GAPD1_MOUSE GTPase-activating protein and VPS9 domain-containing protein 1 OS=Mus musculus OX=10090 GN=Gapvd1 PE=1 SV=2	1	7	7	7	6.1	162.4	197010	215600	253480	222030	181790	72993	108650	121144	1.83277	0.0489885
Q6PDL0	Cytoplasmic dynein 1 light intermediate chain 2	Dync1li2	FUNCTION: Acts as one of several non-catalytic accessory components of the cytoplasmic dynein 1 complex that are thought to be involved in linking dynein to cargos and to adapter proteins that regulate dynein function. Cytoplasmic dynein 1 acts as a motor for the intracellular retrograde motility of vesicles and organelles along microtubules. May play a role in binding dynein to membranous organe…	Q6PDL0	DC1L2_MOUSE Cytoplasmic dynein 1 light intermediate chain 2 OS=Mus musculus OX=10090 GN=Dync1li2 PE=1 SV=2	1	5	5	5	15.9	54.218	185390	221480	170850	192573	160940	93178	86882	113667	1.69419	0.0483159
Q6PDQ2	Chromodomain-helicase-DNA-binding protein 4	Chd4	FUNCTION: Component of the histone deacetylase NuRD complex which participates in the remodeling of chromatin by deacetylating histones. {ECO:0000269|PubMed:17938210}.	Q6PDQ2;A2A8L1	CHD4_MOUSE Chromodomain-helicase-DNA-binding protein 4 OS=Mus musculus OX=10090 GN=Chd4 PE=1 SV=1	2	13	13	13	9.2	217.75	292450	265890	315520	291287	187950	244020	153860	195277	1.49166	0.032691
Q6PE01	U5 small nuclear ribonucleoprotein 40 kDa protein	Snrnp40	FUNCTION: Required for pre-mRNA splicing as component of the activated spliceosome. Component of the U5 small nuclear ribonucleoprotein (snRNP) complex and the U4/U6-U5 tri-snRNP complex, building blocks of the spliceosome. {ECO:0000250|UniProtKB:Q96DI7}.	Q6PE01	SNR40_MOUSE U5 small nuclear ribonucleoprotein 40 kDa protein OS=Mus musculus OX=10090 GN=Snrnp40 PE=1 SV=1	1	8	8	8	38.5	39.275	167700	160170	224880	184250	129220	80616	126620	112152	1.64286	0.049189
Q6WKZ7	Nostrin	Nostrin	FUNCTION: Multivalent adapter protein which may decrease NOS3 activity by inducing its translocation away from the plasma membrane. {ECO:0000250, ECO:0000269|PubMed:16171775}.	Q6WKZ7	NOSTN_MOUSE Nostrin OS=Mus musculus OX=10090 GN=Nostrin PE=1 SV=2	1	3	3	3	7.3	57.672	78856	80615	80726	80065.7	54477	51233	36072	47260.7	1.69413	0.0045331
Q6XVG2	Cytochrome P450 2C54	Cyp2c54	FUNCTION: Metabolizes arachidonic acid mainly to 12-hydroxyeicosatetraenoic acid (HETE). {ECO:0000269|PubMed:15102943}.	Q6XVG2	CP254_MOUSE Cytochrome P450 2C54 OS=Mus musculus OX=10090 GN=Cyp2c54 PE=1 SV=1	1	22	11	10	43.9	55.857	3195200	3380700	3006100	3194000	5450200	4602900	4591100	4881400	0.65432	0.00517204
Q6ZQ38	Cullin-associated NEDD8-dissociated protein 1	Cand1	FUNCTION: Key assembly factor of SCF (SKP1-CUL1-F-box protein) E3 ubiquitin ligase complexes that promotes the exchange of the substrate-recognition F-box subunit in SCF complexes, thereby playing a key role in the cellular repertoire of SCF complexes. Acts as a F-box protein exchange factor. The exchange activity of CAND1 is coupled with cycles of neddylation conjugation: in the deneddylated sta…	Q6ZQ38	CAND1_MOUSE Cullin-associated NEDD8-dissociated protein 1 OS=Mus musculus OX=10090 GN=Cand1 PE=1 SV=2	1	25	25	25	26.3	136.33	5447300	5319500	5500700	5422500	6060000	7048600	6396300	6.50163e+06	0.834021	0.02165
Q70KF4	Cardiomyopathy-associated protein 5	Cmya5	FUNCTION: May serve as an anchoring protein that mediates the subcellular compartmentation of protein kinase A (PKA) via binding to PRKAR2A. May attenuate calcineurin ability to induce slow-fiber gene program in muscle and may negatively modulate skeletal muscle regeneration. Plays a role in the assembly of ryanodine receptor (RYR2) clusters in striated muscle. {ECO:0000269|PubMed:17499862, ECO:0…	Q70KF4	CMYA5_MOUSE Cardiomyopathy-associated protein 5 OS=Mus musculus OX=10090 GN=Cmya5 PE=1 SV=2	1	2	2	2	0.6	413.04	219910	191840	256440	222730	127130	132200	137230	132187	1.68497	0.00875194
Q71RI9	Kynurenine--oxoglutarate transaminase 3	Kyat3	FUNCTION: Catalyzes the irreversible transamination of the L-tryptophan metabolite L-kynurenine to form kynurenic acid (KA). May catalyze the beta-elimination of S-conjugates and Se-conjugates of L-(seleno)cysteine, resulting in the cleavage of the C-S or C-Se bond (By similarity). Has transaminase activity towards L-kynurenine, tryptophan, phenylalanine, serine, cysteine, methionine, histidine, …	Q71RI9	KAT3_MOUSE Kynurenine--oxoglutarate transaminase 3 OS=Mus musculus OX=10090 GN=Kyat3 PE=1 SV=1	1	18	18	18	45.1	51.126	7151200	7094800	7592200	7279400	7941000	9382300	9376000	8.89977e+06	0.817932	0.0325357
Q78IS1	Transmembrane emp24 domain-containing protein 3	Tmed3	FUNCTION: Potential role in vesicular protein trafficking, mainly in the early secretory pathway. Contributes to the coupled localization of TMED2 and TMED10 in the cis-Golgi network (By similarity). {ECO:0000250}.	Q78IS1	TMED3_MOUSE Transmembrane emp24 domain-containing protein 3 OS=Mus musculus OX=10090 GN=Tmed3 PE=1 SV=1	1	4	4	4	24.4	25.465	620090	589180	603740	604337	430660	415120	431220	425667	1.41974	6.65903e-05
Q7TMB8	Cytoplasmic FMR1-interacting protein 1	Cyfip1	FUNCTION: Component of the CYFIP1-EIF4E-FMR1 complex which binds to the mRNA cap and mediates translational repression. In the CYFIP1-EIF4E-FMR1 complex this subunit is an adapter between EIF4E and FMR1. Promotes the translation repression activity of FMR1 in brain probably by mediating its association with EIF4E and mRNA (By similarity). Regulates formation of membrane ruffles and lamellipodia. …	Q7TMB8	CYFP1_MOUSE Cytoplasmic FMR1-interacting protein 1 OS=Mus musculus OX=10090 GN=Cyfip1 PE=1 SV=1	1	14	14	9	13.8	145.24	960750	1019100	1046200	1.00868e+06	840210	884870	855380	860153	1.17268	0.0063974
Q7TMR0	Lysosomal Pro-X carboxypeptidase	Prcp	FUNCTION: Cleaves C-terminal amino acids linked to proline in peptides such as angiotensin II, III and des-Arg9-bradykinin. This cleavage occurs at acidic pH, but enzymatic activity is retained with some substrates at neutral pH (By similarity). {ECO:0000250}.	Q7TMR0	PCP_MOUSE Lysosomal Pro-X carboxypeptidase OS=Mus musculus OX=10090 GN=Prcp PE=1 SV=2	1	9	9	9	25.7	55.026	625670	559840	623550	603020	446670	389230	429820	421907	1.42927	0.00275819
Q7TN98	Cytoplasmic polyadenylation element-binding protein 4	Cpeb4	FUNCTION: Sequence-specific RNA-binding protein that binds to the cytoplasmic polyadenylation element (CPE), an uridine-rich sequence element (consensus sequence 5'-UUUUUAU-3') within the mRNA 3'-UTR (PubMed:17024188). RNA binding results in a clear conformational change analogous to the Venus fly trap mechanism (By similarity). Regulates activation of unfolded protein response (UPR) in the proce…	Q7TN98	CPEB4_MOUSE Cytoplasmic polyadenylation element-binding protein 4 OS=Mus musculus OX=10090 GN=Cpeb4 PE=1 SV=1	1	3	2	2	5.5	80.121	23433	25615	19695	22914.3	14092	9877.2		11984.6	1.91198	0.027914
Q7TNC4	Putative RNA-binding protein Luc7-like 2	Luc7l2	FUNCTION: May bind to RNA via its Arg/Ser-rich domain.	Q7TNC4	LC7L2_MOUSE Putative RNA-binding protein Luc7-like 2 OS=Mus musculus OX=10090 GN=Luc7l2 PE=1 SV=1	1	10	10	6	28.6	46.582	622120	609700	440560	557460	415030	178370	288880	294093	1.89552	0.0429986
Q7TPV4	Myb-binding protein 1A	Mybbp1a	FUNCTION: May activate or repress transcription via interactions with sequence specific DNA-binding proteins (PubMed:9447996, PubMed:11956195, PubMed:14744933). Repression may be mediated at least in part by histone deacetylase activity (HDAC activity) (PubMed:14744933). Acts as a corepressor and in concert with CRY1, represses the transcription of the core circadian clock component PER2 (PubMed:…	Q7TPV4	MBB1A_MOUSE Myb-binding protein 1A OS=Mus musculus OX=10090 GN=Mybbp1a PE=1 SV=2	1	27	27	27	27.6	152.04	3305400	3077500	3222500	3201800	2157500	1958200	2118500	2.07807e+06	1.54076	0.000239762
Q80TM9	Nischarin	Nisch	FUNCTION: Acts either as the functional imidazoline-1 receptor (I1R) candidate or as a membrane-associated mediator of the I1R signaling. Binds numerous imidazoline ligands that induces initiation of cell-signaling cascades triggering to cell survival, growth and migration. Its activation by the agonist rilmenidine induces an increase in phosphorylation of mitogen-activated protein kinases MAPK1 …	Q80TM9	NISCH_MOUSE Nischarin OS=Mus musculus OX=10090 GN=Nisch PE=1 SV=2	1	5	5	5	4.2	175.01	96858	94031	89950	93613	126620	106480	120940	118013	0.793241	0.0181504
Q80W21	Glutathione S-transferase Mu 7	Gstm7	FUNCTION: Conjugation of reduced glutathione to a wide number of exogenous and endogenous hydrophobic electrophiles. {ECO:0000250|UniProtKB:P28161}.	Q80W21	GSTM7_MOUSE Glutathione S-transferase Mu 7 OS=Mus musculus OX=10090 GN=Gstm7 PE=1 SV=1	1	14	6	6	61	25.709	1167700	1284800	1041800	1.16477e+06	1913600	2217700	1968700	2.03333e+06	0.572836	0.00175377
Q80W22	Threonine synthase-like 2	Thnsl2	FUNCTION: Acts as a catabolic phospho-lyase on both gamma- and beta-phosphorylated substrates. Degrades O-phospho-threonine (PThr) to alpha-ketobutyrate, ammonia and phosphate. Also degrades O-phospho-homoserine (PHS), but this is not its physiological substrate. {ECO:0000269|PubMed:17034760}.	Q80W22	THNS2_MOUSE Threonine synthase-like 2 OS=Mus musculus OX=10090 GN=Thnsl2 PE=1 SV=1	1	16	16	16	42.4	54.187	1569800	1641100	1317300	1509400	2468700	2548700	2558600	2.52533e+06	0.597703	0.000576642
Q80X90	Filamin-B	Flnb	FUNCTION: Connects cell membrane constituents to the actin cytoskeleton. May promote orthogonal branching of actin filaments and links actin filaments to membrane glycoproteins. Anchors various transmembrane proteins to the actin cytoskeleton (By similarity). {ECO:0000250}.	Q80X90	FLNB_MOUSE Filamin-B OS=Mus musculus OX=10090 GN=Flnb PE=1 SV=3	1	81	81	76	48.1	277.82	13156000	12168000	12158000	12494000	10029000	11118000	11290000	1.08123e+07	1.15553	0.0309619
Q80XL6	Acyl-CoA dehydrogenase family member 11	Acad11	FUNCTION: Acyl-CoA dehydrogenase, that exhibits maximal activity towards saturated C22-CoA. Probably participates in beta-oxydation and energy production but could also play a role in the metabolism of specific fatty acids to control fatty acids composition of cellular lipids in brain. {ECO:0000250|UniProtKB:Q709F0}.	Q80XL6	ACD11_MOUSE Acyl-CoA dehydrogenase family member 11 OS=Mus musculus OX=10090 GN=Acad11 PE=1 SV=2	1	26	26	26	46.9	87.365	5119300	4983000	5939500	5.34727e+06	6465700	6625200	6839800	6.64357e+06	0.804879	0.0151069
Q8BFS6	Serine/threonine-protein phosphatase CPPED1	Cpped1	FUNCTION: Protein phosphatase that dephosphorylates AKT family kinase specifically at 'Ser-473', blocking cell cycle progression and promoting cell apoptosis. May play an inhibitory role in glucose uptake by adipocytes (By similarity). {ECO:0000250}.	Q8BFS6	CPPED_MOUSE Serine/threonine-protein phosphatase CPPED1 OS=Mus musculus OX=10090 GN=Cpped1 PE=1 SV=1	1	6	6	6	31.7	35.247	551820	631320	469300	550813	887480	750680	796120	811427	0.678821	0.0134298
Q8BGL3	Sulfotransferase 2A8	Sult2a8		Q8BGL3;P50236	ST2A8_MOUSE Sulfotransferase 2A8 OS=Mus musculus OX=10090 GN=Sult2a8 PE=1 SV=1	2	15	15	14	55	33.295	12758000	12572000	10250000	11860000	19145000	25311000	19358000	2.12713e+07	0.557558	0.0123953
Q8BH00	2-aminomuconic semialdehyde dehydrogenase	Aldh8a1	FUNCTION: Catalyzes the NAD-dependent oxidation of 2-aminomuconic semialdehyde of the kynurenine metabolic pathway in L-tryptophan degradation. {ECO:0000250|UniProtKB:Q9H2A2}.	Q8BH00	AL8A1_MOUSE 2-aminomuconic semialdehyde dehydrogenase OS=Mus musculus OX=10090 GN=Aldh8a1 PE=1 SV=1	1	24	24	24	70	53.663	19442000	19540000	16756000	1.85793e+07	26370000	24121000	26478000	2.56563e+07	0.724162	0.0040424
Q8BH04	Phosphoenolpyruvate carboxykinase [GTP], mitochondrial	Pck2	FUNCTION: Catalyzes the conversion of oxaloacetate (OAA) to phosphoenolpyruvate (PEP), the rate-limiting step in the metabolic pathway that produces glucose from lactate and other precursors derived from the citric acid cycle. {ECO:0000250}.	Q8BH04	PCKGM_MOUSE Phosphoenolpyruvate carboxykinase [GTP], mitochondrial OS=Mus musculus OX=10090 GN=Pck2 PE=1 SV=1	1	5	4	4	10.3	70.527	196790	158340	145430	166853	122310	117600	128560	122823	1.35848	0.0490202
Q8BH86	D-glutamate cyclase, mitochondrial	Dglucy	FUNCTION: D-glutamate cyclase that converts D-glutamate to 5-oxo-D-proline. {ECO:0000269|PubMed:28266638}.	Q8BH86	GLUCM_MOUSE D-glutamate cyclase, mitochondrial OS=Mus musculus OX=10090 GN=Dglucy PE=1 SV=1	1	19	19	19	42.9	66.365	1738800	1853500	1636700	1743000	2044800	1961300	1894000	1966700	0.886256	0.0427555
Q8BHN3	Neutral alpha-glucosidase AB	Ganab	FUNCTION: Catalytic subunit of glucosidase II that cleaves sequentially the 2 innermost alpha-1,3-linked glucose residues from the Glc(2)Man(9)GlcNAc(2) oligosaccharide precursor of immature glycoproteins (PubMed:27462106). Required for PKD1/Polycystin-1 and PKD2/Polycystin-2 maturation and localization to the cell surface and cilia (PubMed:28375157). {ECO:0000269|PubMed:27462106, ECO:0000269|Pub…	Q8BHN3	GANAB_MOUSE Neutral alpha-glucosidase AB OS=Mus musculus OX=10090 GN=Ganab PE=1 SV=1	1	33	33	33	46.8	106.91	9182100	9423200	9425300	9.34353e+06	9770800	10066000	10549000	10128600	0.92249	0.0310546
Q8BI84	Transport and Golgi organization protein 1 homolog	Mia3	FUNCTION: Plays a role in the transport of cargos that are too large to fit into COPII-coated vesicles and require specific mechanisms to be incorporated into membrane-bound carriers and exported from the endoplasmic reticulum. This protein is required for collagen VII (COL7A1) secretion by loading COL7A1 into transport carriers. It may participate in cargo loading of COL7A1 at endoplasmic reticu…	Q8BI84	TGO1_MOUSE Transport and Golgi organization protein 1 homolog OS=Mus musculus OX=10090 GN=Mia3 PE=1 SV=2	1	26	26	26	17.2	213.67	1621800	1505500	1647300	1.59153e+06	1346400	1315500	1227900	1296600	1.22747	0.00632636
Q8BJY1	26S proteasome non-ATPase regulatory subunit 5	Psmd5	FUNCTION: Acts as a chaperone during the assembly of the 26S proteasome, specifically of the base subcomplex of the PA700/19S regulatory complex (RC). In the initial step of the base subcomplex assembly is part of an intermediate PSMD5:PSMC2:PSMC1:PSMD2 module which probably assembles with a PSMD10:PSMC4:PSMC5:PAAF1 module followed by dissociation of PSMD5 (By similarity). {ECO:0000250}.	Q8BJY1	PSMD5_MOUSE 26S proteasome non-ATPase regulatory subunit 5 OS=Mus musculus OX=10090 GN=Psmd5 PE=1 SV=4	1	15	15	15	40.5	55.971	1405100	1075100	1420800	1.30033e+06	1637700	1953200	2103300	1.89807e+06	0.685083	0.0281391
Q8BK64	Activator of 90 kDa heat shock protein ATPase homolog 1	Ahsa1	FUNCTION: Acts as a co-chaperone of HSP90AA1 (PubMed:29127155). Activates the ATPase activity of HSP90AA1 leading to increase in its chaperone activity (PubMed:29127155). Competes with the inhibitory co-chaperone FNIP1 for binding to HSP90AA1, thereby providing a reciprocal regulatory mechanism for chaperoning of client proteins (By similarity). Competes with the inhibitory co-chaperone TSC1 for …	Q8BK64	AHSA1_MOUSE Activator of 90 kDa heat shock protein ATPase homolog 1 OS=Mus musculus OX=10090 GN=Ahsa1 PE=1 SV=2	1	11	11	11	48.2	38.117	1116300	1225600	1117200	1.15303e+06	1415800	1811100	1854500	1693800	0.680738	0.0199464
Q8BK67	Protein RCC2	Rcc2	FUNCTION: Multifunctional protein that may effect its functions by regulating the activity of small GTPases, such as RAC1 and RALA. Required for normal progress through the cell cycle, both during interphase and during mitosis. Required for the presence of normal levels of MAD2L1, AURKB and BIRC5 on inner centromeres during mitosis, and for normal attachment of kinetochores to mitotic spindles. R…	Q8BK67	RCC2_MOUSE Protein RCC2 OS=Mus musculus OX=10090 GN=Rcc2 PE=1 SV=1	1	6	6	6	17.5	55.983	180580	175020	177090	177563	129660	155700	138360	141240	1.25717	0.00971475
Q8BM72	Heat shock 70 kDa protein 13	Hspa13	FUNCTION: Has peptide-independent ATPase activity. {ECO:0000250}.	Q8BM72	HSP13_MOUSE Heat shock 70 kDa protein 13 OS=Mus musculus OX=10090 GN=Hspa13 PE=1 SV=1	1	6	6	6	15.5	51.709	543200	496940	477120	505753	285280	356230	338680	326730	1.54792	0.00347792
Q8BRK8	5-AMP-activated protein kinase catalytic subunit alpha-2	Prkaa2	FUNCTION: Catalytic subunit of AMP-activated protein kinase (AMPK), an energy sensor protein kinase that plays a key role in regulating cellular energy metabolism. In response to reduction of intracellular ATP levels, AMPK activates energy-producing pathways and inhibits energy-consuming processes: inhibits protein, carbohydrate and lipid biosynthesis, as well as cell growth and proliferation. AM…	Q8BRK8	AAPK2_MOUSE 5-AMP-activated protein kinase catalytic subunit alpha-2 OS=Mus musculus OX=10090 GN=Prkaa2 PE=1 SV=3	1	10	10	8	24.5	62.022	701180	509290	621600	610690	774510	777120	927260	826297	0.739069	0.0455099
Q8BRV5	Uncharacterized protein KIAA1671	Kiaa1671		Q8BRV5	K1671_MOUSE Uncharacterized protein KIAA1671 OS=Mus musculus OX=10090 GN=Kiaa1671 PE=2 SV=1	1	1	1	1	4.2	34.668	62316	74198	50844	62452.7	78764	92775	85992	85843.7	0.727516	0.0409417
Q8BTY1	Kynurenine--oxoglutarate transaminase 1	Kyat1	FUNCTION: Catalyzes the irreversible transamination of the L-tryptophan metabolite L-kynurenine to form kynurenic acid (KA). Metabolizes the cysteine conjugates of certain halogenated alkenes and alkanes to form reactive metabolites. Catalyzes the beta-elimination of S-conjugates and Se-conjugates of L-(seleno)cysteine, resulting in the cleavage of the C-S or C-Se bond (By similarity). {ECO:00002…	Q8BTY1	KAT1_MOUSE Kynurenine--oxoglutarate transaminase 1 OS=Mus musculus OX=10090 GN=Kyat1 PE=1 SV=1	1	13	13	13	39.6	47.563	2906800	3458900	2724800	3.03017e+06	4974800	3923600	4772800	4.55707e+06	0.664938	0.0173815
Q8BUV3	Gephyrin	Gphn	FUNCTION: Microtubule-associated protein involved in membrane protein-cytoskeleton interactions. It is thought to anchor the inhibitory glycine receptor (GLYR) to subsynaptic microtubules. Catalyzes two steps in the biosynthesis of the molybdenum cofactor. In the first step, molybdopterin is adenylated. Subsequently, molybdate is inserted into adenylated molybdopterin and AMP is released. {ECO:00…	Q8BUV3	GEPH_MOUSE Gephyrin OS=Mus musculus OX=10090 GN=Gphn PE=1 SV=2	1	17	17	17	31.3	83.281	793480	985340	883600	887473	1479400	2385300	1440300	1.76833e+06	0.50187	0.0483838
Q8BWP5	Alpha-tocopherol transfer protein	Ttpa	FUNCTION: Binds alpha-tocopherol, enhances its transfer between separate membranes, and stimulates its release from liver cells. Binds both phosphatidylinol 3,4-bisphosphate and phosphatidylinol 4,5-bisphosphate; the resulting conformation change is important for the release of the bound alpha-tocopherol. {ECO:0000269|PubMed:23599266}.	Q8BWP5	TTPA_MOUSE Alpha-tocopherol transfer protein OS=Mus musculus OX=10090 GN=Ttpa PE=1 SV=1	1	10	10	10	51.8	32.014	4825500	4990800	5045100	4953800	6626900	7384700	7012300	7.00797e+06	0.706881	0.000847785
Q8BWY3	Eukaryotic peptide chain release factor subunit 1	Etf1	FUNCTION: Directs the termination of nascent peptide synthesis (translation) in response to the termination codons UAA, UAG and UGA (By similarity). Component of the transient SURF complex which recruits UPF1 to stalled ribosomes in the context of nonsense-mediated decay (NMD) of mRNAs containing premature stop codons (By similarity). {ECO:0000250|UniProtKB:P62495}.	Q8BWY3	ERF1_MOUSE Eukaryotic peptide chain release factor subunit 1 OS=Mus musculus OX=10090 GN=Etf1 PE=1 SV=4	1	15	15	15	38.7	49.03	1998400	2113300	2030100	2.04727e+06	1930800	1769900	1809600	1.83677e+06	1.1146	0.023796
Q8BXV2	BRI3-binding protein	Bri3bp	FUNCTION: Involved in tumorigenesis and may function by stabilizing p53/TP53. {ECO:0000269|PubMed:17943721}.	Q8BXV2	BRI3B_MOUSE BRI3-binding protein OS=Mus musculus OX=10090 GN=Bri3bp PE=1 SV=1	1	3	3	3	16.6	28.263	284000	273190	356420	304537	407450	408340	495450	437080	0.696753	0.0276952
Q8C165	N-fatty-acyl-amino acid synthase/hydrolase PM20D1	Pm20d1	FUNCTION: Bidirectional N-fatty-acyl amino acid synthase/hydrolase that regulates the production of N-fatty-acyl amino acids. These metabolites are endogenous chemical uncouplers of mitochondrial respiration. In an UCP1-independent manner, maybe through interaction with mitochondrial transporters, they promote proton leakage into the mitochondrial matrix. Thereby, this secreted protein may indire…	Q8C165	P20D1_MOUSE N-fatty-acyl-amino acid synthase/hydrolase PM20D1 OS=Mus musculus OX=10090 GN=Pm20d1 PE=1 SV=1	1	18	18	18	51.1	55.662	1814000	1738000	1505000	1.68567e+06	2329600	2413400	2383100	2.37537e+06	0.709645	0.00199871
Q8C4J7	Transducin beta-like protein 3	Tbl3		Q8C4J7	TBL3_MOUSE Transducin beta-like protein 3 OS=Mus musculus OX=10090 GN=Tbl3 PE=2 SV=1	1	3	3	3	5.7	88.265	81857	78029	72613	77499.7	38871	44638	66648	50052.3	1.54837	0.0365155
Q8C650	Septin-10	Septin10	FUNCTION: Filament-forming cytoskeletal GTPase (By similarity). May play a role in cytokinesis (Potential). {ECO:0000250, ECO:0000305}.	Q8C650	SEP10_MOUSE Septin-10 OS=Mus musculus OX=10090 GN=Septin10 PE=1 SV=1	1	10	9	9	33.4	52.422	350560	342810	299620	330997	386020	448780	429950	421583	0.785127	0.0206922
Q8C767	Protein phosphatase 1 regulatory subunit 3B	Ppp1r3b	FUNCTION: Acts as a glycogen-targeting subunit for phosphatase PP1. Facilitates interaction of the PP1 with enzymes of the glycogen metabolism and regulates its activity. Suppresses the rate at which PP1 dephosphorylates (inactivates) glycogen phosphorylase and enhances the rate at which it activates glycogen synthase and therefore limits glycogen breakdown. Its activity is inhibited by PYGL, res…	Q8C767	PPR3B_MOUSE Protein phosphatase 1 regulatory subunit 3B OS=Mus musculus OX=10090 GN=Ppp1r3b PE=1 SV=1	1	4	4	3	23.2	32.432	231640	229450	157450	206180	368880	410040	418370	399097	0.516617	0.00257638
Q8C7V3	U3 small nucleolar RNA-associated protein 15 homolog	Utp15	FUNCTION: Ribosome biogenesis factor. Involved in nucleolar processing of pre-18S ribosomal RNA. Required for optimal pre-ribosomal RNA transcription by RNA polymerase I. {ECO:0000250|UniProtKB:Q8TED0}.	Q8C7V3	UTP15_MOUSE U3 small nucleolar RNA-associated protein 15 homolog OS=Mus musculus OX=10090 GN=Utp15 PE=1 SV=1	1	3	3	3	8.1	59.374	105070	85449	91014	93844.3	58273	64964	65891	63042.7	1.48858	0.00816229
Q8CAQ8	MICOS complex subunit Mic60	Immt	FUNCTION: Component of the MICOS complex, a large protein complex of the mitochondrial inner membrane that plays crucial roles in the maintenance of crista junctions, inner membrane architecture, and formation of contact sites to the outer membrane. Plays an important role in the maintenance of the MICOS complex stability and the mitochondrial cristae morphology. {ECO:0000250|UniProtKB:Q16891}.	Q8CAQ8	MIC60_MOUSE MICOS complex subunit Mic60 OS=Mus musculus OX=10090 GN=Immt PE=1 SV=1	1	29	29	29	48.2	83.899	6277000	6297900	6689500	6.42147e+06	6835800	6797900	6937600	6857100	0.93647	0.0361903
Q8CAY6	Acetyl-CoA acetyltransferase, cytosolic	Acat2	FUNCTION: Involved in the biosynthetic pathway of cholesterol. {ECO:0000250|UniProtKB:Q9BWD1}.	Q8CAY6	THIC_MOUSE Acetyl-CoA acetyltransferase, cytosolic OS=Mus musculus OX=10090 GN=Acat2 PE=1 SV=2	1	15	15	15	64	41.297	9355000	11857000	9281700	1.01646e+07	15836000	13517000	14684000	14679000	0.692456	0.0138834
Q8CC86	Nicotinate phosphoribosyltransferase	Naprt	FUNCTION: Catalyzes the first step in the biosynthesis of NAD from nicotinic acid, the ATP-dependent synthesis of beta-nicotinate D-ribonucleotide from nicotinate and 5-phospho-D-ribose 1-phosphate. Helps prevent cellular oxidative stress via its role in NAD biosynthesis. {ECO:0000250|UniProtKB:Q6XQN6}.	Q8CC86	PNCB_MOUSE Nicotinate phosphoribosyltransferase OS=Mus musculus OX=10090 GN=Naprt PE=1 SV=1	1	16	16	16	40.7	58.265	2837300	2513400	2493000	2.61457e+06	3378100	3482900	3239000	3.36667e+06	0.776604	0.00469007
Q8CCF0	U4/U6 small nuclear ribonucleoprotein Prp31	Prpf31	FUNCTION: Involved in pre-mRNA splicing as component of the spliceosome. Required for the assembly of the U4/U5/U6 tri-snRNP complex, one of the building blocks of the spliceosome. {ECO:0000250|UniProtKB:Q8WWY3}.	Q8CCF0	PRP31_MOUSE U4/U6 small nuclear ribonucleoprotein Prp31 OS=Mus musculus OX=10090 GN=Prpf31 PE=1 SV=3	1	3	3	3	9.2	55.429	67572	53829	58466	59955.7	46247	31866	25798	34637	1.73097	0.0254488
Q8CFI7	DNA-directed RNA polymerase II subunit RPB2	Polr2b	FUNCTION: DNA-dependent RNA polymerase catalyzes the transcription of DNA into RNA using the four ribonucleoside triphosphates as substrates. Second largest component of RNA polymerase II which synthesizes mRNA precursors and many functional non-coding RNAs. Proposed to contribute to the polymerase catalytic activity and forms the polymerase active center together with the largest subunit. Pol II…	Q8CFI7	RPB2_MOUSE DNA-directed RNA polymerase II subunit RPB2 OS=Mus musculus OX=10090 GN=Polr2b PE=1 SV=2	1	4	4	4	4.7	133.91	92927	92997	93361	93095	81183	81821	82814	81939.3	1.13615	2.26327e-05
Q8CG76	Aflatoxin B1 aldehyde reductase member 2	Akr7a2	FUNCTION: Catalyzes the NADPH-dependent reduction of succinic semialdehyde to gamma-hydroxybutyrate. May have an important role in producing the neuromodulator gamma-hydroxybutyrate (GHB). Has broad substrate specificity. Can reduce the dialdehyde protein-binding form of aflatoxin B1 (AFB1) to the non-binding AFB1 dialcohol. May be involved in protection of liver against the toxic and carcinogeni…	Q8CG76	ARK72_MOUSE Aflatoxin B1 aldehyde reductase member 2 OS=Mus musculus OX=10090 GN=Akr7a2 PE=1 SV=3	1	12	12	12	43.3	40.612	8306500	8807600	8862100	8.65873e+06	11439000	10557000	11415000	11137000	0.777474	0.00187727
Q8CH18	Cell division cycle and apoptosis regulator protein 1	Ccar1	FUNCTION: Associates with components of the Mediator and p160 coactivator complexes that play a role as intermediaries transducing regulatory signals from upstream transcriptional activator proteins to basal transcription machinery at the core promoter. Recruited to endogenous nuclear receptor target genes in response to the appropriate hormone. Also functions as a p53 coactivator. May thus play …	Q8CH18	CCAR1_MOUSE Cell division cycle and apoptosis regulator protein 1 OS=Mus musculus OX=10090 GN=Ccar1 PE=1 SV=1	1	7	7	7	8.6	132.06	257530	214730	221570	231277	155250	146600	158680	153510	1.50659	0.00481898
Q8CH25	SAFB-like transcription modulator	Sltm	FUNCTION: When overexpressed, acts as a general inhibitor of transcription that eventually leads to apoptosis. {ECO:0000269|PubMed:17630952}.	Q8CH25	SLTM_MOUSE SAFB-like transcription modulator OS=Mus musculus OX=10090 GN=Sltm PE=1 SV=1	1	4	4	4	5.8	116.92	263770	229820	264510	252700	132780	154130	194560	160490	1.57455	0.0126102
Q8CHC4	Synaptojanin-1	Synj1	FUNCTION: Phosphatase that acts on various phosphoinositides, including phosphatidylinositol 4-phosphate, phosphatidylinositol (4,5)-bisphosphate and phosphatidylinositol (3,4,5)-trisphosphate (By similarity). Has a role in clathrin-mediated endocytosis (By similarity). Hydrolyzes PIP2 bound to actin regulatory proteins resulting in the rearrangement of actin filaments downstream of tyrosine kina…	Q8CHC4	SYNJ1_MOUSE Synaptojanin-1 OS=Mus musculus OX=10090 GN=Synj1 PE=1 SV=3	1	2	2	2	1.9	172.62	51867	37508	42878	44084.3	33559	24319	21676	26518	1.66243	0.0335469
Q8CHR6	Dihydropyrimidine dehydrogenase [NADP(+)]	Dpyd	FUNCTION: Involved in pyrimidine base degradation. Catalyzes the reduction of uracil and thymine (By similarity). {ECO:0000250}.	Q8CHR6	DPYD_MOUSE Dihydropyrimidine dehydrogenase [NADP(+)] OS=Mus musculus OX=10090 GN=Dpyd PE=1 SV=1	1	37	37	37	49.7	111.25	5123500	5802600	6299300	5741800	9385300	9891400	9880000	9718900	0.590787	0.000468276
Q8CHT0	Delta-1-pyrroline-5-carboxylate dehydrogenase, mitochondrial	Aldh4a1	FUNCTION: Irreversible conversion of delta-1-pyrroline-5-carboxylate (P5C), derived either from proline or ornithine, to glutamate. This is a necessary step in the pathway interconnecting the urea and tricarboxylic acid cycles. The preferred substrate is glutamic gamma-semialdehyde, other substrates include succinic, glutaric and adipic semialdehydes (By similarity). {ECO:0000250}.	Q8CHT0	AL4A1_MOUSE Delta-1-pyrroline-5-carboxylate dehydrogenase, mitochondrial OS=Mus musculus OX=10090 GN=Aldh4a1 PE=1 SV=3	1	26	26	26	64.8	61.84	17902000	16156000	16879000	16979000	20983000	18790000	19949000	1.99073e+07	0.852902	0.0225427
Q8CI51	PDZ and LIM domain protein 5	Pdlim5	FUNCTION: May play an important role in the heart development by scaffolding PKC to the Z-disk region. Isoform 2 and isoform 3 may negatively modulate the scaffolding activity of isoform 1. May play a role in the regulation of cardiomyocyte expansion. Overexpression promotes the development of heart hypertrophy. Contributes to the regulation of dendritic spine morphogenesis in neurons. May restra…	Q8CI51	PDLI5_MOUSE PDZ and LIM domain protein 5 OS=Mus musculus OX=10090 GN=Pdlim5 PE=1 SV=4	1	17	17	17	39.6	63.299	1891100	1994200	1781700	1889000	1659800	1682600	1626500	1656300	1.14049	0.0214696
Q8JZX4	Splicing factor 45	Rbm17	FUNCTION: Splice factor that binds to the single-stranded 3'AG at the exon/intron border and promotes its utilization in the second catalytic step. Involved in the regulation of alternative splicing and the utilization of cryptic splice sites (By similarity). {ECO:0000250}.	Q8JZX4	SPF45_MOUSE Splicing factor 45 OS=Mus musculus OX=10090 GN=Rbm17 PE=1 SV=1	1	2	2	2	5.7	45.303	34843	47020	42950	41604.3		63147	62135	62641	0.664171	0.0200342
Q8JZZ0	UDP-glucuronosyltransferase 3A2	Ugt3a2	FUNCTION: UDP-glucuronosyltransferases catalyze phase II biotransformation reactions in which lipophilic substrates are conjugated with glucuronic acid to increase water solubility and enhance excretion. They are of major importance in the conjugation and subsequent elimination of potentially toxic xenobiotics and endogenous compounds (By similarity). {ECO:0000250}.	Q8JZZ0	UD3A2_MOUSE UDP-glucuronosyltransferase 3A2 OS=Mus musculus OX=10090 GN=Ugt3a2 PE=1 SV=2	1	12	12	9	32.3	59.672	5739500	4947700	5959100	5.54877e+06	6845100	6317900	7363000	6842000	0.810986	0.0397935
Q8K0D5	Elongation factor G, mitochondrial	Gfm1	FUNCTION: Mitochondrial GTPase that catalyzes the GTP-dependent ribosomal translocation step during translation elongation. During this step, the ribosome changes from the pre-translocational (PRE) to the post-translocational (POST) state as the newly formed A-site-bound peptidyl-tRNA and P-site-bound deacylated tRNA move to the P and E sites, respectively. Catalyzes the coordinated movement of t…	Q8K0D5	EFGM_MOUSE Elongation factor G, mitochondrial OS=Mus musculus OX=10090 GN=Gfm1 PE=1 SV=1	1	13	13	13	22.4	83.549	1394800	1255800	1248400	1.29967e+06	1569800	1644300	1763700	1.65927e+06	0.783278	0.00823011
Q8K183	Pyridoxal kinase	Pdxk	FUNCTION: Catalyzes the phosphorylation of the dietary vitamin B6 vitamers pyridoxal (PL), pyridoxine (PN) and pyridoxamine (PM) to form pyridoxal 5'-phosphate (PLP), pyridoxine 5'-phosphate (PNP) and pyridoxamine 5'-phosphate (PMP), respectively (By similarity). PLP is the active form of vitamin B6, and acts as a cofactor for over 140 different enzymatic reactions (By similarity). {ECO:0000250|U…	Q8K183	PDXK_MOUSE Pyridoxal kinase OS=Mus musculus OX=10090 GN=Pdxk PE=1 SV=1	1	11	11	11	39.7	35.015	1639400	1564800	1022900	1.40903e+06	2320900	2002700	2083700	2.13577e+06	0.659732	0.0283733
Q8K1R7	Serine/threonine-protein kinase Nek9	Nek9	FUNCTION: Pleiotropic regulator of mitotic progression, participating in the control of spindle dynamics and chromosome separation. Phosphorylates different histones, myelin basic protein, beta-casein, and BICD2. Phosphorylates histone H3 on serine and threonine residues and beta-casein on serine residues Important for G1/S transition and S phase progression. Phosphorylates NEK6 and NEK7 and stim…	Q8K1R7	NEK9_MOUSE Serine/threonine-protein kinase Nek9 OS=Mus musculus OX=10090 GN=Nek9 PE=1 SV=2	1	3	3	3	4.5	107.14	88794	77777	77141	81237.3	61342	67613	68905	65953.3	1.23174	0.0263446
Q8K2Q9	Shootin-1	Shtn1	FUNCTION: Involved in the generation of internal asymmetric signals required for neuronal polarization and neurite outgrowth (PubMed:23864681). Mediates netrin-1-induced F-actin-substrate coupling or 'clutch engagement' within the axon growth cone through activation of CDC42, RAC1 and PAK1-dependent signaling pathway, thereby converting the F-actin retrograde flow into traction forces, concomitan…	Q8K2Q9	SHOT1_MOUSE Shootin-1 OS=Mus musculus OX=10090 GN=Shtn1 PE=1 SV=1	1	8	8	8	16.5	71.342	265320	249380	265240	259980	165090	231190	208440	201573	1.28975	0.0438572
Q8K4H1	Kynurenine formamidase	Afmid	FUNCTION: Catalyzes the hydrolysis of N-formyl-L-kynurenine to L-kynurenine, the second step in the kynurenine pathway of tryptophan degradation. Kynurenine may be further oxidized to nicotinic acid, NAD(H) and NADP(H). Required for elimination of toxic metabolites. {ECO:0000255|HAMAP-Rule:MF_03014, ECO:0000269|PubMed:12007602}.	Q8K4H1	KFA_MOUSE Kynurenine formamidase OS=Mus musculus OX=10090 GN=Afmid PE=1 SV=1	1	5	5	5	23.9	34.228	544820	482670	600540	542677	829300	1071800	957570	952890	0.569506	0.00622308
Q8QZR3	Pyrethroid hydrolase Ces2a	Ces2a	FUNCTION: Carboxylesterases that catalyzes the hydrolysis of pyrethroids pesticides. Hydrolyzes permethrin faster than cypermethrin. Hydrolyzes retinyl esters (By similarity). {ECO:0000250|UniProtKB:Q8K3R0, ECO:0000269|PubMed:15123619}.	Q8QZR3;Q6AW46	EST2A_MOUSE Pyrethroid hydrolase Ces2a OS=Mus musculus OX=10090 GN=Ces2a PE=1 SV=1	2	15	13	12	41.6	61.94	10887000	9662600	11072000	1.05405e+07	12804000	14838000	16314000	14652000	0.719392	0.0207286
Q8QZR5	Alanine aminotransferase 1	Gpt	FUNCTION: Catalyzes the reversible transamination between alanine and 2-oxoglutarate to form pyruvate and glutamate. Participates in cellular nitrogen metabolism and also in liver gluconeogenesis starting with precursors transported from skeletal muscles (By similarity). {ECO:0000250}.	Q8QZR5	ALAT1_MOUSE Alanine aminotransferase 1 OS=Mus musculus OX=10090 GN=Gpt PE=1 SV=3	1	21	21	20	53	55.142	9763900	8361500	9347900	9.15777e+06	12781000	15085000	14890000	14252000	0.64256	0.00384504
Q8R016	Bleomycin hydrolase	Blmh	FUNCTION: The normal physiological role of BLM hydrolase is unknown, but it catalyzes the inactivation of the antitumor drug BLM (a glycopeptide) by hydrolyzing the carboxamide bond of its B-aminoalaninamide moiety thus protecting normal and malignant cells from BLM toxicity. {ECO:0000250}.	Q8R016	BLMH_MOUSE Bleomycin hydrolase OS=Mus musculus OX=10090 GN=Blmh PE=1 SV=1	1	14	14	14	44.2	52.511	1104500	1238500	1568300	1.30377e+06	1834300	2020300	1894000	1916200	0.680392	0.0145021
Q8R0F8	Acylpyruvase FAHD1, mitochondrial	Fahd1	FUNCTION: Probable mitochondrial acylpyruvase which is able to hydrolyze acetylpyruvate and fumarylpyruvate in vitro (By similarity). Also has oxaloacetate decarboxylase activity (PubMed:25575590). {ECO:0000250|UniProtKB:Q6P587, ECO:0000269|PubMed:25575590}.	Q8R0F8	FAHD1_MOUSE Acylpyruvase FAHD1, mitochondrial OS=Mus musculus OX=10090 GN=Fahd1 PE=1 SV=2	1	7	7	7	37.4	25.172	851920	816970	719780	796223	1219100	1101000	1136100	1.15207e+06	0.691126	0.0025276
Q8R0F9	SEC14-like protein 4	Sec14l4	FUNCTION: Probable hydrophobic ligand-binding protein; may play a role in the transport of hydrophobic ligands like tocopherol, squalene and phospholipids. {ECO:0000250}.	Q8R0F9	S14L4_MOUSE SEC14-like protein 4 OS=Mus musculus OX=10090 GN=Sec14l4 PE=1 SV=1	1	16	16	16	49.9	46.053	4847600	5220000	4565700	4.87777e+06	7132400	6421100	5463300	6.33893e+06	0.769493	0.0481538
Q8R0V5	Indoleamine 2,3-dioxygenase 2	Ido2	FUNCTION: Catalyzes the first and rate-limiting step in the kynurenine pathway of tryptophan catabolism (PubMed:17499941, PubMed:17499941). Involved in immune regulation (PubMed:25477879). {ECO:0000269|PubMed:17499941, ECO:0000303|PubMed:25477879}.	Q8R0V5	I23O2_MOUSE Indoleamine 2,3-dioxygenase 2 OS=Mus musculus OX=10090 GN=Ido2 PE=1 SV=3	1	15	15	15	52.3	45.255	1274000	1220600	1269900	1.25483e+06	1899400	2437700	2224900	2.18733e+06	0.573682	0.00407295
Q8R0W0	Epiplakin	Eppk1	FUNCTION: Cytoskeletal linker protein that connects to intermediate filaments and controls their reorganization in response to stress (PubMed:16382146, PubMed:20926261, PubMed:18285451, PubMed:25232867, PubMed:25617501, PubMed:23599337). In response to mechanical stress like wound healing, is associated with the machinery for cellular motility by slowing down keratinocyte migration and proliferat…	Q8R0W0	EPIPL_MOUSE Epiplakin OS=Mus musculus OX=10090 GN=Eppk1 PE=1 SV=2	1	68	65	65	49.8	723.3	10171000	9736500	10254000	1.00538e+07	6319800	7645500	7588700	7.18467e+06	1.39935	0.00340814
Q8R0Y6	Cytosolic 10-formyltetrahydrofolate dehydrogenase	Aldh1l1		Q8R0Y6;Q8K009	AL1L1_MOUSE Cytosolic 10-formyltetrahydrofolate dehydrogenase OS=Mus musculus OX=10090 GN=Aldh1l1 PE=1 SV=1	2	65	65	65	77.5	98.708	117580000	108750000	118940000	115090000	169660000	185400000	176910000	1.77323e+08	0.64904	0.000362231
Q8R146	Acylamino-acid-releasing enzyme	Apeh	FUNCTION: This enzyme catalyzes the hydrolysis of the N-terminal peptide bond of an N-acetylated peptide to generate an N-acetylated amino acid and a peptide with a free N-terminus. It preferentially cleaves off Ac-Ala, Ac-Met and Ac-Ser (By similarity). {ECO:0000250}.	Q8R146	APEH_MOUSE Acylamino-acid-releasing enzyme OS=Mus musculus OX=10090 GN=Apeh PE=1 SV=3	1	19	19	19	40.6	81.58	2030100	1819800	1951100	1.93367e+06	2582100	2965100	2819800	2789000	0.693319	0.00255998
Q8R1G2	Carboxymethylenebutenolidase homolog	Cmbl	FUNCTION: Cysteine hydrolase. {ECO:0000250}.	Q8R1G2	CMBL_MOUSE Carboxymethylenebutenolidase homolog OS=Mus musculus OX=10090 GN=Cmbl PE=1 SV=1	1	12	12	12	49.8	27.902	2241400	2843200	2859500	2.64803e+06	5247500	5043800	3879900	4.72373e+06	0.560581	0.0117167
Q8R4R6	Nucleoporin NUP35	Nup35	FUNCTION: Functions as a component of the nuclear pore complex (NPC). NPC components, collectively referred to as nucleoporins (NUPs), can play the role of both NPC structural components and of docking or interaction partners for transiently associated nuclear transport factors. May play a role in the association of MAD1 with the NPC (By similarity). {ECO:0000250}.	Q8R4R6	NUP35_MOUSE Nucleoporin NUP35 OS=Mus musculus OX=10090 GN=Nup35 PE=1 SV=2	1	4	4	4	18.2	34.785	268710	265930	204740	246460	175800	171730	113830	153787	1.60261	0.0327568
Q8R4U0	Stabilin-2	Stab2	FUNCTION: Phosphatidylserine receptor that enhances the engulfment of apoptotic cells. Hyaluronan receptor that binds to and mediates endocytosis of hyaluronic acid (HA). Acts also, in different species, as a primary systemic scavenger receptor for heparin (Hep), chondroitin sulfate (CS), dermatan sulfate (DS), nonglycosaminoglycan (GAG), acetylated low-density lipoprotein (AcLDL), pro-collagen p…	Q8R4U0	STAB2_MOUSE Stabilin-2 OS=Mus musculus OX=10090 GN=Stab2 PE=1 SV=1	1	8	8	8	5.3	277.53	178050	186020	150470	171513	210100	231740	198500	213447	0.803542	0.0446672
Q8R5I6	Glutathione S-transferase Mu 4	Gstm4	FUNCTION: Conjugation of reduced glutathione to a wide number of exogenous and endogenous hydrophobic electrophiles. Catalyzes the conjugation of leukotriene A4 with reduced glutathione (GSH) to form leukotriene C4. Can also catalyzes the transfer of a glutathionyl group from glutathione (GSH) to 13(S),14(S)-epoxy-docosahexaenoic acid to form maresin conjugate in tissue regeneration 1 (MCTR1), a …	Q8R5I6	GSTM4_MOUSE Glutathione S-transferase Mu 4 OS=Mus musculus OX=10090 GN=Gstm4 PE=1 SV=1	1	14	9	9	59.6	25.519	796800	711730	686110	731547	1110600	1083600	951540	1048580	0.697655	0.00595365
Q8R5J9	PRA1 family protein 3	Arl6ip5	FUNCTION: Regulates intracellular concentrations of taurine and glutamate (By similarity). Negatively modulates SLC1A1/EAAC1 glutamate transport activity by decreasing its affinity for glutamate in a PKC activity-dependent manner (PubMed:12119102, PubMed:18684713). May be involved in membrane traffic (By similarity). {ECO:0000250|UniProtKB:Q9ES40, ECO:0000269|PubMed:12119102, ECO:0000269|PubMed:1…	Q8R5J9	PRAF3_MOUSE PRA1 family protein 3 OS=Mus musculus OX=10090 GN=Arl6ip5 PE=1 SV=2	1	2	2	2	10.6	21.557	555590	544680	596580	565617	432870	375170	387290	398443	1.41957	0.002105
Q8VBT9	Tether containing UBX domain for GLUT4	Aspscr1	FUNCTION: Enhances VCP methylation catalyzed by VCPKMT (By similarity). Tethering protein that sequesters GLUT4-containing vesicles in the cytoplasm in the absence of insulin. Modulates the amount of GLUT4 that is available at the cell surface. {ECO:0000250, ECO:0000269|PubMed:14562105}.	Q8VBT9	ASPC1_MOUSE Tether containing UBX domain for GLUT4 OS=Mus musculus OX=10090 GN=Aspscr1 PE=1 SV=1	1	4	4	4	14.2	59.795	238130	237350	259530	245003	314510	339500	344820	332943	0.735871	0.00175243
Q8VBW8	Tetratricopeptide repeat protein 36	Ttc36		Q8VBW8	TTC36_MOUSE Tetratricopeptide repeat protein 36 OS=Mus musculus OX=10090 GN=Ttc36 PE=1 SV=1	1	7	7	7	43.5	20.132	2027400	2050800	2583200	2.22047e+06	2995900	3819600	4026400	3.61397e+06	0.614413	0.0185321
Q8VC12	Urocanate hydratase	Uroc1		Q8VC12	HUTU_MOUSE Urocanate hydratase OS=Mus musculus OX=10090 GN=Uroc1 PE=1 SV=2	1	26	26	26	60.4	74.589	31220000	29680000	31921000	3.09403e+07	36866000	33290000	34276000	3.48107e+07	0.888818	0.0367959
Q8VC28	Aldo-keto reductase family 1 member C13	Akr1c13	FUNCTION: Catalyzes the dehydrogenation of 17-beta-hydroxysteroids. May also exhibit significant activity with a variety of cyclic and alicyclic alcohols. Uses both NAD and NADP, but the activity is much greater with NAD than with NADP (By similarity). {ECO:0000250}.	Q8VC28	AK1CD_MOUSE Aldo-keto reductase family 1 member C13 OS=Mus musculus OX=10090 GN=Akr1c13 PE=1 SV=2	1	23	23	23	80.8	37.057	9122000	8747800	7682400	8517400	12190000	12410000	12578000	1.23927e+07	0.687294	0.000962796
Q8VC30	Triokinase/FMN cyclase	Tkfc	FUNCTION: Catalyzes both the phosphorylation of dihydroxyacetone and of glyceraldehyde, and the splitting of ribonucleoside diphosphate-X compounds among which FAD is the best substrate. Represses IFIH1-mediated cellular antiviral response. {ECO:0000250|UniProtKB:F1RKQ4, ECO:0000250|UniProtKB:Q3LXA3, ECO:0000250|UniProtKB:Q4KLZ6}.	Q8VC30	TKFC_MOUSE Triokinase/FMN cyclase OS=Mus musculus OX=10090 GN=Tkfc PE=1 SV=1	1	24	24	24	60.9	59.69	47697000	51439000	41817000	4.69843e+07	56575000	61878000	64095000	6.08493e+07	0.772142	0.0179558
Q8VC97	Beta-ureidopropionase	Upb1	FUNCTION: Catalyzes a late step in pyrimidine degradation. Converts N-carbamoyl-beta-alanine (3-ureidopropanoate) into beta-alanine, ammonia and carbon dioxide. Likewise, converts N-carbamoyl-beta-aminoisobutyrate (3-ureidoisobutyrate) into beta-aminoisobutyrate, ammonia and carbon dioxide. {ECO:0000250|UniProtKB:Q9UBR1}.	Q8VC97	BUP1_MOUSE Beta-ureidopropionase OS=Mus musculus OX=10090 GN=Upb1 PE=1 SV=1	1	15	15	15	56.2	43.937	1814500	1672900	1435000	1640800	2755000	2464400	2374200	2531200	0.64823	0.00505591
Q8VCA8	Secernin-2	Scrn2		Q8VCA8	SCRN2_MOUSE Secernin-2 OS=Mus musculus OX=10090 GN=Scrn2 PE=1 SV=1	1	14	14	14	52.5	46.6	2691200	2346900	2544400	2527500	3124900	3647300	3662200	3.47813e+06	0.726683	0.00940844
Q8VCB3	Glycogen [starch] synthase, liver	Gys2	FUNCTION: Transfers the glycosyl residue from UDP-Glc to the non-reducing end of alpha-1,4-glucan.	Q8VCB3;Q9Z1E4	GYS2_MOUSE Glycogen [starch] synthase, liver OS=Mus musculus OX=10090 GN=Gys2 PE=1 SV=2	2	29	29	29	55.7	80.87	6768300	6673500	5725500	6389100	10311000	9887300	12502000	10900100	0.586151	0.00674573
Q8VCF0	Mitochondrial antiviral-signaling protein	Mavs	FUNCTION: Required for innate immune defense against viruses (PubMed:24037184). Acts downstream of DHX33, DDX58/RIG-I and IFIH1/MDA5, which detect intracellular dsRNA produced during viral replication, to coordinate pathways leading to the activation of NF-kappa-B, IRF3 and IRF7, and to the subsequent induction of antiviral cytokines such as IFN-beta and RANTES (CCL5) (PubMed:24037184). Peroxisom…	Q8VCF0	MAVS_MOUSE Mitochondrial antiviral-signaling protein OS=Mus musculus OX=10090 GN=Mavs PE=1 SV=1	1	11	11	11	43.3	53.398	2448800	2513300	2531700	2.49793e+06	2906500	2823500	3198800	2.97627e+06	0.839284	0.0148073
Q8VCH0	3-ketoacyl-CoA thiolase B, peroxisomal	Acaa1b		Q8VCH0	THIKB_MOUSE 3-ketoacyl-CoA thiolase B, peroxisomal OS=Mus musculus OX=10090 GN=Acaa1b PE=1 SV=1	1	19	19	8	63.2	43.995	15964000	15009000	18346000	1.64397e+07	23521000	22516000	22216000	22751000	0.722591	0.00410225
Q8VCN5	Cystathionine gamma-lyase	Cth	FUNCTION: Catalyzes the last step in the trans-sulfuration pathway from methionine to cysteine. Has broad substrate specificity. Converts cystathionine to cysteine, ammonia and 2-oxobutanoate. Converts two cysteine molecules to lanthionine and hydrogen sulfide. Can also accept homocysteine as substrate. Specificity depends on the levels of the endogenous substrates. Generates the endogenous signa…	Q8VCN5	CGL_MOUSE Cystathionine gamma-lyase OS=Mus musculus OX=10090 GN=Cth PE=1 SV=1	1	17	17	17	63.1	43.567	11647000	11168000	14463000	12426000	17076000	16782000	16970000	1.69427e+07	0.733415	0.011884
Q8VCR7	Protein ABHD14B	Abhd14b	FUNCTION: Has hydrolase activity towards p-nitrophenyl butyrate (in vitro). May activate transcription (By similarity). {ECO:0000250}.	Q8VCR7	ABHEB_MOUSE Protein ABHD14B OS=Mus musculus OX=10090 GN=Abhd14b PE=1 SV=1	1	8	8	8	52.9	22.45	8247400	7974800	6603800	7.60867e+06	12461000	13897000	12966000	13108000	0.58046	0.00113326
Q8VCT3	Aminopeptidase B	Rnpep	FUNCTION: Exopeptidase which selectively removes arginine and/or lysine residues from the N-terminus of several peptide substrates including Arg(0)-Leu-enkephalin, Arg(0)-Met-enkephalin and Arg(-1)-Lys(0)-somatostatin-14. Can hydrolyze leukotriene A4 (LTA-4) into leukotriene B4 (LTB-4) (By similarity). {ECO:0000250}.	Q8VCT3	AMPB_MOUSE Aminopeptidase B OS=Mus musculus OX=10090 GN=Rnpep PE=1 SV=2	1	16	16	16	33.1	72.415	1578000	1602100	1693500	1.62453e+06	1772000	2005400	2168400	1.98193e+06	0.819671	0.0410969
Q8VCT4	Carboxylesterase 1D	Ces1d	FUNCTION: Major lipase in white adipose tissue. Involved in the metabolism of xenobiotics and of natural substrates. Hydrolyzes triacylglycerols and monoacylglycerols, with a preference for monoacylglycerols. The susceptibility of the substrate increases with decreasing acyl chain length of the fatty acid moiety. Catalyzes the synthesis of fatty acid ethyl esters (PubMed:15220344). Hydrolyzes ret…	Q8VCT4	EST1D_MOUSE Carboxylesterase 1D OS=Mus musculus OX=10090 GN=Ces1d PE=1 SV=1	1	30	30	25	55.9	61.787	36758000	40261000	34830000	37283000	44873000	42317000	47185000	4.47917e+07	0.832365	0.0240499
Q8VCX1	Aldo-keto reductase family 1 member D1	Akr1d1	FUNCTION: Catalyzes the stereospecific NADPH-dependent reduction of the C4-C5 double bond of bile acid intermediates and steroid hormones carrying a delta(4)-3-one structure to yield an A/B cis-ring junction. This cis-configuration is crucial for bile acid biosynthesis and plays important roles in steroid metabolism. Capable of reducing a broad range of delta-(4)-3-ketosteroids from C18 (such as,…	Q8VCX1	AK1D1_MOUSE Aldo-keto reductase family 1 member D1 OS=Mus musculus OX=10090 GN=Akr1d1 PE=1 SV=1	1	16	16	16	72.3	37.289	4552900	6712700	5143100	5.46957e+06	9901400	10674000	9840200	1.01385e+07	0.539483	0.00259939
Q8VDD5	Myosin-9	Myh9	FUNCTION: During cell spreading, plays an important role in cytoskeleton reorganization, focal contacts formation (in the margins but not the central part of spreading cells), and lamellipodial retraction; this function is mechanically antagonized by MYH10 (By similarity). Cellular myosin that appears to play a role in cytokinesis, cell shape, and specialized functions such as secretion and cappi…	Q8VDD5	MYH9_MOUSE Myosin-9 OS=Mus musculus OX=10090 GN=Myh9 PE=1 SV=4	1	94	94	76	50.1	226.37	40622000	38979000	36752000	3.87843e+07	24620000	22307000	23933000	23620000	1.64201	0.000322428
Q8VDG5	Phosphopantothenate--cysteine ligase	Ppcs	FUNCTION: Catalyzes the second step in the biosynthesis of coenzyme A from vitamin B5, where cysteine is conjugated to 4'-phosphopantothenate to form 4-phosphopantothenoylcysteine. Has a preference for ATP over CTP as a cosubstrate. {ECO:0000250|UniProtKB:Q9HAB8}.	Q8VDG5	PPCS_MOUSE Phosphopantothenate--cysteine ligase OS=Mus musculus OX=10090 GN=Ppcs PE=1 SV=1	1	5	5	5	19	33.794	371250	389140	372760	377717	462230	549510	564290	525343	0.71899	0.0103175
Q8VDK1	Deaminated glutathione amidase	Nit1	FUNCTION: Catalyzes the hydrolysis of the amide bond in N-(4-oxoglutarate)-L-cysteinylglycine (deaminated glutathione), a metabolite repair reaction to dispose of the harmful deaminated glutathione. Possesses amidase activity toward deaminated ophthalmate in vitro (PubMed:28373563). Plays a role in cell growth and apoptosis: loss of expression promotes cell growth, resistance to DNA damage stress…	Q8VDK1	NIT1_MOUSE Deaminated glutathione amidase OS=Mus musculus OX=10090 GN=Nit1 PE=1 SV=2	1	14	14	14	58.8	35.705	3960000	3540800	3574200	3.69167e+06	4320000	4874900	4506800	4.56723e+06	0.808294	0.0143432
Q8VDN2	Sodium/potassium-transporting ATPase subunit alpha-1	Atp1a1	FUNCTION: This is the catalytic component of the active enzyme, which catalyzes the hydrolysis of ATP coupled with the exchange of sodium and potassium ions across the plasma membrane. This action creates the electrochemical gradient of sodium and potassium ions, providing the energy for active transport of various nutrients. {ECO:0000250|UniProtKB:P05023}.	Q8VDN2	AT1A1_MOUSE Sodium/potassium-transporting ATPase subunit alpha-1 OS=Mus musculus OX=10090 GN=Atp1a1 PE=1 SV=1	1	35	35	24	40.1	112.98	11209000	10829000	11875000	1.13043e+07	12575000	12605000	12125000	12435000	0.909074	0.0299948
Q8VDQ1	Prostaglandin reductase 2	Ptgr2	FUNCTION: Functions as 15-oxo-prostaglandin 13-reductase and acts on 15-keto-PGE1, 15-keto-PGE2, 15-keto-PGE1-alpha and 15-keto-PGE2-alpha with highest activity towards 15-keto-PGE2. Overexpression represses transcriptional activity of PPARG and inhibits adipocyte differentiation. {ECO:0000269|PubMed:17449869}.	Q8VDQ1	PTGR2_MOUSE Prostaglandin reductase 2 OS=Mus musculus OX=10090 GN=Ptgr2 PE=1 SV=2	1	9	9	9	38.2	38.015	1483700	1579700	1602300	1.55523e+06	2185800	2209300	2417000	2270700	0.684914	0.000949062
Q8VI47	ATP-binding cassette sub-family C member 2	Abcc2	FUNCTION: Mediates hepatobiliary excretion of numerous organic anions and conjugated organic anions such as methotrexate, 17beta-estradiol 17-glucosiduronic acid and leukotriene C4. Also transports sulfated bile salt such as taurolithocholate sulfate. May function as a cellular cisplatin transporter. {ECO:0000250|UniProtKB:Q92887}.	Q8VI47	MRP2_MOUSE ATP-binding cassette sub-family C member 2 OS=Mus musculus OX=10090 GN=Abcc2 PE=1 SV=2	1	30	30	30	26.1	173.67	2527300	2606500	2907800	2.68053e+06	3268000	3407000	3824900	3.49997e+06	0.765874	0.0157947
Q8VI94	2-5-oligoadenylate synthase-like protein 1	Oasl1	FUNCTION: Does not have 2'-5'-OAS activity, but can bind double-stranded RNA. Displays antiviral activity via an alternative antiviral pathway independent of RNase L. {ECO:0000269|PubMed:12396720, ECO:0000269|PubMed:12799444}.	Q8VI94	OASL1_MOUSE 2-5-oligoadenylate synthase-like protein 1 OS=Mus musculus OX=10090 GN=Oasl1 PE=2 SV=1	1	11	11	11	29.5	59.088	622590	725100	724580	690757	1033500	867430	891200	930710	0.742182	0.0180382
Q91V01	Lysophospholipid acyltransferase 5	Lpcat3	FUNCTION: Acyltransferase which mediates the conversion of lysophosphatidylcholine (1-acyl-sn-glycero-3-phosphocholine or LPC) into phosphatidylcholine (1,2-diacyl-sn-glycero-3-phosphocholine or PC) (LPCAT activity). To a lesser extent, also catalyzes the acylation of lysophosphatidylethanolamine (1-acyl-sn-glycero-3-phosphoethanolamine or LPE) into phosphatidylethanolamine (1,2-diacyl-sn-glycero…	Q91V01	MBOA5_MOUSE Lysophospholipid acyltransferase 5 OS=Mus musculus OX=10090 GN=Lpcat3 PE=1 SV=1	1	7	7	7	18.5	56.146	917320	836420	855290	869677	1152300	1151200	1028700	1.11073e+06	0.782975	0.00723715
Q91V64	Isochorismatase domain-containing protein 1	Isoc1		Q91V64	ISOC1_MOUSE Isochorismatase domain-containing protein 1 OS=Mus musculus OX=10090 GN=Isoc1 PE=1 SV=1	1	7	7	7	34.7	32.032	2500300	2255500	2386700	2.38083e+06	3102400	3143600	3256800	3167600	0.751621	0.00073906
Q91V76	Ester hydrolase C11orf54 homolog		FUNCTION: Exhibits ester hydrolase activity on the substrate p-nitrophenyl acetate. {ECO:0000250}.	Q91V76	CK054_MOUSE Ester hydrolase C11orf54 homolog OS=Mus musculus OX=10090 PE=1 SV=1	1	14	14	14	53.3	34.995	7734200	8534800	8690300	8.31977e+06	12274000	12611000	12918000	12601000	0.660247	0.00025575
Q91V81	RNA-binding protein 42	Rbm42	FUNCTION: Binds (via the RRM domain) to the 3'-untranslated region (UTR) of CDKN1A mRNA. {ECO:0000250}.	Q91V81	RBM42_MOUSE RNA-binding protein 42 OS=Mus musculus OX=10090 GN=Rbm42 PE=1 SV=2	1	3	3	3	10.3	50.235	59269	59311	49600	56060	38239	37871	47924	41344.7	1.35592	0.033185
Q91V92	ATP-citrate synthase	Acly	FUNCTION: Catalyzes the cleavage of citrate into oxaloacetate and acetyl-CoA, the latter serving as common substrate for de novo cholesterol and fatty acid synthesis. {ECO:0000269|PubMed:25450640}.	Q91V92	ACLY_MOUSE ATP-citrate synthase OS=Mus musculus OX=10090 GN=Acly PE=1 SV=1	1	46	46	46	52.9	119.73	16134000	23157000	18447000	19246000	33117000	45139000	35905000	3.80537e+07	0.505759	0.0108225
Q91VA0	Acyl-coenzyme A synthetase ACSM1, mitochondrial	Acsm1	FUNCTION: Catalyzes the activation of fatty acids by CoA to produce an acyl-CoA, the first step in fatty acid metabolism (PubMed:11470804, PubMed:12709059). Capable of activating medium-chain fatty acids (e.g. butyric (C4) to decanoic (C10) acids), and certain carboxylate-containing xenobiotics, e.g. benzoate (PubMed:11470804, PubMed:12709059). Also catalyzes the activation of lipoate to lipoyl-n…	Q91VA0	ACSM1_MOUSE Acyl-coenzyme A synthetase ACSM1, mitochondrial OS=Mus musculus OX=10090 GN=Acsm1 PE=1 SV=1	1	26	26	26	67.9	64.76	28297000	25325000	27972000	27198000	31192000	32815000	35842000	33283000	0.817174	0.021308
Q91VW3	SH3 domain-binding glutamic acid-rich-like protein 3	Sh3bgrl3	FUNCTION: Could act as a modulator of glutaredoxin biological activity. {ECO:0000250}.	Q91VW3	SH3L3_MOUSE SH3 domain-binding glutamic acid-rich-like protein 3 OS=Mus musculus OX=10090 GN=Sh3bgrl3 PE=1 SV=1	1	2	2	2	20.4	10.477	211950	221750	243210	225637	79770	144110	172160	132013	1.7092	0.0315654
Q91W50	Cold shock domain-containing protein E1	Csde1	FUNCTION: RNA-binding protein. Required for internal initiation of translation of human rhinovirus RNA. May be involved in translationally coupled mRNA turnover. Implicated with other RNA-binding proteins in the cytoplasmic deadenylation/translational and decay interplay of the FOS mRNA mediated by the major coding-region determinant of instability (mCRD) domain. Required for efficient formation …	Q91W50	CSDE1_MOUSE Cold shock domain-containing protein E1 OS=Mus musculus OX=10090 GN=Csde1 PE=1 SV=1	1	22	22	22	32.3	88.79	1711400	1489400	1955600	1718800	1282500	1253800	1332400	1.28957e+06	1.33285	0.034753
Q91WG8	Bifunctional UDP-N-acetylglucosamine 2-epimerase/N-acetylmannosamine kinase	Gne	FUNCTION: Regulates and initiates biosynthesis of N-acetylneuraminic acid (NeuAc), a precursor of sialic acids. Required for normal sialylation in hematopoietic cells (By similarity). Sialylation is implicated in cell adhesion, signal transduction, tumorigenicity and metastatic behavior of malignant cells. Plays an essential role in early development. {ECO:0000250, ECO:0000269|PubMed:11929971}.	Q91WG8	GLCNE_MOUSE Bifunctional UDP-N-acetylglucosamine 2-epimerase/N-acetylmannosamine kinase OS=Mus musculus OX=10090 GN=Gne PE=1 SV=1	1	23	23	23	40.4	79.198	1905600	2031200	1964600	1.96713e+06	3146800	3287600	3231300	3221900	0.610551	2.13731e-05
Q91WT8	RNA-binding protein 47	Rbm47		Q91WT8	RBM47_MOUSE RNA-binding protein 47 OS=Mus musculus OX=10090 GN=Rbm47 PE=1 SV=1	1	11	10	10	28.5	64.061	456100	483220	406100	448473	588180	582840	570500	580507	0.772555	0.00469786
Q91WT9	Cystathionine beta-synthase	Cbs	FUNCTION: Hydro-lyase catalyzing the first step of the transsulfuration pathway, where the hydroxyl group of L-serine is displaced by L-homocysteine in a beta-replacement reaction to form L-cystathionine, the precursor of L-cysteine. This catabolic route allows the elimination of L-methionine and the toxic metabolite L-homocysteine (By similarity). Also involved in the production of hydrogen sulf…	Q91WT9	CBS_MOUSE Cystathionine beta-synthase OS=Mus musculus OX=10090 GN=Cbs PE=1 SV=3	1	20	20	20	48.1	61.543	5811700	5928000	6048800	5929500	6229200	6750200	6465100	6481500	0.914835	0.028932
Q91X34	Bile acid-CoA:amino acid N-acyltransferase	Baat	FUNCTION: Catalyzes the amidation of bile acids (BAs) with the amino acid taurine (PubMed:9215542). Selective for taurine conjugation of cholyl CoA and only taurine-conjugated BAs are found in bile (PubMed:9215542). Amidation of BAs in the liver with taurine prior to their excretion into bile is an important biochemical event in bile acid metabolism (By similarity). This conjugation (or amidation…	Q91X34	BAAT_MOUSE Bile acid-CoA:amino acid N-acyltransferase OS=Mus musculus OX=10090 GN=Baat PE=1 SV=1	1	13	13	13	50.5	46.481	5752600	5088400	6261500	5.70083e+06	6840000	8038500	7775700	7551400	0.754937	0.0204957
Q91X44	Glucokinase regulatory protein	Gckr	FUNCTION: Regulates glucokinase (GCK) by forming an inactive complex with this enzyme (PubMed:10713097). Acts by promoting GCK recruitment to the nucleus, possibly to provide a reserve of GCK that can be quickly released in the cytoplasm after a meal (PubMed:10713097). The affinity of GCKR for GCK is modulated by fructose metabolites: GCKR with bound fructose 6-phosphate has increased affinity fo…	Q91X44	GCKR_MOUSE Glucokinase regulatory protein OS=Mus musculus OX=10090 GN=Gckr PE=1 SV=3	1	20	20	20	45.3	64.679	3896300	4193400	4173300	4.08767e+06	5142400	5846700	6178700	5722600	0.714302	0.00695412
Q91X52	L-xylulose reductase	Dcxr	FUNCTION: Catalyzes the NADPH-dependent reduction of several pentoses, tetroses, trioses, alpha-dicarbonyl compounds and L-xylulose. Participates in the uronate cycle of glucose metabolism. May play a role in the water absorption and cellular osmoregulation in the proximal renal tubules by producing xylitol, an osmolyte, thereby preventing osmolytic stress from occurring in the renal tubules.	Q91X52	DCXR_MOUSE L-xylulose reductase OS=Mus musculus OX=10090 GN=Dcxr PE=1 SV=2	1	9	9	9	46.3	25.746	1988700	1808900	2290200	2.02927e+06	3046300	4300100	2998200	3448200	0.5885	0.0341106
Q91X72	Hemopexin	Hpx	FUNCTION: Binds heme and transports it to the liver for breakdown and iron recovery, after which the free hemopexin returns to the circulation.	Q91X72	HEMO_MOUSE Hemopexin OS=Mus musculus OX=10090 GN=Hpx PE=1 SV=2	1	18	18	18	48.3	51.317	19641000	14868000	22490000	1.89997e+07	8775300	10122000	12032000	1.03098e+07	1.84288	0.0228207
Q91X77	Cytochrome P450 2C50	Cyp2c50	FUNCTION: Metabolizes arachidonic acid to several midchain and omega-terminal hydroxyeicosatetraenoic acids (HETE). {ECO:0000269|PubMed:15102943}.	Q91X77	CY250_MOUSE Cytochrome P450 2C50 OS=Mus musculus OX=10090 GN=Cyp2c50 PE=1 SV=2	1	24	24	6	55.3	55.764	10730000	11981000	10939000	1.12167e+07	20482000	16589000	17069000	1.80467e+07	0.621537	0.0060276
Q91X83	S-adenosylmethionine synthase isoform type-1	Mat1a	FUNCTION: Catalyzes the formation of S-adenosylmethionine from methionine and ATP. The reaction comprises two steps that are both catalyzed by the same enzyme: formation of S-adenosylmethionine (AdoMet) and triphosphate, and subsequent hydrolysis of the triphosphate. {ECO:0000269|PubMed:8314764}.	Q91X83	METK1_MOUSE S-adenosylmethionine synthase isoform type-1 OS=Mus musculus OX=10090 GN=Mat1a PE=1 SV=1	1	18	18	16	63.4	43.508	25817000	28398000	22984000	25733000	35686000	32358000	31106000	33050000	0.778608	0.0243707
Q91X91	Nicotinate-nucleotide pyrophosphorylase [carboxylating]	Qprt	FUNCTION: Involved in the catabolism of quinolinic acid (QA). {ECO:0000250|UniProtKB:Q15274}.	Q91X91	NADC_MOUSE Nicotinate-nucleotide pyrophosphorylase [carboxylating] OS=Mus musculus OX=10090 GN=Qprt PE=1 SV=1	1	10	10	10	44.8	31.53	4916800	6157900	6953000	6.00923e+06	8464400	7898000	7878600	8.08033e+06	0.743686	0.0292364
Q91XE4	N-acyl-aromatic-L-amino acid amidohydrolase (carboxylate-forming)	Acy3	FUNCTION: Plays an important role in deacetylating mercapturic acids in kidney proximal tubules. Also acts on N-acetyl-aromatic amino acids. {ECO:0000269|PubMed:14656720, ECO:0000269|PubMed:17012540}.	Q91XE4	ACY3_MOUSE N-acyl-aromatic-L-amino acid amidohydrolase (carboxylate-forming) OS=Mus musculus OX=10090 GN=Acy3 PE=1 SV=1	1	10	10	10	48.1	35.286	4081100	3691100	3326100	3.69943e+06	4796300	4728800	4618000	4.71437e+06	0.784715	0.010586
Q91XL9	Oxysterol-binding protein-related protein 1	Osbpl1a	FUNCTION: Binds phospholipids; exhibits strong binding to phosphatidic acid and weak binding to phosphatidylinositol 3-phosphate. Stabilizes GTP-bound RAB7A on late endosomes/lysosomes and alters functional properties of late endocytic compartments via its interaction with RAB7A. Binds 25-hydroxycholesterol and cholesterol. {ECO:0000250|UniProtKB:Q9BXW6}.	Q91XL9	OSBL1_MOUSE Oxysterol-binding protein-related protein 1 OS=Mus musculus OX=10090 GN=Osbpl1a PE=1 SV=2	1	9	9	9	13.6	107.79	668720	684140	582420	645093	890460	800790	881990	857747	0.752079	0.00756335
Q91YH5	Atlastin-3	Atl3	FUNCTION: GTPase tethering membranes through formation of trans-homooligomers and mediating homotypic fusion of endoplasmic reticulum membranes. Functions in endoplasmic reticulum tubular network biogenesis (By similarity). {ECO:0000250|UniProtKB:Q6DD88}.	Q91YH5	ATLA3_MOUSE Atlastin-3 OS=Mus musculus OX=10090 GN=Atl3 PE=1 SV=1	1	17	17	16	51.8	60.574	1820000	1631100	1502800	1651300	1896900	1982600	2032000	1970500	0.838011	0.0333766
Q91YI0	Argininosuccinate lyase	Asl		Q91YI0	ARLY_MOUSE Argininosuccinate lyase OS=Mus musculus OX=10090 GN=Asl PE=1 SV=1	1	24	24	24	54.7	51.739	40835000	35551000	36744000	37710000	50162000	52827000	47545000	50178000	0.751525	0.00486164
Q91YP2	Neurolysin, mitochondrial	Nln	FUNCTION: Hydrolyzes oligopeptides such as neurotensin, bradykinin and dynorphin A. {ECO:0000250}.	Q91YP2	NEUL_MOUSE Neurolysin, mitochondrial OS=Mus musculus OX=10090 GN=Nln PE=1 SV=1	1	13	13	12	25.7	80.428	378400	359700	423320	387140	481910	609510	495290	528903	0.731967	0.0337489
Q91YP3	Deoxyribose-phosphate aldolase	Dera	FUNCTION: Catalyzes a reversible aldol reaction between acetaldehyde and D-glyceraldehyde 3-phosphate to generate 2-deoxy-D-ribose 5-phosphate. Participates in stress granule (SG) assembly. May allow ATP production from extracellular deoxyinosine in conditions of energy deprivation. {ECO:0000250|UniProtKB:Q9Y315}.	Q91YP3	DEOC_MOUSE Deoxyribose-phosphate aldolase OS=Mus musculus OX=10090 GN=Dera PE=1 SV=1	1	13	13	13	56.3	34.975	1654200	1469700	1511800	1.54523e+06	1968300	1972200	2034600	1991700	0.775836	0.00172147
Q91YS8	Calcium/calmodulin-dependent protein kinase type 1	Camk1	FUNCTION: Calcium/calmodulin-dependent protein kinase that operates in the calcium-triggered CaMKK-CaMK1 signaling cascade and, upon calcium influx, regulates transcription activators activity, cell cycle, hormone production, cell differentiation, actin filament organization and neurite outgrowth. Recognizes the substrate consensus sequence [MVLIF]-x-R-x(2)-[ST]-x(3)-[MVLIF]. Regulates axonal ext…	Q91YS8	KCC1A_MOUSE Calcium/calmodulin-dependent protein kinase type 1 OS=Mus musculus OX=10090 GN=Camk1 PE=1 SV=1	1	1	1	1	4.8	41.624	15987	17178		16582.5	9723.6		10934	10328.8	1.60546	0.0179384
Q91Z53	Glyoxylate reductase/hydroxypyruvate reductase	Grhpr	FUNCTION: Enzyme with hydroxy-pyruvate reductase, glyoxylate reductase and D-glycerate dehydrogenase enzymatic activities. Reduces hydroxypyruvate to D-glycerate, glyoxylate to glycolate oxidizes D-glycerate to hydroxypyruvate (By similarity). {ECO:0000250}.	Q91Z53	GRHPR_MOUSE Glyoxylate reductase/hydroxypyruvate reductase OS=Mus musculus OX=10090 GN=Grhpr PE=1 SV=1	1	14	14	14	54.9	35.328	9499100	10406000	8991100	9.63207e+06	12019000	13284000	13797000	1.30333e+07	0.739033	0.00714005
Q91ZJ5	UTP--glucose-1-phosphate uridylyltransferase	Ugp2	FUNCTION: Plays a central role as a glucosyl donor in cellular metabolic pathways.	Q91ZJ5	UGPA_MOUSE UTP--glucose-1-phosphate uridylyltransferase OS=Mus musculus OX=10090 GN=Ugp2 PE=1 SV=3	1	22	22	22	53.1	56.979	10931000	11925000	13955000	1.22703e+07	16387000	19101000	18065000	17851000	0.687375	0.00939213
Q920E5	Farnesyl pyrophosphate synthase	Fdps	FUNCTION: Key enzyme in isoprenoid biosynthesis which catalyzes the formation of farnesyl diphosphate (FPP), a precursor for several classes of essential metabolites including sterols, dolichols, carotenoids, and ubiquinones. FPP also serves as substrate for protein farnesylation and geranylgeranylation. Catalyzes the sequential condensation of isopentenyl pyrophosphate with the allylic pyrophosp…	Q920E5	FPPS_MOUSE Farnesyl pyrophosphate synthase OS=Mus musculus OX=10090 GN=Fdps PE=1 SV=1	1	15	15	15	41.6	40.581	3097900	4688300	2880200	3.55547e+06	5490200	4990300	5598200	5.35957e+06	0.663387	0.0396476
Q921I1	Serotransferrin	Tf	FUNCTION: Transferrins are iron binding transport proteins which can bind two Fe(3+) ions in association with the binding of an anion, usually bicarbonate. It is responsible for the transport of iron from sites of absorption and heme degradation to those of storage and utilization. Serum transferrin may also have a further role in stimulating cell proliferation.	Q921I1;CON__Q29443;CON__Q0IIK2	TRFE_MOUSE Serotransferrin OS=Mus musculus OX=10090 GN=Tf PE=1 SV=1	3	46	46	44	62.7	76.723	71811000	64238000	77855000	7.13013e+07	40228000	34750000	36519000	3.71657e+07	1.91847	0.00131219
Q921M4	Golgin subfamily A member 2	Golga2	FUNCTION: Peripheral membrane component of the cis-Golgi stack that acts as a membrane skeleton that maintains the structure of the Golgi apparatus, and as a vesicle thether that facilitates vesicle fusion to the Golgi membrane (PubMed:28028212). Required for normal protein transport from the endoplasmic reticulum to the Golgi apparatus and the cell membrane (PubMed:28028212). Together with p115/…	Q921M4	GOGA2_MOUSE Golgin subfamily A member 2 OS=Mus musculus OX=10090 GN=Golga2 PE=1 SV=3	1	11	11	11	14.9	113.28	425360	376120	365570	389017	251300	211650	176670	213207	1.8246	0.00344287
Q922B1	ADP-ribose glycohydrolase MACROD1	Macrod1	FUNCTION: Removes ADP-ribose from asparatate and glutamate residues in proteins bearing a single ADP-ribose moiety. Inactive towards proteins bearing poly-ADP-ribose. Deacetylates O-acetyl-ADP ribose, a signaling molecule generated by the deacetylation of acetylated lysine residues in histones and other proteins. Plays a role in estrogen signaling. Binds to androgen receptor (AR) and amplifies th…	Q922B1	MACD1_MOUSE ADP-ribose glycohydrolase MACROD1 OS=Mus musculus OX=10090 GN=Macrod1 PE=1 SV=2	1	5	5	5	20.1	35.294	908480	698600	840480	815853	957470	1164100	1144800	1088790	0.749321	0.0391405
Q922D8	C-1-tetrahydrofolate synthase, cytoplasmic	Mthfd1		Q922D8	C1TC_MOUSE C-1-tetrahydrofolate synthase, cytoplasmic OS=Mus musculus OX=10090 GN=Mthfd1 PE=1 SV=4	1	44	44	43	53.4	101.2	12994000	14183000	14934000	14037000	18831000	23373000	23098000	2.17673e+07	0.644865	0.00799793
Q922E4	Ethanolamine-phosphate cytidylyltransferase	Pcyt2	FUNCTION: Plays an important role in the biosynthesis of the phospholipid phosphatidylethanolamine. Catalyzes the formation of CDP-ethanolamine (By similarity). {ECO:0000250}.	Q922E4	PCY2_MOUSE Ethanolamine-phosphate cytidylyltransferase OS=Mus musculus OX=10090 GN=Pcyt2 PE=1 SV=1	1	15	15	15	51.2	45.234	1943900	2656000	2149000	2.24963e+06	3576900	2776400	3105200	3.15283e+06	0.713528	0.0452813
Q922R8	Protein disulfide-isomerase A6	Pdia6	FUNCTION: May function as a chaperone that inhibits aggregation of misfolded proteins (PubMed:24508390). Negatively regulates the unfolded protein response (UPR) through binding to UPR sensors such as ERN1, which in turn inactivates ERN1 signaling (By similarity). May also regulate the UPR via the EIF2AK3 UPR sensor (By similarity). Plays a role in platelet aggregation and activation by agonists …	Q922R8	PDIA6_MOUSE Protein disulfide-isomerase A6 OS=Mus musculus OX=10090 GN=Pdia6 PE=1 SV=3	1	11	11	11	32.3	48.1	14115000	13118000	13333000	13522000	11133000	11585000	11756000	1.14913e+07	1.17671	0.00464044
Q923B6	Metalloreductase STEAP4	Steap4	FUNCTION: Integral membrane protein that functions as NADPH-dependent ferric-chelate reductase, using NADPH from one side of the membrane to reduce a Fe(3+) chelate that is bound on the other side of the membrane (PubMed:16609065). Mediates sequential transmembrane electron transfer from NADPH to FAD and onto heme, and finally to the Fe(3+) chelate (By similarity). Can also reduce Cu(2+) to Cu(1+…	Q923B6	STEA4_MOUSE Metalloreductase STEAP4 OS=Mus musculus OX=10090 GN=Steap4 PE=1 SV=1	1	10	10	10	29.8	52.993	3526200	3113500	3110700	3.25013e+06	1424400	1665700	1922200	1.67077e+06	1.94529	0.0013718
Q923D2	Flavin reductase (NADPH)	Blvrb	FUNCTION: Broad specificity oxidoreductase that catalyzes the NADPH-dependent reduction of a variety of flavins, such as riboflavin, FAD or FMN, biliverdins, methemoglobin and PQQ (pyrroloquinoline quinone). Contributes to heme catabolism and metabolizes linear tetrapyrroles. Can also reduce the complexed Fe(3+) iron to Fe(2+) in the presence of FMN and NADPH. In the liver, converts biliverdin to…	Q923D2	BLVRB_MOUSE Flavin reductase (NADPH) OS=Mus musculus OX=10090 GN=Blvrb PE=1 SV=3	1	10	10	10	78.6	22.197	4283000	4779500	4202100	4.42153e+06	6055200	5142400	5940800	5712800	0.77397	0.0189797
Q924D0	Reticulon-4-interacting protein 1, mitochondrial	Rtn4ip1	FUNCTION: Plays a role in the regulation of retinal ganglion cell (RGC) neurite outgrowth, and hence in the development of the inner retina and optic nerve (PubMed:26593267). Appears to be a potent inhibitor of regeneration following spinal cord injury (PubMed:12067236). {ECO:0000269|PubMed:12067236, ECO:0000269|PubMed:26593267}.	Q924D0	RT4I1_MOUSE Reticulon-4-interacting protein 1, mitochondrial OS=Mus musculus OX=10090 GN=Rtn4ip1 PE=1 SV=2	1	8	8	8	32.6	43.371	690010	750390	783710	741370	977390	904630	846470	909497	0.815143	0.0228447
Q924Y0	Gamma-butyrobetaine dioxygenase	Bbox1	FUNCTION: Catalyzes the formation of L-carnitine from gamma-butyrobetaine. {ECO:0000250}.	Q924Y0	BODG_MOUSE Gamma-butyrobetaine dioxygenase OS=Mus musculus OX=10090 GN=Bbox1 PE=1 SV=1	1	11	11	11	36.4	44.698	1920300	1978100	1923000	1.94047e+06	3247700	2626400	2558600	2810900	0.690336	0.0167472
Q99J08	SEC14-like protein 2	Sec14l2	FUNCTION: Carrier protein. Binds to some hydrophobic molecules and promotes their transfer between the different cellular sites. Binds with high affinity to alpha-tocopherol. Also binds with a weaker affinity to other tocopherols and to tocotrienols. May have a transcriptional activatory activity via its association with alpha-tocopherol. Probably recognizes and binds some squalene structure, sug…	Q99J08	S14L2_MOUSE SEC14-like protein 2 OS=Mus musculus OX=10090 GN=Sec14l2 PE=1 SV=1	1	19	19	19	54.8	46.3	10872000	12372000	10545000	11263000	14737000	14969000	14885000	1.48637e+07	0.757754	0.00314116
Q99K51	Plastin-3	Pls3	FUNCTION: Actin-bundling protein. {ECO:0000250}.	Q99K51;Q3V0K9	PLST_MOUSE Plastin-3 OS=Mus musculus OX=10090 GN=Pls3 PE=1 SV=3	2	23	18	18	46.3	70.741	3691600	3495000	3490100	3558900	4376400	4625500	4614000	4.53863e+06	0.784135	0.000730588
Q99KK7	Dipeptidyl peptidase 3	Dpp3	FUNCTION: Cleaves and degrades bioactive peptides, including angiotensin, Leu-enkephalin and Met-enkephalin. Also cleaves Arg-Arg-beta-naphthylamide (in vitro). {ECO:0000250|UniProtKB:Q9NY33}.	Q99KK7	DPP3_MOUSE Dipeptidyl peptidase 3 OS=Mus musculus OX=10090 GN=Dpp3 PE=1 SV=2	1	25	25	25	49.6	82.897	4121300	4043300	3898500	4.02103e+06	4879700	4981300	5095700	4.98557e+06	0.806535	0.000435088
Q99KR3	Endoribonuclease LACTB2	Lactb2	FUNCTION: Endoribonuclease; cleaves preferentially 3' to purine-pyrimidine dinucleotide motifs in single-stranded RNA. The cleavage product contains a free 3' -OH group. Has no activity with double-stranded RNA or DNA. Required for normal mitochondrial function and cell viability. {ECO:0000250|UniProtKB:Q53H82}.	Q99KR3	LACB2_MOUSE Endoribonuclease LACTB2 OS=Mus musculus OX=10090 GN=Lactb2 PE=1 SV=1	1	13	13	13	61.8	32.754	7089900	7104500	5497700	6.56403e+06	9190900	9425700	8829600	9.14873e+06	0.71748	0.00995492
Q99L13	3-hydroxyisobutyrate dehydrogenase, mitochondrial	Hibadh		Q99L13	3HIDH_MOUSE 3-hydroxyisobutyrate dehydrogenase, mitochondrial OS=Mus musculus OX=10090 GN=Hibadh PE=1 SV=1	1	12	12	12	55.5	35.44	10799000	9257300	9802700	9953000	11759000	11389000	11504000	1.15507e+07	0.861682	0.0262875
Q99L47	Hsc70-interacting protein	St13	FUNCTION: One HIP oligomer binds the ATPase domains of at least two HSC70 molecules dependent on activation of the HSC70 ATPase by HSP40. Stabilizes the ADP state of HSC70 that has a high affinity for substrate protein. Through its own chaperone activity, it may contribute to the interaction of HSC70 with various target proteins (By similarity). {ECO:0000250}.	Q99L47	F10A1_MOUSE Hsc70-interacting protein OS=Mus musculus OX=10090 GN=St13 PE=1 SV=1	1	7	7	7	21.3	41.655	1951500	1798400	1853800	1867900	2255400	2225300	2761100	2.41393e+06	0.773799	0.0383095
Q99LB7	Sarcosine dehydrogenase, mitochondrial	Sardh		Q99LB7	SARDH_MOUSE Sarcosine dehydrogenase, mitochondrial OS=Mus musculus OX=10090 GN=Sardh PE=1 SV=1	1	42	42	42	65.6	101.68	45584000	41698000	47905000	4.50623e+07	54480000	50157000	51785000	5.21407e+07	0.864245	0.0326419
Q99LD9	Translation initiation factor eIF-2B subunit beta	Eif2b2	FUNCTION: Catalyzes the exchange of eukaryotic initiation factor 2-bound GDP for GTP. {ECO:0000250}.	Q99LD9	EI2BB_MOUSE Translation initiation factor eIF-2B subunit beta OS=Mus musculus OX=10090 GN=Eif2b2 PE=1 SV=1	1	5	5	5	21.4	38.897	130650	150510	140800	140653	194380	202330	185860	194190	0.724308	0.0019855
Q99MR6	Serrate RNA effector molecule homolog	Srrt	FUNCTION: Acts as a mediator between the cap-binding complex (CBC) and the primary microRNAs (miRNAs) processing machinery during cell proliferation. Contributes to the stability and delivery of capped primary miRNA transcripts to the primary miRNA processing complex containing DGCR8 and DROSHA, thereby playing a role in RNA-mediated gene silencing (RNAi) by miRNAs. Binds capped RNAs (m7GpppG-cap…	Q99MR6	SRRT_MOUSE Serrate RNA effector molecule homolog OS=Mus musculus OX=10090 GN=Srrt PE=1 SV=1	1	9	9	9	12.6	100.45	515520	435120	422740	457793	356200	370910	380920	369343	1.23948	0.041861
Q99MZ7	Peroxisomal trans-2-enoyl-CoA reductase	Pecr	FUNCTION: Participates in chain elongation of fatty acids. Has no 2,4-dienoyl-CoA reductase activity (By similarity). {ECO:0000250}.	Q99MZ7	PECR_MOUSE Peroxisomal trans-2-enoyl-CoA reductase OS=Mus musculus OX=10090 GN=Pecr PE=1 SV=1	1	10	10	10	48.8	32.41	4423700	4513700	5600900	4846100	6529800	6821800	7858500	7.07003e+06	0.685442	0.0158283
Q99P30	Peroxisomal coenzyme A diphosphatase NUDT7	Nudt7	FUNCTION: Coenzyme A diphosphatase which mediates the cleavage of CoA, CoA esters and oxidized CoA with similar efficiencies, yielding 3',5'-ADP and the corresponding 4'-phosphopantetheine derivative as products. CoA into 3',5'-ADP and 4'-phosphopantetheine. Has no activity toward NDP-sugars, CDP-alcohols, (deoxy)nucleoside 5'-triphosphates, nucleoside 5'-di or monophosphates, diadenosine polypho…	Q99P30	NUDT7_MOUSE Peroxisomal coenzyme A diphosphatase NUDT7 OS=Mus musculus OX=10090 GN=Nudt7 PE=1 SV=2	1	13	13	13	48.3	26.856	14804000	13387000	14408000	1.41997e+07	22472000	28312000	27912000	26232000	0.541311	0.00337404
Q99PG0	Arylacetamide deacetylase	Aadac	FUNCTION: Displays cellular triglyceride lipase activity in liver, increases the levels of intracellular fatty acids derived from the hydrolysis of newly formed triglyceride stores and plays a role in very low-density lipoprotein assembly (By similarity). Displays serine esterase activity in liver. Deacetylates a variety of arylacetamide substrates, including xenobiotic compounds and procarcinoge…	Q99PG0	AAAD_MOUSE Arylacetamide deacetylase OS=Mus musculus OX=10090 GN=Aadac PE=1 SV=3	1	14	14	14	43.7	45.25	16515000	16782000	16963000	1.67533e+07	19637000	20228000	21172000	2.03457e+07	0.823435	0.00151849
Q99PG2	Opioid growth factor receptor	Ogfr	FUNCTION: Receptor for opioid growth factor (OGF), also known as Met-enkephalin. Seems to be involved in growth regulation (By similarity). {ECO:0000250}.	Q99PG2	OGFR_MOUSE Opioid growth factor receptor OS=Mus musculus OX=10090 GN=Ogfr PE=1 SV=1	1	5	5	5	14.5	70.678	117800	121280	102010	113697	135900	147560	130280	137913	0.824407	0.036244
Q9CPX6	Ubiquitin-like-conjugating enzyme ATG3	Atg3	FUNCTION: E2 conjugating enzyme required for the cytoplasm to vacuole transport (Cvt), autophagy, and mitochondrial homeostasis. Responsible for the E2-like covalent binding of phosphatidylethanolamine to the C-terminal Gly of ATG8-like proteins (GABARAP, GABARAPL1, GABARAPL2 or MAP1LC3A). The ATG12-ATG5 conjugate plays a role of an E3 and promotes the transfer of ATG8-like proteins from ATG3 to …	Q9CPX6	ATG3_MOUSE Ubiquitin-like-conjugating enzyme ATG3 OS=Mus musculus OX=10090 GN=Atg3 PE=1 SV=1	1	7	7	7	29.3	35.796	1059900	918210	941660	973257	1102800	1281900	1242000	1208900	0.805076	0.0278668
Q9CPY7	Cytosol aminopeptidase	Lap3	FUNCTION: Presumably involved in the processing and regular turnover of intracellular proteins. Catalyzes the removal of unsubstituted N-terminal amino acids from various peptides (By similarity). {ECO:0000250}.	Q9CPY7	AMPL_MOUSE Cytosol aminopeptidase OS=Mus musculus OX=10090 GN=Lap3 PE=1 SV=3	1	24	24	24	61.5	56.141	20657000	20335000	20646000	20546000	27777000	26779000	27830000	27462000	0.748161	4.22105e-05
Q9CQ26	STAM-binding protein	Stambp	FUNCTION: Zinc metalloprotease that specifically cleaves 'Lys-63'-linked polyubiquitin chains. Does not cleave 'Lys-48'-linked polyubiquitin chains (By similarity). Plays a role in signal transduction for cell growth and MYC induction mediated by IL-2 and GM-CSF. Potentiates BMP (bone morphogenetic protein) signaling by antagonizing the inhibitory action of SMAD6 and SMAD7 (By similarity). Involv…	Q9CQ26	STABP_MOUSE STAM-binding protein OS=Mus musculus OX=10090 GN=Stambp PE=1 SV=1	1	2	2	2	8.5	48.513	44642	44178	49437	46085.7	61737	77200	94413	77783.3	0.592488	0.0297453
Q9CQR4	Acyl-coenzyme A thioesterase 13	Acot13	FUNCTION: Acyl-CoA thioesterases are a group of enzymes that catalyze the hydrolysis of acyl-CoAs to the free fatty acid and coenzyme A (CoASH), providing the potential to regulate intracellular levels of acyl-CoAs, free fatty acids and CoASH. Has acyl-CoA thioesterase activity towards medium (C12) and long-chain (C18) fatty acyl-CoA substrates. Can also hydrolyze 3-hydroxyphenylacetyl-CoA (in vi…	Q9CQR4	ACO13_MOUSE Acyl-coenzyme A thioesterase 13 OS=Mus musculus OX=10090 GN=Acot13 PE=1 SV=1	1	4	4	4	47.1	15.183	757980	887860	835260	827033	965690	995330	942040	967687	0.85465	0.0260096
Q9CRB3	5-hydroxyisourate hydrolase	Urah	FUNCTION: Catalyzes the hydrolysis of 5-hydroxyisourate (HIU) to 2-oxo-4-hydroxy-4-carboxy-5-ureidoimidazoline (OHCU).	Q9CRB3	HIUH_MOUSE 5-hydroxyisourate hydrolase OS=Mus musculus OX=10090 GN=Urah PE=1 SV=1	1	9	9	9	88.1	13.559	6995400	7239300	6875900	7.03687e+06	10031000	10390000	10293000	10238000	0.687328	2.96031e-05
Q9CWS0	N(G),N(G)-dimethylarginine dimethylaminohydrolase 1	Ddah1	FUNCTION: Hydrolyzes N(G),N(G)-dimethyl-L-arginine (ADMA) and N(G)-monomethyl-L-arginine (MMA) which act as inhibitors of NOS. Has therefore a role in the regulation of nitric oxide generation. {ECO:0000269|PubMed:17273169}.	Q9CWS0	DDAH1_MOUSE N(G),N(G)-dimethylarginine dimethylaminohydrolase 1 OS=Mus musculus OX=10090 GN=Ddah1 PE=1 SV=3	1	16	16	16	61.8	31.381	3402200	3314300	3695300	3470600	4125900	4867200	4106700	4366600	0.794806	0.0313383
Q9CX98	Cytochrome P450 2U1	Cyp2u1	FUNCTION: A cytochrome P450 monooxygenase involved in the metabolism of arachidonic acid and its conjugates. Mechanistically, uses molecular oxygen inserting one oxygen atom into a substrate, and reducing the second into a water molecule, with two electrons provided by NADPH via cytochrome P450 reductase (CPR; NADPH-ferrihemoprotein reductase). Acts as an omega and omega-1 hydroxylase for arachid…	Q9CX98	CP2U1_MOUSE Cytochrome P450 2U1 OS=Mus musculus OX=10090 GN=Cyp2u1 PE=2 SV=2	1	6	6	5	15.8	60.577	1209600	1077200	1203400	1163400	1934100	1617700	1399400	1650400	0.70492	0.0390498
Q9CXF0	Kynureninase	Kynu	FUNCTION: Catalyzes the cleavage of L-kynurenine (L-Kyn) and L-3-hydroxykynurenine (L-3OHKyn) into anthranilic acid (AA) and 3-hydroxyanthranilic acid (3-OHAA), respectively. Has a preference for the L-3-hydroxy form. Also has cysteine-conjugate-beta-lyase activity. {ECO:0000255|HAMAP-Rule:MF_03017}.	Q9CXF0	KYNU_MOUSE Kynureninase OS=Mus musculus OX=10090 GN=Kynu PE=1 SV=3	1	18	18	18	49.8	52.325	7405200	7671400	6839400	7.30533e+06	10203000	10950000	10470000	10541000	0.69304	0.000596187
Q9CXN7	Phenazine biosynthesis-like domain-containing protein 2	Pbld2		Q9CXN7	PBLD2_MOUSE Phenazine biosynthesis-like domain-containing protein 2 OS=Mus musculus OX=10090 GN=Pbld2 PE=1 SV=1	1	17	17	11	69.8	31.983	7547700	6354800	7600800	7.16777e+06	9601700	10056000	9227900	9.62853e+06	0.74443	0.00645646
Q9CXY6	Interleukin enhancer-binding factor 2	Ilf2	FUNCTION: Appears to function predominantly as a heterodimeric complex with ILF3. This complex may regulate transcription of the IL2 gene during T-cell activation. It can also promote the formation of stable DNA-dependent protein kinase holoenzyme complexes on DNA (By similarity). Essential for the efficient reshuttling of ILF3 into the nucleus (By similarity). {ECO:0000250, ECO:0000269|PubMed:10…	Q9CXY6	ILF2_MOUSE Interleukin enhancer-binding factor 2 OS=Mus musculus OX=10090 GN=Ilf2 PE=1 SV=1	1	8	8	8	26.4	43.062	472730	496320	430460	466503	526700	519730	519620	522017	0.893656	0.0459085
Q9CY64	Biliverdin reductase A	Blvra	FUNCTION: Reduces the gamma-methene bridge of the open tetrapyrrole, biliverdin IX alpha, to bilirubin with the concomitant oxidation of a NADH or NADPH cofactor. {ECO:0000250}.	Q9CY64	BIEA_MOUSE Biliverdin reductase A OS=Mus musculus OX=10090 GN=Blvra PE=1 SV=1	1	11	11	11	43.7	33.524	715720	655030	677870	682873	817120	1000500	1088000	968540	0.705054	0.0250239
Q9CYH2	Peroxiredoxin-like 2A	Prxl2a	FUNCTION: Involved in redox regulation of the cell (By similarity). Acts as an antioxidant (By similarity). Inhibits TNFSF11-induced NFKB1 and JUN activation and osteoclast differentiation (By similarity). May affect bone resorption and help to maintain bone mass (By similarity). Acts as a negative regulator of macrophage-mediated inflammation by inhibiting macrophage production of inflammatory c…	Q9CYH2	PXL2A_MOUSE Peroxiredoxin-like 2A OS=Mus musculus OX=10090 GN=Prxl2a PE=1 SV=2	1	6	6	6	26.1	24.394	1306200	1326100	1311500	1314600	1611000	1782900	1715100	1703000	0.771932	0.00151938
Q9CYH6	Ribosome biogenesis regulatory protein homolog	Rrs1	FUNCTION: Involved in ribosomal large subunit assembly. May regulate the localization of the 5S RNP/5S ribonucleoprotein particle to the nucleolus. {ECO:0000250|UniProtKB:Q15050}.	Q9CYH6	RRS1_MOUSE Ribosome biogenesis regulatory protein homolog OS=Mus musculus OX=10090 GN=Rrs1 PE=1 SV=1	1	1	1	1	3.3	41.551	68136	73975		71055.5	42906	47470		45188	1.57244	0.01991
Q9CZ42	ATP-dependent (S)-NAD(P)H-hydrate dehydratase	Naxd	FUNCTION: Catalyzes the dehydration of the S-form of NAD(P)HX at the expense of ATP, which is converted to ADP. Together with NAD(P)HX epimerase, which catalyzes the epimerization of the S- and R-forms, the enzyme allows the repair of both epimers of NAD(P)HX, a damaged form of NAD(P)H that is a result of enzymatic or heat-dependent hydration. {ECO:0000255|HAMAP-Rule:MF_03157, ECO:0000269|PubMed:…	Q9CZ42	NNRD_MOUSE ATP-dependent (S)-NAD(P)H-hydrate dehydratase OS=Mus musculus OX=10090 GN=Naxd PE=1 SV=1	1	13	13	13	66.5	36.717	1433700	1344200	1292600	1.35683e+06	1709100	1688500	1786200	1.72793e+06	0.785235	0.00187081
Q9CZM2	60S ribosomal protein L15	Rpl15		Q9CZM2	RL15_MOUSE 60S ribosomal protein L15 OS=Mus musculus OX=10090 GN=Rpl15 PE=1 SV=4	1	11	11	11	43.6	24.146	6457300	6915400	6348500	6.57373e+06	5942300	5607500	6160100	5903300	1.11357	0.0471941
Q9CZR4	CKLF-like MARVEL transmembrane domain-containing protein 8	Cmtm8		Q9CZR4	CKLF8_MOUSE CKLF-like MARVEL transmembrane domain-containing protein 8 OS=Mus musculus OX=10090 GN=Cmtm8 PE=2 SV=1	1	1	1	1	15	19.527	86048	87348	82020	85138.7	107060	95889	106120	103023	0.826404	0.0103242
Q9D0F9	Phosphoglucomutase-1	Pgm1	FUNCTION: This enzyme participates in both the breakdown and synthesis of glucose. {ECO:0000250}.	Q9D0F9	PGM1_MOUSE Phosphoglucomutase-1 OS=Mus musculus OX=10090 GN=Pgm1 PE=1 SV=4	1	31	31	31	68.5	61.417	18024000	18371000	16582000	17659000	24346000	25086000	22668000	2.40333e+07	0.734771	0.00210597
Q9D0I8	mRNA turnover protein 4 homolog	Mrto4	FUNCTION: Component of the ribosome assembly machinery. Nuclear paralog of the ribosomal protein P0, it binds pre-60S subunits at an early stage of assembly in the nucleolus, and is replaced by P0 in cytoplasmic pre-60S subunits and mature 80S ribosomes. {ECO:0000250|UniProtKB:P33201}.	Q9D0I8	MRT4_MOUSE mRNA turnover protein 4 homolog OS=Mus musculus OX=10090 GN=Mrto4 PE=1 SV=1	1	4	4	4	18.4	27.545	252020	265120	324310	280483	177070	134420	202720	171403	1.63639	0.021699
Q9D0R2	Threonine--tRNA ligase 1, cytoplasmic	Tars1	FUNCTION: Catalyzes the attachment of threonine to tRNA(Thr) in a two-step reaction: threonine is first activated by ATP to form Thr-AMP and then transferred to the acceptor end of tRNA(Thr). Also edits incorrectly charged tRNA(Thr) via its editing domain, at the post-transfer stage. {ECO:0000269|PubMed:29579307}.	Q9D0R2	SYTC_MOUSE Threonine--tRNA ligase 1, cytoplasmic OS=Mus musculus OX=10090 GN=Tars1 PE=1 SV=2	1	33	33	31	55.3	83.355	8656000	9145900	8878000	8893300	9936300	10660000	10573000	1.03898e+07	0.855967	0.00507947
Q9D1P0	39S ribosomal protein L13, mitochondrial	Mrpl13		Q9D1P0	RM13_MOUSE 39S ribosomal protein L13, mitochondrial OS=Mus musculus OX=10090 GN=Mrpl13 PE=1 SV=1	1	4	4	4	22.5	20.677	107530	133770	141060	127453	177450	160600	171130	169727	0.750933	0.0201358
Q9D5J6	Sedoheptulokinase	Shpk	FUNCTION: Acts as a modulator of macrophage activation through control of glucose metabolism. {ECO:0000269|PubMed:18775706, ECO:0000269|PubMed:22682222}.	Q9D5J6	SHPK_MOUSE Sedoheptulokinase OS=Mus musculus OX=10090 GN=Shpk PE=1 SV=1	1	13	13	13	41.8	51.302	2176400	2656200	2056800	2.29647e+06	3966300	3128000	3182000	3.42543e+06	0.670416	0.0259921
Q9D662	Protein transport protein Sec23B	Sec23b	FUNCTION: Component of the coat protein complex II (COPII) which promotes the formation of transport vesicles from the endoplasmic reticulum (ER). The coat has two main functions, the physical deformation of the endoplasmic reticulum membrane into vesicles and the selection of cargo molecules for their transport to the Golgi complex. {ECO:0000250|UniProtKB:Q15436}.	Q9D662	SC23B_MOUSE Protein transport protein Sec23B OS=Mus musculus OX=10090 GN=Sec23b PE=1 SV=1	1	20	16	16	36.9	86.436	1605900	1550700	1771000	1.64253e+06	1299600	1473200	1411700	1.39483e+06	1.17758	0.0412027
Q9D6Y9	1,4-alpha-glucan-branching enzyme	Gbe1	FUNCTION: Required for normal glycogen accumulation. The alpha 1-6 branches of glycogen play an important role in increasing the solubility of the molecule. {ECO:0000250|UniProtKB:Q04446}.	Q9D6Y9	GLGB_MOUSE 1,4-alpha-glucan-branching enzyme OS=Mus musculus OX=10090 GN=Gbe1 PE=1 SV=1	1	29	29	29	53.8	80.363	7597500	7693300	7073700	7.45483e+06	9793400	10522000	8587300	9.63423e+06	0.773786	0.0216547
Q9D6Z1	Nucleolar protein 56	Nop56	FUNCTION: Involved in the early to middle stages of 60S ribosomal subunit biogenesis. Core component of box C/D small nucleolar ribonucleoprotein (snoRNP) particles. Required for the biogenesis of box C/D snoRNAs such U3, U8 and U14 snoRNAs (By similarity). {ECO:0000250}.	Q9D6Z1	NOP56_MOUSE Nucleolar protein 56 OS=Mus musculus OX=10090 GN=Nop56 PE=1 SV=2	1	15	15	15	32.1	64.464	2043100	1734800	1908300	1895400	1667300	1549100	1514400	1.57693e+06	1.20195	0.0339162
Q9D710	Thioredoxin-related transmembrane protein 2	Tmx2		Q9D710	TMX2_MOUSE Thioredoxin-related transmembrane protein 2 OS=Mus musculus OX=10090 GN=Tmx2 PE=1 SV=1	1	3	3	3	11.9	33.942	92633	210990	111330	138318	293090	225700	290800	269863	0.512547	0.0373376
Q9D7G0	Ribose-phosphate pyrophosphokinase 1	Prps1	FUNCTION: Catalyzes the synthesis of phosphoribosylpyrophosphate (PRPP) that is essential for nucleotide synthesis.	Q9D7G0	PRPS1_MOUSE Ribose-phosphate pyrophosphokinase 1 OS=Mus musculus OX=10090 GN=Prps1 PE=1 SV=4	1	9	9	5	43.1	34.834	1529700	1671300	1742100	1647700	2237600	1994300	1845300	2.02573e+06	0.813384	0.0440346
Q9D7J9	Enoyl-CoA hydratase domain-containing protein 3, mitochondrial	Echdc3	FUNCTION: May play a role in fatty acid biosynthesis and insulin sensitivity. {ECO:0000250|UniProtKB:Q96DC8}.	Q9D7J9	ECHD3_MOUSE Enoyl-CoA hydratase domain-containing protein 3, mitochondrial OS=Mus musculus OX=10090 GN=Echdc3 PE=1 SV=1	1	8	8	8	44.7	32.402	2006200	1790800	2021800	1939600	2113300	2408300	2530800	2350800	0.825081	0.0466875
Q9D7S7	60S ribosomal protein L22-like 1	Rpl22l1		Q9D7S7	RL22L_MOUSE 60S ribosomal protein L22-like 1 OS=Mus musculus OX=10090 GN=Rpl22l1 PE=1 SV=1	1	3	3	3	39.3	14.467	760130	693360	709650	721047	558400	643780	506040	569407	1.26631	0.0278401
Q9D819	Inorganic pyrophosphatase	Ppa1		Q9D819	IPYR_MOUSE Inorganic pyrophosphatase OS=Mus musculus OX=10090 GN=Ppa1 PE=1 SV=1	1	22	22	21	83.4	32.667	13021000	12318000	11334000	1.22243e+07	14207000	15010000	15898000	1.50383e+07	0.812878	0.015213
Q9D826	Peroxisomal sarcosine oxidase	Pipox	FUNCTION: Metabolizes sarcosine, L-pipecolic acid and L-proline. {ECO:0000250}.	Q9D826	SOX_MOUSE Peroxisomal sarcosine oxidase OS=Mus musculus OX=10090 GN=Pipox PE=1 SV=1	1	18	18	18	64.4	43.846	6386900	5992700	6180200	6186600	8721400	8896700	9563300	9.06047e+06	0.682813	0.000512233
Q9D892	Inosine triphosphate pyrophosphatase	Itpa	FUNCTION: Pyrophosphatase that hydrolyzes the non-canonical purine nucleotides inosine triphosphate (ITP), deoxyinosine triphosphate (dITP) as well as 2'-deoxy-N-6-hydroxylaminopurine triposphate (dHAPTP) and xanthosine 5'-triphosphate (XTP) to their respective monophosphate derivatives. The enzyme does not distinguish between the deoxy- and ribose forms. Probably excludes non-canonical purines f…	Q9D892	ITPA_MOUSE Inosine triphosphate pyrophosphatase OS=Mus musculus OX=10090 GN=Itpa PE=1 SV=2	1	4	4	4	34.3	21.897	717060	610360	529890	619103	791020	1065400	1080400	978940	0.632422	0.029528
Q9D8T2	Gasdermin-D	Gsdmd	FUNCTION: [Gasdermin-D, N-terminal]: Promotes pyroptosis in response to microbial infection and danger signals. Produced by the cleavage of gasdermin-D by inflammatory caspases CASP1 or CASP4 in response to canonical, as well as non-canonical (such as cytosolic LPS) inflammasome activators (PubMed:26611636, PubMed:26375259, PubMed:26375003, PubMed:27418190, PubMed:27385778, PubMed:27383986). Afte…	Q9D8T2	GSDMD_MOUSE Gasdermin-D OS=Mus musculus OX=10090 GN=Gsdmd PE=1 SV=1	1	8	8	8	19.1	53.237	405750	432630	431460	423280	476100	554890	583070	538020	0.786737	0.0258892
Q9D8U8	Sorting nexin-5	Snx5	FUNCTION: Involved in several stages of intracellular trafficking. Interacts with membranes containing phosphatidylinositol lipids. Acts in part as component of the retromer membrane-deforming SNX-BAR subcomplex. The SNX-BAR retromer mediates retrograde transport of cargo proteins from endosomes to the trans-Golgi network (TGN) and is involved in endosome-to-plasma membrane transport for cargo pr…	Q9D8U8	SNX5_MOUSE Sorting nexin-5 OS=Mus musculus OX=10090 GN=Snx5 PE=1 SV=1	1	14	14	13	39.9	46.797	929590	905860	992200	942550	813850	779290	862460	818533	1.15151	0.0245701
Q9D8Y0	EF-hand domain-containing protein D2	Efhd2	FUNCTION: May regulate B-cell receptor (BCR)-induced immature and primary B-cell apoptosis. Plays a role as negative regulator of the canonical NF-kappa-B-activating branch. Controls spontaneous apoptosis through the regulation of BCL2L1 abundance. {ECO:0000269|PubMed:17673920}.	Q9D8Y0;Q9D4J1	EFHD2_MOUSE EF-hand domain-containing protein D2 OS=Mus musculus OX=10090 GN=Efhd2 PE=1 SV=1	2	8	8	8	30.8	26.791	1505600	1252500	1589900	1.44933e+06	628850	837130	973380	813120	1.78243	0.0111276
Q9D8Y1	Transmembrane protein 126A	Tmem126a		Q9D8Y1	T126A_MOUSE Transmembrane protein 126A OS=Mus musculus OX=10090 GN=Tmem126a PE=1 SV=1	1	4	4	4	19.9	21.539	207720	371720	285050	288163	505670	553600	418330	492533	0.585064	0.0296485
Q9D9V3	Ethylmalonyl-CoA decarboxylase	Echdc1	FUNCTION: Decarboxylates ethylmalonyl-CoA, a potentially toxic metabolite, to form butyryl-CoA, suggesting it might be involved in metabolite proofreading. Also has methylmalonyl-CoA decarboxylase activity at lower level. {ECO:0000269|PubMed:22016388}.	Q9D9V3	ECHD1_MOUSE Ethylmalonyl-CoA decarboxylase OS=Mus musculus OX=10090 GN=Echdc1 PE=1 SV=2	1	11	11	11	43.2	35.467	1982700	1941100	1660100	1861300	2437400	2733200	2292300	2.48763e+06	0.748221	0.0190206
Q9DB29	Isoamyl acetate-hydrolyzing esterase 1 homolog	Iah1	FUNCTION: Probable lipase. {ECO:0000250}.	Q9DB29	IAH1_MOUSE Isoamyl acetate-hydrolyzing esterase 1 homolog OS=Mus musculus OX=10090 GN=Iah1 PE=1 SV=1	1	8	8	8	49.8	27.974	3271600	3155600	3731200	3.38613e+06	4323100	4989200	5738400	5016900	0.674945	0.0214885
Q9DBA8	Probable imidazolonepropionase	Amdhd1		Q9DBA8	HUTI_MOUSE Probable imidazolonepropionase OS=Mus musculus OX=10090 GN=Amdhd1 PE=1 SV=1	1	21	21	21	70.2	46.488	5973000	6323000	6282800	6.19293e+06	8337200	8204500	8189700	8243800	0.751223	6.90012e-05
Q9DBB8	Trans-1,2-dihydrobenzene-1,2-diol dehydrogenase	Dhdh		Q9DBB8	DHDH_MOUSE Trans-1,2-dihydrobenzene-1,2-diol dehydrogenase OS=Mus musculus OX=10090 GN=Dhdh PE=1 SV=1	1	11	11	11	39.3	36.3	4657300	4232200	3889200	4.25957e+06	6334900	6704000	6008100	6349000	0.670904	0.00222272
Q9DBC0	Protein adenylyltransferase SelO, mitochondrial	Selenoo	FUNCTION: Catalyzes the transfer of adenosine 5'-monophosphate (AMP) to Ser, Thr and Tyr residues of target proteins (AMPylation). May be a redox-active mitochondrial selenoprotein which interacts with a redox target protein. {ECO:0000250|UniProtKB:Q9BVL4}.	Q9DBC0	SELO_MOUSE Protein adenylyltransferase SelO, mitochondrial OS=Mus musculus OX=10090 GN=Selenoo PE=1 SV=4	1	10	10	10	21	74.22	677590	581050	593380	617340	728880	903320	800210	810803	0.761393	0.0305691
Q9DBF1	Alpha-aminoadipic semialdehyde dehydrogenase	Aldh7a1	FUNCTION: Multifunctional enzyme mediating important protective effects. Metabolizes betaine aldehyde to betaine, an important cellular osmolyte and methyl donor. Protects cells from oxidative stress by metabolizing a number of lipid peroxidation-derived aldehydes. Involved in lysine catabolism (By similarity). {ECO:0000250}.	Q9DBF1	AL7A1_MOUSE Alpha-aminoadipic semialdehyde dehydrogenase OS=Mus musculus OX=10090 GN=Aldh7a1 PE=1 SV=4	1	21	21	21	49.7	58.861	29482000	24961000	30064000	28169000	32410000	36293000	33517000	3.40733e+07	0.826717	0.0408807
Q9DBL7	Bifunctional coenzyme A synthase	Coasy	FUNCTION: Bifunctional enzyme that catalyzes the fourth and fifth sequential steps of CoA biosynthetic pathway. The fourth reaction is catalyzed by the phosphopantetheine adenylyltransferase, coded by the coaD domain; the fifth reaction is catalyzed by the dephospho-CoA kinase, coded by the coaE domain. May act as a point of CoA biosynthesis regulation. {ECO:0000250|UniProtKB:Q13057}.	Q9DBL7	COASY_MOUSE Bifunctional coenzyme A synthase OS=Mus musculus OX=10090 GN=Coasy PE=1 SV=2	1	14	14	14	34.1	62.022	3270300	3615800	3868600	3584900	4350500	4729900	4519800	4533400	0.790775	0.00986532
Q9DBM0	ATP-binding cassette sub-family G member 8	Abcg8	FUNCTION: ABCG5 and ABCG8 form an obligate heterodimer that mediates Mg(2+)- and ATP-dependent sterol transport across the cell membrane (PubMed:16352607, PubMed:16867993, PubMed:18402465). Plays an essential role in the selective transport of the dietary cholesterol in and out of the enterocytes and in the selective sterol excretion by the liver into bile (PubMed:12444248, PubMed:14504269, PubMe…	Q9DBM0	ABCG8_MOUSE ATP-binding cassette sub-family G member 8 OS=Mus musculus OX=10090 GN=Abcg8 PE=1 SV=1	1	1	1	1	1.5	75.995	55963	73894	61723	63860	86344	103740	102520	97534.7	0.654742	0.0119634
Q9DBN5	Lon protease homolog 2, peroxisomal	Lonp2	FUNCTION: ATP-dependent serine protease that mediates the selective degradation of misfolded and unassembled polypeptides in the peroxisomal matrix. Necessary for type 2 peroxisome targeting signal (PTS2)-containing protein processing and facilitates peroxisome matrix protein import. May indirectly regulate peroxisomal fatty acid beta-oxidation through degradation of the self-processed forms of T…	Q9DBN5	LONP2_MOUSE Lon protease homolog 2, peroxisomal OS=Mus musculus OX=10090 GN=Lonp2 PE=1 SV=1	1	21	21	21	34.7	94.525	2087200	1923900	2161500	2.05753e+06	2520900	2578900	3275100	2.79163e+06	0.737036	0.0436788
Q9DC48	Pre-mRNA-processing factor 17	Cdc40	FUNCTION: Required for pre-mRNA splicing as component of the activated spliceosome. {ECO:0000250|UniProtKB:O60508}.	Q9DC48	PRP17_MOUSE Pre-mRNA-processing factor 17 OS=Mus musculus OX=10090 GN=Cdc40 PE=2 SV=1	1	4	4	4	7.6	65.46	52316	58774	58150	56413.3	22123	42698	33890	32903.7	1.7145	0.020317
Q9DCG6	Phenazine biosynthesis-like domain-containing protein 1	Pbld1		Q9DCG6	PBLD1_MOUSE Phenazine biosynthesis-like domain-containing protein 1 OS=Mus musculus OX=10090 GN=Pbld1 PE=1 SV=2	1	15	9	9	68.1	32.047	4189500	4122900	4879600	4.39733e+06	5820000	6746500	5252600	5939700	0.740329	0.036338
Q9DCL9	Multifunctional protein ADE2	Paics		Q9DCL9	PUR6_MOUSE Multifunctional protein ADE2 OS=Mus musculus OX=10090 GN=Paics PE=1 SV=4	1	17	17	17	44.9	47.006	2789200	2832800	2821400	2.81447e+06	3675100	3573600	4432400	3893700	0.722826	0.016419
Q9DCM0	Persulfide dioxygenase ETHE1, mitochondrial	Ethe1	FUNCTION: First described as a protein that can shuttle between the nucleus and the cytoplasm and suppress p53-induced apoptosis by sequestering the transcription factor RELA/NFKB3 in the cytoplasm and preventing its accumulation in the nucleus (By similarity). Sulfur dioxygenase that plays an essential role in hydrogen sulfide catabolism in the mitochondrial matrix. Hydrogen sulfide (H(2)S) is f…	Q9DCM0	ETHE1_MOUSE Persulfide dioxygenase ETHE1, mitochondrial OS=Mus musculus OX=10090 GN=Ethe1 PE=1 SV=2	1	14	14	14	77.2	27.738	3029200	2625800	3533000	3.06267e+06	3889900	4246400	4301600	4.14597e+06	0.73871	0.0207522
Q9DCM2	Glutathione S-transferase kappa 1	Gstk1		Q9DCM2	GSTK1_MOUSE Glutathione S-transferase kappa 1 OS=Mus musculus OX=10090 GN=Gstk1 PE=1 SV=3	1	14	14	14	68.6	25.704	8317200	7450200	7417800	7728400	9760900	8938800	9049200	9.24963e+06	0.835536	0.0177274
Q9DCN2	NADH-cytochrome b5 reductase 3	Cyb5r3	FUNCTION: Desaturation and elongation of fatty acids, cholesterol biosynthesis, drug metabolism, and, in erythrocyte, methemoglobin reduction. {ECO:0000250}.	Q9DCN2	NB5R3_MOUSE NADH-cytochrome b5 reductase 3 OS=Mus musculus OX=10090 GN=Cyb5r3 PE=1 SV=3	1	20	20	20	73.8	34.127	14650000	16217000	16657000	1.58413e+07	17478000	18623000	19908000	1.86697e+07	0.848506	0.0382687
Q9DCQ2	Putative L-aspartate dehydrogenase	Aspdh	FUNCTION: Specifically catalyzes the NAD or NADP-dependent dehydrogenation of L-aspartate to iminoaspartate. {ECO:0000250}.	Q9DCQ2	ASPD_MOUSE Putative L-aspartate dehydrogenase OS=Mus musculus OX=10090 GN=Aspdh PE=1 SV=1	1	15	15	15	70	30.269	4831300	4349200	3978300	4.38627e+06	5673600	6279300	5892800	5.94857e+06	0.737365	0.00678376
Q9DCS2	Methyltransferase-like 26	Mettl26		Q9DCS2	MTL26_MOUSE Methyltransferase-like 26 OS=Mus musculus OX=10090 GN=Mettl26 PE=1 SV=1	1	9	9	9	59.3	22.687	2027800	1841200	2177800	2015600	2473200	3338500	3580200	3.13063e+06	0.643831	0.0333087
Q9DD18	D-aminoacyl-tRNA deacylase 1	Dtd1	FUNCTION: An aminoacyl-tRNA editing enzyme that deacylates mischarged D-aminoacyl-tRNAs. Also deacylates mischarged glycyl-tRNA(Ala), protecting cells against glycine mischarging by AlaRS. Acts via tRNA-based rather than protein-based catalysis; rejects L-amino acids rather than detecting D-amino acids in the active site. By recycling D-aminoacyl-tRNA to D-amino acids and free tRNA molecules, thi…	Q9DD18	DTD1_MOUSE D-aminoacyl-tRNA deacylase 1 OS=Mus musculus OX=10090 GN=Dtd1 PE=1 SV=2	1	3	3	3	27.8	23.384	84861	56622	64480	68654.3	115780	112390	87668	105279	0.652116	0.0400465
Q9EP69	Phosphatidylinositol-3-phosphatase SAC1	Sacm1l	FUNCTION: Phosphoinositide phosphatase which catalyzes the hydrolysis of phosphatidylinositol 4-phosphate (PtdIns(4)P), phosphatidylinositol 3-phosphate (PtdIns(3)P) and has low activity towards phosphatidylinositol-3,5-bisphosphate (PtdIns(3,5)P2) (By similarity). Shows a very robust PtdIns(4)P phosphatase activity when it binds PtdIns(4)P in a 'cis' configuration in the cellular environment, wi…	Q9EP69	SAC1_MOUSE Phosphatidylinositol-3-phosphatase SAC1 OS=Mus musculus OX=10090 GN=Sacm1l PE=1 SV=1	1	21	21	21	44.8	66.943	2423000	2359000	2333400	2371800	2767500	2596400	2661000	2.67497e+06	0.886665	0.0058437
Q9EPK7	Exportin-7	Xpo7	FUNCTION: Mediates the nuclear export of proteins (cargos) with broad substrate specificity. In the nucleus binds cooperatively to its cargo and to the GTPase Ran in its active GTP-bound form. Docking of this trimeric complex to the nuclear pore complex (NPC) is mediated through binding to nucleoporins. Upon transit of a nuclear export complex into the cytoplasm, disassembling of the complex and …	Q9EPK7;Q99NF8	XPO7_MOUSE Exportin-7 OS=Mus musculus OX=10090 GN=Xpo7 PE=1 SV=3	2	21	21	21	25.3	123.81	576130	542790	509560	542827	686040	688700	839410	738050	0.735488	0.0227283
Q9EPQ7	StAR-related lipid transfer protein 5	Stard5	FUNCTION: May be involved in the intracellular transport of sterols or other lipids. May bind cholesterol or other sterols.	Q9EPQ7	STAR5_MOUSE StAR-related lipid transfer protein 5 OS=Mus musculus OX=10090 GN=Stard5 PE=1 SV=2	1	7	7	7	59.2	23.922	792270	856740	552510	733840	1155400	1212900	1294300	1.22087e+06	0.601081	0.00849446
Q9EQC1	3 beta-hydroxysteroid dehydrogenase type 7	Hsd3b7	FUNCTION: The 3-beta-HSD enzymatic system plays a crucial role in the biosynthesis of all classes of hormonal steroids. HSD VII is active against four 7-alpha-hydroxylated sterols. Does not metabolize several different C(19/21) steroids as substrates. Involved in bile acid synthesis (PubMed:11067870). Plays a key role in cell positioning and movement in lymphoid tissues by mediating degradation o…	Q9EQC1	3BHS7_MOUSE 3 beta-hydroxysteroid dehydrogenase type 7 OS=Mus musculus OX=10090 GN=Hsd3b7 PE=1 SV=1	1	9	9	9	29.8	41.135	1216500	1076700	1012800	1102000	1539500	1620700	1671600	1610600	0.684217	0.00205286
Q9EQF5	Dihydropyrimidinase	Dpys	FUNCTION: Catalyzes the second step of the reductive pyrimidine degradation, the reversible hydrolytic ring opening of dihydropyrimidines. Can catalyze the ring opening of 5,6-dihydrouracil to N-carbamyl-alanine and of 5,6-dihydrothymine to N-carbamyl-amino isobutyrate (By similarity). {ECO:0000250}.	Q9EQF5	DPYS_MOUSE Dihydropyrimidinase OS=Mus musculus OX=10090 GN=Dpys PE=1 SV=2	1	21	21	21	60.3	56.724	9705900	9431700	8040800	9.05947e+06	14735000	12632000	12973000	1.34467e+07	0.673733	0.00616881
Q9EQH2	Endoplasmic reticulum aminopeptidase 1	Erap1	FUNCTION: Aminopeptidase that plays a central role in peptide trimming, a step required for the generation of most HLA class I-binding peptides. Peptide trimming is essential to customize longer precursor peptides to fit them to the correct length required for presentation on MHC class I molecules. Strongly prefers substrates 9-16 residues long. Rapidly degrades 13-mer to a 9-mer and then stops. …	Q9EQH2	ERAP1_MOUSE Endoplasmic reticulum aminopeptidase 1 OS=Mus musculus OX=10090 GN=Erap1 PE=1 SV=2	1	20	20	20	26.9	106.6	2801200	2595200	2285600	2.56067e+06	3509400	3270900	3410000	3.39677e+06	0.753854	0.00714904
Q9EQK5	Major vault protein	Mvp	FUNCTION: Required for normal vault structure. Vaults are multi-subunit structures that may act as scaffolds for proteins involved in signal transduction. Vaults may also play a role in nucleo-cytoplasmic transport. Down-regulates IFNG-mediated STAT1 signaling and subsequent activation of JAK. Down-regulates SRC activity and signaling through MAP kinases (By similarity). {ECO:0000250}.	Q9EQK5	MVP_MOUSE Major vault protein OS=Mus musculus OX=10090 GN=Mvp PE=1 SV=4	1	31	31	31	51	95.923	7138000	7395800	6002300	6.84537e+06	3834100	4032000	4926700	4.26427e+06	1.60529	0.00902005
Q9EQQ2	Protein YIPF5	Yipf5	FUNCTION: Plays a role in transport between endoplasmic reticulum and Golgi. {ECO:0000250|UniProtKB:Q969M3}.	Q9EQQ2	YIPF5_MOUSE Protein YIPF5 OS=Mus musculus OX=10090 GN=Yipf5 PE=1 SV=1	1	2	2	2	8.2	27.873	360040	314260	307000	327100	251290	173300	250450	225013	1.45369	0.0293197
Q9ER35	Fructosamine-3-kinase	Fn3k	FUNCTION: Fructosamine-3-kinase involved in protein deglycation by mediating phosphorylation of fructoselysine residues on glycated proteins, to generate fructoselysine-3 phosphate (PubMed:11016445, PubMed:16819943). Fructoselysine-3 phosphate adducts are unstable and decompose under physiological conditions (By similarity). Involved in intracellular deglycation in erythrocytes and pancreatic isl…	Q9ER35	FN3K_MOUSE Fructosamine-3-kinase OS=Mus musculus OX=10090 GN=Fn3k PE=1 SV=1	1	3	3	3	15.9	35.032	84916	113690	86058	94888	150650	140660	152040	147783	0.642075	0.0062775
Q9ER41	Torsin-1B	Tor1b	FUNCTION: May serve as a molecular chaperone assisting in the proper folding of secreted and/or membrane proteins. Plays a role in non-neural cells nuclear envelope and endoplasmic reticulum integrity. May have a redundant function with TOR1A in non-neural tissues. {ECO:0000269|PubMed:20457914}.	Q9ER41	TOR1B_MOUSE Torsin-1B OS=Mus musculus OX=10090 GN=Tor1b PE=1 SV=2	1	5	5	5	18.2	37.817	157670	178860	144900	160477	136210	120030	111360	122533	1.30966	0.0366906
Q9ER88	28S ribosomal protein S29, mitochondrial	Dap3	FUNCTION: Involved in mediating interferon-gamma-induced cell death. {ECO:0000250|UniProtKB:P51398}.	Q9ER88	RT29_MOUSE 28S ribosomal protein S29, mitochondrial OS=Mus musculus OX=10090 GN=Dap3 PE=1 SV=1	1	8	8	8	28.6	44.699	647210	551910	630500	609873	761620	754640	770630	762297	0.800047	0.00686353
Q9ERF3	WD repeat-containing protein 61	Wdr61	FUNCTION: Component of the PAF1 complex (PAF1C) which has multiple functions during transcription by RNA polymerase II and is implicated in regulation of development and maintenance of embryonic stem cell pluripotency. PAF1C associates with RNA polymerase II through interaction with POLR2A CTD non-phosphorylated and 'Ser-2'- and 'Ser-5'-phosphorylated forms and is involved in transcriptional elon…	Q9ERF3	WDR61_MOUSE WD repeat-containing protein 61 OS=Mus musculus OX=10090 GN=Wdr61 PE=1 SV=1	1	8	8	8	45.9	33.772	354380	435550	424300	404743	507910	596580	536380	546957	0.739992	0.0175009
Q9ERK4	Exportin-2	Cse1l	FUNCTION: Export receptor for importin-alpha. Mediates importin-alpha re-export from the nucleus to the cytoplasm after import substrates (cargos) have been released into the nucleoplasm. In the nucleus binds cooperatively to importin-alpha and to the GTPase Ran in its active GTP-bound form. Docking of this trimeric complex to the nuclear pore complex (NPC) is mediated through binding to nucleopo…	Q9ERK4	XPO2_MOUSE Exportin-2 OS=Mus musculus OX=10090 GN=Cse1l PE=1 SV=1	1	21	21	21	26.4	110.45	1482700	1617100	1665500	1.58843e+06	1927500	1970000	1822800	1.90677e+06	0.833051	0.0104483
Q9ES97	Reticulon-3	Rtn3	FUNCTION: May be involved in membrane trafficking in the early secretory pathway. Inhibits BACE1 activity and amyloid precursor protein processing. May induce caspase-8 cascade and apoptosis. May favor BCL2 translocation to the mitochondria upon endoplasmic reticulum stress (By similarity). Induces the formation of endoplasmic reticulum tubules (PubMed:24262037). {ECO:0000250|UniProtKB:O95197, EC…	Q9ES97	RTN3_MOUSE Reticulon-3 OS=Mus musculus OX=10090 GN=Rtn3 PE=1 SV=2	1	2	2	2	5.3	103.88	365350	352010	333970	350443	285540	244130	310680	280117	1.25106	0.0304375
Q9ET01	Glycogen phosphorylase, liver form	Pygl	FUNCTION: Phosphorylase is an important allosteric enzyme in carbohydrate metabolism. Enzymes from different sources differ in their regulatory mechanisms and in their natural substrates. However, all known phosphorylases share catalytic and structural properties (By similarity). {ECO:0000250}.	Q9ET01	PYGL_MOUSE Glycogen phosphorylase, liver form OS=Mus musculus OX=10090 GN=Pygl PE=1 SV=4	1	44	44	39	54	97.462	53880000	56037000	45250000	5.17223e+07	79118000	85279000	73006000	7.91343e+07	0.653602	0.00478704
Q9JHJ0	Tropomodulin-3	Tmod3	FUNCTION: Blocks the elongation and depolymerization of the actin filaments at the pointed end. The Tmod/TM complex contributes to the formation of the short actin protofilament, which in turn defines the geometry of the membrane skeleton (By similarity). {ECO:0000250}.	Q9JHJ0	TMOD3_MOUSE Tropomodulin-3 OS=Mus musculus OX=10090 GN=Tmod3 PE=1 SV=1	1	8	8	8	23.3	39.502	682950	666890	694480	681440	585780	591580	542340	573233	1.18877	0.00345867
Q9JHU4	Cytoplasmic dynein 1 heavy chain 1	Dync1h1	FUNCTION: Cytoplasmic dynein 1 acts as a motor for the intracellular retrograde motility of vesicles and organelles along microtubules. Dynein has ATPase activity; the force-producing power stroke is thought to occur on release of ADP. Plays a role in mitotic spindle assembly and metaphase plate congression. {ECO:0000250|UniProtKB:Q14204}.	Q9JHU4	DYHC1_MOUSE Cytoplasmic dynein 1 heavy chain 1 OS=Mus musculus OX=10090 GN=Dync1h1 PE=1 SV=2	1	97	97	97	26.7	532.04	7824100	7897900	8145900	7.95597e+06	7089200	7274100	7084500	7.14927e+06	1.11284	0.00221983
Q9JHW2	Omega-amidase NIT2	Nit2	FUNCTION: Possesses omega-amidase activity (PubMed:19596042, PubMed:28373563). The role of omega-amidase is to remove potentially toxic intermediates by converting 2-oxoglutaramate and 2-oxosuccinamate to biologically useful 2-oxoglutarate and oxaloacetate, respectively (PubMed:19596042). Can hydrolyze glutaramate, succinate and gamma-monomethyl-alpha-ketoglutarate in vitro (PubMed:19596042). {EC…	Q9JHW2	NIT2_MOUSE Omega-amidase NIT2 OS=Mus musculus OX=10090 GN=Nit2 PE=1 SV=1	1	18	18	18	79	30.501	9587500	10419000	8723700	9.57673e+06	13198000	13001000	14009000	1.34027e+07	0.714539	0.00271015
Q9JHW4	Selenocysteine-specific elongation factor	Eefsec	FUNCTION: Translation factor necessary for the incorporation of selenocysteine into proteins. It probably replaces EF-Tu for the insertion of selenocysteine directed by the UGA codon. SelB binds GTP and GDP.	Q9JHW4	SELB_MOUSE Selenocysteine-specific elongation factor OS=Mus musculus OX=10090 GN=Eefsec PE=1 SV=2	1	14	14	14	36.2	63.538	929780	845810	840070	871887	1221300	1022100	1009100	1.08417e+06	0.8042	0.046495
Q9JI75	Ribosyldihydronicotinamide dehydrogenase [quinone]	Nqo2	FUNCTION: The enzyme apparently serves as a quinone reductase in connection with conjugation reactions of hydroquinones involved in detoxification pathways as well as in biosynthetic processes such as the vitamin K-dependent gamma-carboxylation of glutamate residues in prothrombin synthesis.	Q9JI75	NQO2_MOUSE Ribosyldihydronicotinamide dehydrogenase [quinone] OS=Mus musculus OX=10090 GN=Nqo2 PE=1 SV=3	1	11	11	11	55.4	26.248	2898500	3303300	2866200	3.02267e+06	5027700	5464000	5728000	5.40657e+06	0.559073	0.000654067
Q9JIF0	Protein arginine N-methyltransferase 1	Prmt1	FUNCTION: Arginine methyltransferase that methylates (mono and asymmetric dimethylation) the guanidino nitrogens of arginyl residues present in proteins such as ESR1, histone H2, H3 and H4, ILF3, HNRNPA1, HNRNPD, NFATC2IP, SUPT5H, TAF15, EWS, HABP4 and SERBP1 (PubMed:15327772, PubMed:19858291). Constitutes the main enzyme that mediates monomethylation and asymmetric dimethylation of histone H4 'A…	Q9JIF0	ANM1_MOUSE Protein arginine N-methyltransferase 1 OS=Mus musculus OX=10090 GN=Prmt1 PE=1 SV=1	1	7	7	7	24.3	42.435	957890	890220	687330	845147	581260	497300	598830	559130	1.51154	0.0304124
Q9JII6	Aldo-keto reductase family 1 member A1	Akr1a1	FUNCTION: Catalyzes the NADPH-dependent reduction of a wide variety of carbonyl-containing compounds to their corresponding alcohols. Displays enzymatic activity towards endogenous metabolites such as aromatic and aliphatic aldehydes, ketones, monosaccharides and bile acids, with a preference for negatively charged substrates, such as glucuronate and succinic semialdehyde (By similarity) (PubMed:…	Q9JII6	AK1A1_MOUSE Aldo-keto reductase family 1 member A1 OS=Mus musculus OX=10090 GN=Akr1a1 PE=1 SV=3	1	17	17	17	63.4	36.586	14109000	15783000	15730000	1.52073e+07	21772000	20459000	21632000	2.12877e+07	0.714373	0.00091145
Q9JIK5	Nucleolar RNA helicase 2	Ddx21	FUNCTION: RNA helicase that acts as a sensor of the transcriptional status of both RNA polymerase (Pol) I and II: promotes ribosomal RNA (rRNA) processing and transcription from polymerase II (Pol II) (By similarity). Binds various RNAs, such as rRNAs, snoRNAs, 7SK and, at lower extent, mRNAs (By similarity). In the nucleolus, localizes to rDNA locus, where it directly binds rRNAs and snoRNAs, an…	Q9JIK5	DDX21_MOUSE Nucleolar RNA helicase 2 OS=Mus musculus OX=10090 GN=Ddx21 PE=1 SV=3	1	18	18	18	28.7	93.55	1555300	1306500	1674800	1512200	867950	933570	1078800	960107	1.57503	0.0115704
Q9JIL4	Na(+)/H(+) exchange regulatory cofactor NHE-RF3	Pdzk1	FUNCTION: A scaffold protein that connects plasma membrane proteins and regulatory components, regulating their surface expression in epithelial cells apical domains. May be involved in the coordination of a diverse range of regulatory processes for ion transport and second messenger cascades. In complex with SLC9A3R1, may cluster proteins that are functionally dependent in a mutual fashion and m…	Q9JIL4	NHRF3_MOUSE Na(+)/H(+) exchange regulatory cofactor NHE-RF3 OS=Mus musculus OX=10090 GN=Pdzk1 PE=1 SV=1	1	16	16	16	39.5	56.498	1078700	1265800	1276900	1.20713e+06	1723100	1682500	1759300	1.72163e+06	0.701156	0.00163706
Q9JJL3	Solute carrier organic anion transporter family member 1B2	Slco1b2	FUNCTION: Mediates the Na(+)-independent uptake of organic anions such as taurochlate, bromosulfophthalein and steroid conjugates such as estrone-3-sulfate, 17-beta-glucuronosyl estradiol, dehydroepiandrosterone sulfate and prostaglandin E2. {ECO:0000250}.	Q9JJL3	SO1B2_MOUSE Solute carrier organic anion transporter family member 1B2 OS=Mus musculus OX=10090 GN=Slco1b2 PE=1 SV=1	1	13	13	13	27.3	76.728	2741300	2319800	2774600	2611900	4344700	3803900	4947000	4365200	0.598346	0.0083094
Q9JK38	Glucosamine 6-phosphate N-acetyltransferase	Gnpnat1		Q9JK38	GNA1_MOUSE Glucosamine 6-phosphate N-acetyltransferase OS=Mus musculus OX=10090 GN=Gnpnat1 PE=1 SV=1	1	8	8	8	64.7	20.791	1848600	1762700	1525800	1.71237e+06	2388400	2373900	2444400	2.40223e+06	0.712823	0.00222018
Q9JK48	Endophilin-B1	Sh3glb1	FUNCTION: May be required for normal outer mitochondrial membrane dynamics. Required for coatomer-mediated retrograde transport in certain cells (PubMed:17086176). May recruit other proteins to membranes with high curvature. May promote membrane fusion (By similarity). Involved in activation of caspase-dependent apoptosis by promoting BAX/BAK1 activation (PubMed:16227588). Isoform 1 acts proapopt…	Q9JK48	SHLB1_MOUSE Endophilin-B1 OS=Mus musculus OX=10090 GN=Sh3glb1 PE=1 SV=1	1	4	4	4	13.4	40.855	219100	219900	222010	220337	130810	147410	154770	144330	1.52662	0.000440727
Q9JK92	Heat shock protein beta-8	Hspb8	FUNCTION: Displays temperature-dependent chaperone activity.	Q9JK92	HSPB8_MOUSE Heat shock protein beta-8 OS=Mus musculus OX=10090 GN=Hspb8 PE=1 SV=1	1	4	4	4	26	21.533	275510	371800	269170	305493	196560	196590	165010	186053	1.64197	0.0265568
Q9JKF1	Ras GTPase-activating-like protein IQGAP1	Iqgap1	FUNCTION: Plays a crucial role in regulating the dynamics and assembly of the actin cytoskeleton. Binds to activated CDC42 but does not stimulate its GTPase activity (PubMed:16968698). It associates with calmodulin. Could serve as an assembly scaffold for the organization of a multimolecular complex that would interface incoming signals to the reorganization of the actin cytoskeleton at the plasm…	Q9JKF1	IQGA1_MOUSE Ras GTPase-activating-like protein IQGAP1 OS=Mus musculus OX=10090 GN=Iqgap1 PE=1 SV=2	1	26	23	23	21.9	188.74	1148500	1219900	1237100	1.20183e+06	647950	500070	673310	607110	1.9796	0.000598462
Q9JLC3	Methionine-R-sulfoxide reductase B1	Msrb1	FUNCTION: Methionine-sulfoxide reductase that specifically reduces methionine (R)-sulfoxide back to methionine (PubMed:11929995, PubMed:14699060, PubMed:23911929, PubMed:20605785). While in many cases, methionine oxidation is the result of random oxidation following oxidative stress, methionine oxidation is also a post-translational modification that takes place on specific residue (PubMed:146990…	Q9JLC3	MSRB1_MOUSE Methionine-R-sulfoxide reductase B1 OS=Mus musculus OX=10090 GN=Msrb1 PE=1 SV=3	1	2	2	2	27.6	12.788	280280	209460	158670	216137	307980	363090	426930	366000	0.590537	0.0382743
Q9JLI6	Selenocysteine lyase	Scly	FUNCTION: Catalyzes the decomposition of L-selenocysteine to L-alanine and elemental selenium. {ECO:0000269|PubMed:10692412}.	Q9JLI6	SCLY_MOUSE Selenocysteine lyase OS=Mus musculus OX=10090 GN=Scly PE=1 SV=1	1	13	13	13	54.9	47.173	1105800	1231900	1394200	1.24397e+06	1636200	1763700	2005800	1801900	0.690364	0.01512
Q9JLJ2	4-trimethylaminobutyraldehyde dehydrogenase	Aldh9a1	FUNCTION: Converts gamma-trimethylaminobutyraldehyde into gamma-butyrobetaine with high efficiency (in vitro). Can catalyze the irreversible oxidation of a broad range of aldehydes to the corresponding acids in an NAD-dependent reaction, but with low efficiency. {ECO:0000250|UniProtKB:P49189}.	Q9JLJ2	AL9A1_MOUSE 4-trimethylaminobutyraldehyde dehydrogenase OS=Mus musculus OX=10090 GN=Aldh9a1 PE=1 SV=1	1	22	22	22	53	53.514	15010000	14615000	12652000	1.40923e+07	18118000	16890000	17413000	1.74737e+07	0.80649	0.0140569
Q9JLV1	BAG family molecular chaperone regulator 3	Bag3	FUNCTION: Co-chaperone for HSP70 and HSC70 chaperone proteins. Acts as a nucleotide-exchange factor (NEF) promoting the release of ADP from the HSP70 and HSC70 proteins thereby triggering client/substrate protein release. Nucleotide release is mediated via its binding to the nucleotide-binding domain (NBD) of HSPA8/HSC70 where as the substrate release is mediated via its binding to the substrate-…	Q9JLV1	BAG3_MOUSE BAG family molecular chaperone regulator 3 OS=Mus musculus OX=10090 GN=Bag3 PE=1 SV=2	1	21	21	21	52	61.859	2096700	2399800	2330100	2.27553e+06	1372200	1241300	1215100	1276200	1.78305	0.000649342
Q9JM62	Receptor expression-enhancing protein 6	Reep6	FUNCTION: Required for correct function and survival of retinal photoreceptors (PubMed:24098485, PubMed:24691551, PubMed:28475715). Required for retinal development (PubMed:28369466). In rod photoreceptors, facilitates stability and/or trafficking of guanylate cyclases and is required to maintain endoplasmic reticulum and mitochondrial homeostasis (PubMed:28475715). May play a role in clathrin-co…	Q9JM62	REEP6_MOUSE Receptor expression-enhancing protein 6 OS=Mus musculus OX=10090 GN=Reep6 PE=1 SV=1	1	3	3	3	23.9	22.204	1258900	1234300	1265700	1.25297e+06	1527600	1798800	1411700	1.57937e+06	0.793335	0.0470682
Q9JMH9	Unconventional myosin-XVIIIa	Myo18a	FUNCTION: May link Golgi membranes to the cytoskeleton and participate in the tensile force required for vesicle budding from the Golgi. Thereby, may play a role in Golgi membrane trafficking and could indirectly give its flattened shape to the Golgi apparatus (PubMed:19837035). Alternatively, in concert with LURAP1 and CDC42BPA/CDC42BPB, has been involved in modulating lamellar actomyosin retrog…	Q9JMH9	MY18A_MOUSE Unconventional myosin-XVIIIa OS=Mus musculus OX=10090 GN=Myo18a PE=1 SV=2	1	26	26	26	15.9	232.75	998630	897170	798040	897947	637380	574350	658710	623480	1.44022	0.0122273
Q9QXF8	Glycine N-methyltransferase	Gnmt	FUNCTION: Catalyzes the methylation of glycine by using S-adenosylmethionine (AdoMet) to form N-methylglycine (sarcosine) with the concomitant production of S-adenosylhomocysteine (AdoHcy). Possible crucial role in the regulation of tissue concentration of AdoMet and of metabolism of methionine (By similarity). {ECO:0000250, ECO:0000269|PubMed:15340920}.	Q9QXF8	GNMT_MOUSE Glycine N-methyltransferase OS=Mus musculus OX=10090 GN=Gnmt PE=1 SV=3	1	16	16	16	56	32.675	24847000	26368000	25716000	2.56437e+07	39450000	44275000	41946000	4.18903e+07	0.612162	0.000372217
Q9QXS1	Plectin	Plec	FUNCTION: Interlinks intermediate filaments with microtubules and microfilaments and anchors intermediate filaments to desmosomes or hemidesmosomes. May be involved not only in the cross-linking and stabilization of cytoskeletal intermediate filaments network, but also in the regulation of their dynamics.	Q9QXS1	PLEC_MOUSE Plectin OS=Mus musculus OX=10090 GN=Plec PE=1 SV=3	1	105	105	102	30.2	534.18	8374600	7652200	9113900	8.38023e+06	6783200	6960100	7013200	6.91883e+06	1.21122	0.0268482
Q9QXY9	Peroxisomal biogenesis factor 3	Pex3	FUNCTION: Involved in peroxisome biosynthesis and integrity. Assembles membrane vesicles before the matrix proteins are translocated. As a docking factor for PEX19, is necessary for the import of peroxisomal membrane proteins in the peroxisomes. {ECO:0000250|UniProtKB:P56589}.	Q9QXY9	PEX3_MOUSE Peroxisomal biogenesis factor 3 OS=Mus musculus OX=10090 GN=Pex3 PE=1 SV=1	1	8	8	8	30.6	42.223	449870	384550	446420	426947	494410	507750	533090	511750	0.834288	0.0243579
Q9QXZ6	Solute carrier organic anion transporter family member 1A1	Slco1a1	FUNCTION: Mediates the Na(+)-independent transport of organic anions such as taurocholate, prostaglandin E2 (PGE2), dehydroepiandrosterone sulfate (DHEAS), 17-beta-glucuronosyl estradiol, estrone-3-sulfate, sulfobromophthalein (BSP), ouabain and gadoxetate.	Q9QXZ6;Q91YY5;Q99J94	SO1A1_MOUSE Solute carrier organic anion transporter family member 1A1 OS=Mus musculus OX=10090 GN=Slco1a1 PE=1 SV=1	3	15	15	13	24.9	74.396	2454400	2448100	2861200	2587900	4157400	3877600	4545900	4.19363e+06	0.617102	0.00248117
Q9QY30	Bile salt export pump	Abcb11	FUNCTION: Catalyzes the secretion of conjugated bile salts across the canalicular membrane of hepatocytes in an ATP-dependent manner. Transports taurine-conjugated bile salts more rapidly than glycine-conjugated bile salts. {ECO:0000250|UniProtKB:O95342}.	Q9QY30	ABCBB_MOUSE Bile salt export pump OS=Mus musculus OX=10090 GN=Abcb11 PE=1 SV=2	1	36	36	35	38.1	146.75	4285700	3972400	4516700	4.25827e+06	5980200	6181200	5988200	6.04987e+06	0.703861	0.00046762
Q9QYG0	Protein NDRG2	Ndrg2	FUNCTION: Contributes to the regulation of the Wnt signaling pathway. Down-regulates CTNNB1-mediated transcriptional activation of target genes, such as CCND1, and may thereby act as tumor suppressor. May be involved in dendritic cell and neuron differentiation (By similarity). {ECO:0000250}.	Q9QYG0	NDRG2_MOUSE Protein NDRG2 OS=Mus musculus OX=10090 GN=Ndrg2 PE=1 SV=1	1	15	15	15	65.2	40.789	8024400	10578000	7372200	8658200	14767000	12512000	12585000	13288000	0.65158	0.0195202
Q9QYI5	DnaJ homolog subfamily B member 2	Dnajb2	FUNCTION: Functions as a co-chaperone, regulating the substrate binding and activating the ATPase activity of chaperones of the HSP70/heat shock protein 70 family. In parallel, also contributes to the ubiquitin-dependent proteasomal degradation of misfolded proteins. Thereby, may regulate the aggregation and promote the functional recovery of misfolded proteins like HTT, MC4R, PRKN, RHO and SOD1 …	Q9QYI5	DNJB2_MOUSE DnaJ homolog subfamily B member 2 OS=Mus musculus OX=10090 GN=Dnajb2 PE=1 SV=3	1	7	7	6	27.5	35.593	345650	354770	342530	347650	235300	214710	279020	243010	1.4306	0.00562411
Q9QYR9	Acyl-coenzyme A thioesterase 2, mitochondrial	Acot2	FUNCTION: Acyl-CoA thioesterases are a group of enzymes that catalyze the hydrolysis of acyl-CoAs to the free fatty acid and coenzyme A (CoASH), providing the potential to regulate intracellular levels of acyl-CoAs, free fatty acids and CoASH (PubMed:25114170). Acyl-coenzyme A thioesterase 2/ACOT2 displays higher activity toward long chain acyl CoAs (C14-C20) (PubMed:25114170). The enzyme is invo…	Q9QYR9	ACOT2_MOUSE Acyl-coenzyme A thioesterase 2, mitochondrial OS=Mus musculus OX=10090 GN=Acot2 PE=1 SV=2	1	9	2	2	26.5	49.656	40165	38705	21807	33559	65710		60698	63204	0.530963	0.032324
Q9QZQ1	Afadin	Afdn	FUNCTION: Belongs to an adhesion system, probably together with the E-cadherin-catenin system, which plays a role in the organization of homotypic, interneuronal and heterotypic cell-cell adherens junctions (AJs) (By similarity). Nectin- and actin-filament-binding protein that connects nectin to the actin cytoskeleton (By similarity). May play a key role in the organization of epithelial structur…	Q9QZQ1	AFAD_MOUSE Afadin OS=Mus musculus OX=10090 GN=Afdn PE=1 SV=3	1	22	22	22	16.5	206.5	830090	755340	791590	792340	611630	551040	599310	587327	1.34906	0.00195765
Q9QZS5	Serine/threonine-protein kinase Sgk2	Sgk2	FUNCTION: Serine/threonine-protein kinase which is involved in the regulation of a wide variety of ion channels, membrane transporters, cell growth, survival and proliferation. Up-regulates Na(+) channels: SCNN1A/ENAC, K(+) channels: KCNA3/Kv1.3, KCNE1 and KCNQ1, amino acid transporter: SLC6A19, glutamate transporter: SLC1A6/EAAT4, glutamate receptors: GRIA1/GLUR1 and GRIK2/GLUR6, Na(+)/H(+) exch…	Q9QZS5;Q9ERE3	SGK2_MOUSE Serine/threonine-protein kinase Sgk2 OS=Mus musculus OX=10090 GN=Sgk2 PE=1 SV=1	2	4	4	4	11.7	41.359	245200	223270	180570	216347	362940	267060	325590	318530	0.679203	0.0388471
Q9QZW0	Phospholipid-transporting ATPase 11C	Atp11c	FUNCTION: Catalytic component of a P4-ATPase flippase complex which catalyzes the hydrolysis of ATP coupled to the transport of aminophospholipids from the outer to the inner leaflet of various membranes and ensures the maintenance of asymmetric distribution of phospholipids. In the cell membrane of erythrocytes, it is required to maintain phosphatidylserine (PS) in the inner leaflet preventing i…	Q9QZW0;Q6DFW5;P98197	AT11C_MOUSE Phospholipid-transporting ATPase 11C OS=Mus musculus OX=10090 GN=Atp11c PE=1 SV=2	3	28	28	28	31.7	129.24	4491800	4149800	4517800	4.38647e+06	5478700	6589800	7273400	6447300	0.680357	0.0184099
Q9R013	Cathepsin F	Ctsf	FUNCTION: Thiol protease which is believed to participate in intracellular degradation and turnover of proteins. Has also been implicated in tumor invasion and metastasis.	Q9R013	CATF_MOUSE Cathepsin F OS=Mus musculus OX=10090 GN=Ctsf PE=1 SV=1	1	6	6	6	22.5	51.66	493110	485750	468340	482400	563180	614000	741180	639453	0.754394	0.0424455
Q9R022	DnaJ homolog subfamily C member 12	Dnajc12		Q9R022	DJC12_MOUSE DnaJ homolog subfamily C member 12 OS=Mus musculus OX=10090 GN=Dnajc12 PE=1 SV=1	1	2	2	2	18.2	22.852	75225	62272	73918	70471.7		99035	92427	95731	0.736143	0.0229702
Q9R078	5-AMP-activated protein kinase subunit beta-1	Prkab1	FUNCTION: Non-catalytic subunit of AMP-activated protein kinase (AMPK), an energy sensor protein kinase that plays a key role in regulating cellular energy metabolism. In response to reduction of intracellular ATP levels, AMPK activates energy-producing pathways and inhibits energy-consuming processes: inhibits protein, carbohydrate and lipid biosynthesis, as well as cell growth and proliferation…	Q9R078;Q6PAM0	AAKB1_MOUSE 5-AMP-activated protein kinase subunit beta-1 OS=Mus musculus OX=10090 GN=Prkab1 PE=1 SV=2	2	7	7	7	42.6	30.308	252420	230250	229510	237393	315100	264470	292860	290810	0.816318	0.0315585
Q9R0N0	Galactokinase	Galk1	FUNCTION: Major enzyme for galactose metabolism.	Q9R0N0	GALK1_MOUSE Galactokinase OS=Mus musculus OX=10090 GN=Galk1 PE=1 SV=2	1	14	14	14	35.2	42.295	1924300	1781300	1923900	1876500	2327800	2378500	2196300	2.30087e+06	0.815562	0.00418752
Q9R0P5	Destrin	Dstn	FUNCTION: Actin-depolymerizing protein. Severs actin filaments (F-actin) and binds to actin monomers (G-actin). Acts in a pH-independent manner.	Q9R0P5	DEST_MOUSE Destrin OS=Mus musculus OX=10090 GN=Dstn PE=1 SV=3	1	11	11	11	73.9	18.521	5596000	5923500	5832900	5.78413e+06	5451500	5080500	5193400	5241800	1.10346	0.0209983
Q9R0Q3	Transmembrane emp24 domain-containing protein 2	Tmed2	FUNCTION: Involved in vesicular protein trafficking. Mainly functions in the early secretory pathway but also in post-Golgi membranes. Thought to act as cargo receptor at the lumenal side for incorporation of secretory cargo molecules into transport vesicles and to be involved in vesicle coat formation at the cytoplasmic side. In COPII vesicle-mediated anterograde transport involved in the transp…	Q9R0Q3	TMED2_MOUSE Transmembrane emp24 domain-containing protein 2 OS=Mus musculus OX=10090 GN=Tmed2 PE=1 SV=1	1	5	5	5	30.8	22.705	1285400	1192000	1109900	1.19577e+06	1048800	770440	686030	835090	1.4319	0.0404649
Q9R1P1	Proteasome subunit beta type-3	Psmb3	FUNCTION: Component of the 20S core proteasome complex involved in the proteolytic degradation of most intracellular proteins. This complex plays numerous essential roles within the cell by associating with different regulatory particles. Associated with two 19S regulatory particles, forms the 26S proteasome and thus participates in the ATP-dependent degradation of ubiquitinated proteins. The 26S…	Q9R1P1	PSB3_MOUSE Proteasome subunit beta type-3 OS=Mus musculus OX=10090 GN=Psmb3 PE=1 SV=1	1	9	9	9	46.8	22.965	3467800	4067300	3898200	3811100	4684500	4890000	5444800	5.00643e+06	0.761241	0.0143891
Q9R1P4	Proteasome subunit alpha type-1	Psma1	FUNCTION: Component of the 20S core proteasome complex involved in the proteolytic degradation of most intracellular proteins. This complex plays numerous essential roles within the cell by associating with different regulatory particles. Associated with two 19S regulatory particles, forms the 26S proteasome and thus participates in the ATP-dependent degradation of ubiquitinated proteins. The 26S…	Q9R1P4	PSA1_MOUSE Proteasome subunit alpha type-1 OS=Mus musculus OX=10090 GN=Psma1 PE=1 SV=1	1	11	11	11	49	29.546	2831900	3409600	2904300	3048600	4723200	4058000	4467500	4.41623e+06	0.690317	0.00674894
Q9R1S7	ATP-binding cassette sub-family C member 6	Abcc6	FUNCTION: May participate directly in the active transport of drugs into subcellular organelles or influence drug distribution indirectly. {ECO:0000250}.	Q9R1S7	MRP6_MOUSE ATP-binding cassette sub-family C member 6 OS=Mus musculus OX=10090 GN=Abcc6 PE=1 SV=3	1	18	18	18	18.1	164.86	1919300	1837600	1755100	1.83733e+06	2483700	2399300	2696900	2.52663e+06	0.727186	0.00236067
Q9WTI7	Unconventional myosin-Ic	Myo1c	FUNCTION: Myosins are actin-based motor molecules with ATPase activity. Unconventional myosins serve in intracellular movements. Their highly divergent tails bind to membranous compartments, which then are moved relative to actin filaments. Involved in glucose transporter recycling in response to insulin by regulating movement of intracellular GLUT4-containing vesicles to the plasma membrane. Com…	Q9WTI7	MYO1C_MOUSE Unconventional myosin-Ic OS=Mus musculus OX=10090 GN=Myo1c PE=1 SV=2	1	29	29	29	36.9	121.94	2994300	2608300	2945000	2849200	2344900	2219600	2345300	2.30327e+06	1.23703	0.0131042
Q9WU79	Proline dehydrogenase 1, mitochondrial	Prodh	FUNCTION: Converts proline to delta-1-pyrroline-5-carboxylate.	Q9WU79	PROD_MOUSE Proline dehydrogenase 1, mitochondrial OS=Mus musculus OX=10090 GN=Prodh PE=1 SV=2	1	21	21	21	49.9	68.035	3717300	3423500	4461600	3.86747e+06	5898100	6133900	5983300	6005100	0.64403	0.00250693
Q9WUM5	Succinate--CoA ligase [ADP/GDP-forming] subunit alpha, mitochondrial	Suclg1	FUNCTION: Succinyl-CoA synthetase functions in the citric acid cycle (TCA), coupling the hydrolysis of succinyl-CoA to the synthesis of either ATP or GTP and thus represents the only step of substrate-level phosphorylation in the TCA. The alpha subunit of the enzyme binds the substrates coenzyme A and phosphate, while succinate binding and specificity for either ATP or GTP is provided by differen…	Q9WUM5	SUCA_MOUSE Succinate--CoA ligase [ADP/GDP-forming] subunit alpha, mitochondrial OS=Mus musculus OX=10090 GN=Suclg1 PE=1 SV=4	1	10	10	10	35.5	36.154	13254000	13161000	12869000	1.30947e+07	11478000	11694000	10538000	1.12367e+07	1.16535	0.00761432
Q9WVL0	Maleylacetoacetate isomerase	Gstz1	FUNCTION: Probable bifunctional enzyme showing minimal glutathione-conjugating activity with ethacrynic acid and 7-chloro-4-nitrobenz-2-oxa-1, 3-diazole and maleylacetoacetate isomerase activity. Has also low glutathione peroxidase activity with t-butyl and cumene hydroperoxides. Is able to catalyze the glutathione dependent oxygenation of dichloroacetic acid to glyoxylic acid (By similarity). {E…	Q9WVL0	MAAI_MOUSE Maleylacetoacetate isomerase OS=Mus musculus OX=10090 GN=Gstz1 PE=1 SV=1	1	15	15	15	88.4	24.275	29061000	30461000	28824000	2.94487e+07	41514000	37574000	41415000	4.01677e+07	0.733144	0.00153901
Q9WVQ5	Methylthioribulose-1-phosphate dehydratase	Apip	FUNCTION: Catalyzes the dehydration of methylthioribulose-1-phosphate (MTRu-1-P) into 2,3-diketo-5-methylthiopentyl-1-phosphate (DK-MTP-1-P). Functions in the methionine salvage pathway, which plays a key role in cancer, apoptosis, microbial proliferation and inflammation. May inhibit the CASP1-related inflammatory response (pyroptosis), the CASP9-dependent apoptotic pathway and the cytochrome c-…	Q9WVQ5	MTNB_MOUSE Methylthioribulose-1-phosphate dehydratase OS=Mus musculus OX=10090 GN=Apip PE=1 SV=1	1	9	9	9	53.5	26.949	1009300	855670	881610	915527	1132600	1101100	1394900	1.20953e+06	0.756926	0.0481917
Q9Z0M5	Lysosomal acid lipase/cholesteryl ester hydrolase	Lipa	FUNCTION: Catalyzes the deacylation of triacylglyceryl and cholesteryl ester core lipids of endocytosed low density lipoproteins to generate free fatty acids and cholesterol. {ECO:0000250|UniProtKB:P38571}.	Q9Z0M5	LICH_MOUSE Lysosomal acid lipase/cholesteryl ester hydrolase OS=Mus musculus OX=10090 GN=Lipa PE=1 SV=2	1	8	8	8	28.7	45.325	1683400	1359500	1289700	1444200	1788000	1749900	1914400	1.81743e+06	0.794637	0.0465185
Q9Z0R9	Acyl-CoA 6-desaturase	Fads2	FUNCTION: Acts as a fatty acyl-coenzyme A (CoA) desaturase that introduces a cis double bond at carbon 6 of the fatty acyl chain. Involved in biosynthesis of highly unsaturated fatty acids (HUFA) from the essential polyunsaturated fatty acids (PUFA) linoleic acid (LA) (18:2n-6) and alpha-linolenic acid (ALA) (18:3n-3) precursors. Catalyzes the first and rate limiting step in this pathway which is…	Q9Z0R9	FADS2_MOUSE Acyl-CoA 6-desaturase OS=Mus musculus OX=10090 GN=Fads2 PE=1 SV=1	1	8	8	8	22.5	52.387	806370	684160	669710	720080	893310	1298200	1204100	1131870	0.636186	0.0337662
Q9Z0S9	Prenylated Rab acceptor protein 1	Rabac1	FUNCTION: General Rab protein regulator required for vesicle formation from the Golgi complex. May control vesicle docking and fusion by mediating the action of Rab GTPases to the SNARE complexes. In addition it inhibits the removal of Rab GTPases from the membrane by GDI1 (By similarity). {ECO:0000250, ECO:0000269|PubMed:11335720}.	Q9Z0S9	PRAF1_MOUSE Prenylated Rab acceptor protein 1 OS=Mus musculus OX=10090 GN=Rabac1 PE=1 SV=1	1	1	1	1	8.1	20.619	71346	73041	87248	77211.7	56860	61700	62445	60335	1.27972	0.0341174
Q9Z0X1	Apoptosis-inducing factor 1, mitochondrial	Aifm1	FUNCTION: Functions both as NADH oxidoreductase and as regulator of apoptosis (By similarity). In response to apoptotic stimuli, it is released from the mitochondrion intermembrane space into the cytosol and to the nucleus, where it functions as a proapoptotic factor in a caspase-independent pathway. The soluble form (AIFsol) found in the nucleus induces 'parthanatos' i.e. caspase-independent fra…	Q9Z0X1	AIFM1_MOUSE Apoptosis-inducing factor 1, mitochondrial OS=Mus musculus OX=10090 GN=Aifm1 PE=1 SV=1	1	24	24	24	46.9	66.765	11634000	11789000	11580000	1.16677e+07	13081000	13131000	13665000	1.32923e+07	0.877774	0.00118157
Q9Z223	Molybdopterin synthase catalytic subunit	Mocs2	FUNCTION: Catalytic subunit of the molybdopterin synthase complex, a complex that catalyzes the conversion of precursor Z into molybdopterin. Acts by mediating the incorporation of 2 sulfur atoms from thiocarboxylated MOCS2A into precursor Z to generate a dithiolene group. {ECO:0000255|HAMAP-Rule:MF_03052}.	Q9Z223	MOC2B_MOUSE Molybdopterin synthase catalytic subunit OS=Mus musculus OX=10090 GN=Mocs2 PE=1 SV=3	1	2	2	2	18.5	20.923	49038	58668	57692	55132.7	96138	81001	107470	94869.7	0.581141	0.00856376
Q9Z2J0	Solute carrier family 23 member 1	Slc23a1	FUNCTION: Sodium/ascorbate cotransporter. Mediates electrogenic uptake of vitamin C, with a stoichiometry of 2 Na(+) for each ascorbate (By similarity). {ECO:0000250}.	Q9Z2J0	S23A1_MOUSE Solute carrier family 23 member 1 OS=Mus musculus OX=10090 GN=Slc23a1 PE=1 SV=2	1	2	2	2	3.5	65.553	44415	54593	36912	45306.7	83440	68321	94076	81945.7	0.552887	0.0155525
Q9Z2U0	Proteasome subunit alpha type-7	Psma7	FUNCTION: Component of the 20S core proteasome complex involved in the proteolytic degradation of most intracellular proteins. This complex plays numerous essential roles within the cell by associating with different regulatory particles. Associated with two 19S regulatory particles, forms the 26S proteasome and thus participates in the ATP-dependent degradation of ubiquitinated proteins. The 26S…	Q9Z2U0;Q9CWH6	PSA7_MOUSE Proteasome subunit alpha type-7 OS=Mus musculus OX=10090 GN=Psma7 PE=1 SV=1	2	11	11	11	56	27.855	3281600	3867700	3521000	3.55677e+06	4327300	4343700	5072800	4.58127e+06	0.776372	0.0266081
Q9Z2U1	Proteasome subunit alpha type-5	Psma5	FUNCTION: Component of the 20S core proteasome complex involved in the proteolytic degradation of most intracellular proteins. This complex plays numerous essential roles within the cell by associating with different regulatory particles. Associated with two 19S regulatory particles, forms the 26S proteasome and thus participates in the ATP-dependent degradation of ubiquitinated proteins. The 26S…	Q9Z2U1	PSA5_MOUSE Proteasome subunit alpha type-5 OS=Mus musculus OX=10090 GN=Psma5 PE=1 SV=1	1	10	10	10	66	26.411	4214300	4616600	3810100	4.21367e+06	5116500	4861300	5085100	5.02097e+06	0.839214	0.030563
Q9Z2X1	Heterogeneous nuclear ribonucleoprotein F	Hnrnpf	FUNCTION: Component of the heterogeneous nuclear ribonucleoprotein (hnRNP) complexes which provide the substrate for the processing events that pre-mRNAs undergo before becoming functional, translatable mRNAs in the cytoplasm. Plays a role in the regulation of alternative splicing events. Binds G-rich sequences in pre-mRNAs and keeps target RNA in an unfolded state (By similarity). {ECO:0000250}.	Q9Z2X1	HNRPF_MOUSE Heterogeneous nuclear ribonucleoprotein F OS=Mus musculus OX=10090 GN=Hnrnpf PE=1 SV=3	1	12	12	10	51.3	45.729	5700900	5375400	5775800	5.61737e+06	4631400	4488500	4987200	4.70237e+06	1.19458	0.00896319
Q9Z2Y8	Pyridoxal phosphate homeostasis protein	Plpbp	FUNCTION: Pyridoxal 5'-phosphate (PLP)-binding protein, which may be involved in intracellular homeostatic regulation of pyridoxal 5'-phosphate (PLP), the active form of vitamin B6. {ECO:0000255|HAMAP-Rule:MF_03225}.	Q9Z2Y8	PLPHP_MOUSE Pyridoxal phosphate homeostasis protein OS=Mus musculus OX=10090 GN=Plpbp PE=1 SV=1	1	9	9	9	37.2	30.048	2018700	1969000	1912400	1966700	2570300	2490000	2686600	2582300	0.761608	0.000685512
A2A432	Cullin-4B	Cul4b	FUNCTION: Core component of multiple cullin-RING-based E3 ubiquitin-protein ligase complexes which mediate the ubiquitination and subsequent proteasomal degradation of target proteins. The functional specificity of the E3 ubiquitin-protein ligase complex depends on the variable substrate recognition subunit. CUL4B may act within the complex as a scaffold protein, contributing to catalysis through…	A2A432	CUL4B_MOUSE Cullin-4B OS=Mus musculus OX=10090 GN=Cul4b PE=1 SV=1	1	8	4	4	10	110.7	67499	222970	41339	110603	169190	106350	171640	149060	0.742001	0.560054
A2A5R2	Brefeldin A-inhibited guanine nucleotide-exchange protein 2	Arfgef2	FUNCTION: Promotes guanine-nucleotide exchange on ARF1 and ARF3 and to a lower extent on ARF5 and ARF6. Promotes the activation of ARF1/ARF5/ARF6 through replacement of GDP with GTP. Involved in the regulation of Golgi vesicular transport. Required for the integrity of the endosomal compartment. Involved in trafficking from the trans-Golgi network (TGN) to endosomes and is required for membrane a…	A2A5R2	BIG2_MOUSE Brefeldin A-inhibited guanine nucleotide-exchange protein 2 OS=Mus musculus OX=10090 GN=Arfgef2 PE=1 SV=1	1	17	12	12	12.5	202.24	256720	179740	231900	222787	220650	136120	183320	180030	1.2375	0.269179
A2A8L5	Receptor-type tyrosine-protein phosphatase F	Ptprf	FUNCTION: Possible cell adhesion receptor. It possesses an intrinsic protein tyrosine phosphatase activity (PTPase) and dephosphorylates EPHA2 regulating its activity (By similarity). {ECO:0000250}.	A2A8L5	PTPRF_MOUSE Receptor-type tyrosine-protein phosphatase F OS=Mus musculus OX=10090 GN=Ptprf PE=1 SV=1	1	7	3	3	5.1	211.49	29226	27851	17129	24735.3	30831	73677	3369.1	35959	0.687875	0.6183
A2A8Z1	Oxysterol-binding protein-related protein 9	Osbpl9		A2A8Z1	OSBL9_MOUSE Oxysterol-binding protein-related protein 9 OS=Mus musculus OX=10090 GN=Osbpl9 PE=1 SV=1	1	4	4	4	8	83.108	283150	254890	332720	290253	224060	252370	258750	245060	1.18442	0.1464
A2A974	Cytochrome P450 4A12B	Cyp4a12b	FUNCTION: A cytochrome P450 monooxygenase involved in the metabolism of fatty acids and their oxygenated derivatives (oxylipins) (PubMed:17112342). Mechanistically, uses molecular oxygen inserting one oxygen atom into a substrate, and reducing the second into a water molecule, with two electrons provided by NADPH via cytochrome P450 reductase (CPR; NADPH-ferrihemoprotein reductase) (PubMed:171123…	A2A974	CP4CB_MOUSE Cytochrome P450 4A12B OS=Mus musculus OX=10090 GN=Cyp4a12b PE=1 SV=1	1	18	5	5	37.6	58.309	277840	166450	263440	235910	340730	351600	286080	326137	0.723347	0.089434
A2ADY9	Protein DDI1 homolog 2	Ddi2	FUNCTION: Aspartic protease that mediates the cleavage of NFE2L1/NRF1 at 'Leu-104', thereby promoting release of NFE2L1/NRF1 from the endoplasmic reticulum membrane. Ubiquitination of NFE2L1/NRF1 is a prerequisite for cleavage, suggesting that DDI2 specifically recognizes and binds ubiquitinated NFE2L1/NRF1. Seems to act as a proteasomal shuttle which links the proteasome and replication fork pro…	A2ADY9;Q9DAF3	DDI2_MOUSE Protein DDI1 homolog 2 OS=Mus musculus OX=10090 GN=Ddi2 PE=1 SV=1	2	12	12	12	50.9	44.59	2564000	2703600	2025600	2.43107e+06	2871800	2531700	2801900	2.73513e+06	0.888829	0.258872
A2AGT5	Cytoskeleton-associated protein 5	Ckap5	FUNCTION: Binds to the plus end of microtubules and regulates microtubule dynamics and microtubule organization. Acts as processive microtubule polymerase. Promotes cytoplasmic microtubule nucleation and elongation. Plays a major role in organizing spindle poles. In spindle formation protects kinetochore microtubules from depolymerization by KIF2C and has an essential role in centrosomal microtub…	A2AGT5	CKAP5_MOUSE Cytoskeleton-associated protein 5 OS=Mus musculus OX=10090 GN=Ckap5 PE=1 SV=1	1	5	5	5	3.3	225.63	107490	2879.3	20657	43675.4	22233	91942	7409.4	40528.1	1.07766	0.943211
A2AIL4	NADH dehydrogenase (ubiquinone) complex I, assembly factor 6	Ndufaf6	FUNCTION: Involved in the assembly of mitochondrial NADH:ubiquinone oxidoreductase complex (complex I) at early stages. May play a role in the biogenesis of MT-ND1 (By similarity). {ECO:0000250}.	A2AIL4	NDUF6_MOUSE NADH dehydrogenase (ubiquinone) complex I, assembly factor 6 OS=Mus musculus OX=10090 GN=Ndufaf6 PE=1 SV=1	1	3	3	3	12.3	38.362	59895	47389	38081	48455	56356	49718	50853	52309	0.926322	0.592962
A2AKK5	Acyl-coenzyme A amino acid N-acyltransferase 1	Acnat1	FUNCTION: Acyltransferase which efficiently conjugates very long-chain and long-chain fatty acids to taurine (PubMed:17116739). Shows no conjugation activity in the presence of glycine (PubMed:17116739). {ECO:0000269|PubMed:17116739}.	A2AKK5	ACNT1_MOUSE Acyl-coenzyme A amino acid N-acyltransferase 1 OS=Mus musculus OX=10090 GN=Acnat1 PE=1 SV=1	1	5	5	3	18.8	46.07	933970	815880	580280	776710	827280	802640	753090	794337	0.97781	0.876258
A2AKQ0	UDP-glucuronic acid/UDP-N-acetylgalactosamine transporter	Slc35d1	FUNCTION: Transports both UDP-glucuronic acid (UDP-GlcA) and UDP-N-acetylgalactosamine (UDP-GalNAc) from the cytoplasm into the endoplasmic reticulum lumen. Plays a role in chondroitin sulfate biosynthesis, which is important for formation of cartilage extracellular matrix and normal skeletal development. {ECO:0000269|PubMed:17952091}.	A2AKQ0	S35D1_MOUSE UDP-glucuronic acid/UDP-N-acetylgalactosamine transporter OS=Mus musculus OX=10090 GN=Slc35d1 PE=2 SV=2	1	1	1	1	2.8	39.272	485800	376210	470930	444313	438550	507940	512740	486410	0.913454	0.371511
A2ALW5	DnaJ homolog subfamily C member 25	Dnajc25		A2ALW5	DJC25_MOUSE DnaJ homolog subfamily C member 25 OS=Mus musculus OX=10090 GN=Dnajc25 PE=1 SV=1	1	1	1	1	3.9	41.937	62111	89368	20162	57213.7	78903	25957	11538	38799.3	1.4746	0.556233
A2AN08	E3 ubiquitin-protein ligase UBR4	Ubr4	FUNCTION: E3 ubiquitin-protein ligase which is a component of the N-end rule pathway. Recognizes and binds to proteins bearing specific N-terminal residues that are destabilizing according to the N-end rule, leading to their ubiquitination and subsequent degradation. Together with clathrin, forms meshwork structures involved in membrane morphogenesis and cytoskeletal organization. Regulates integ…	A2AN08	UBR4_MOUSE E3 ubiquitin-protein ligase UBR4 OS=Mus musculus OX=10090 GN=Ubr4 PE=1 SV=1	1	29	29	29	7.9	572.28	971720	926310	914280	937437	896580	867510	1106100	956730	0.979834	0.814878
A2APT9	Kelch domain-containing protein 7A	Klhdc7a		A2APT9	KLD7A_MOUSE Kelch domain-containing protein 7A OS=Mus musculus OX=10090 GN=Klhdc7a PE=1 SV=3	1	2	2	2	3.2	83.589	63127	42503	71489	59039.7	54563	54903	67248	58904.7	1.00229	0.989422
A2AR02	Peptidyl-prolyl cis-trans isomerase G	Ppig	FUNCTION: PPIase that catalyzes the cis-trans isomerization of proline imidic peptide bonds in oligopeptides and may therefore assist protein folding. May be implicated in the folding, transport, and assembly of proteins. May play an important role in the regulation of pre-mRNA splicing. {ECO:0000250|UniProtKB:Q13427}.	A2AR02	PPIG_MOUSE Peptidyl-prolyl cis-trans isomerase G OS=Mus musculus OX=10090 GN=Ppig PE=1 SV=1	1	2	2	2	3.5	88.324	12178	33748	95068	46998	39860	5999.2		22929.6	2.04967	0.53504
A2AS89	Agmatinase, mitochondrial	Agmat		A2AS89	SPEB_MOUSE Agmatinase, mitochondrial OS=Mus musculus OX=10090 GN=Agmat PE=1 SV=1	1	10	10	10	35.8	38.255	3422000	3186200	3602700	3.40363e+06	3714600	3406000	3629900	3583500	0.949807	0.301389
A2ASQ1	Agrin	Agrn	FUNCTION: [Isoform 1]: heparan sulfate basal lamina glycoprotein that plays a central role in the formation and the maintenance of the neuromuscular junction (NMJ) and directs key events in postsynaptic differentiation. This neuron-specific (z+) isoform is a component of the AGRN-LRP4 receptor complex that induces the phosphorylation and activation of MUSK. The activation of MUSK in myotubes indu…	A2ASQ1	AGRIN_MOUSE Agrin OS=Mus musculus OX=10090 GN=Agrn PE=1 SV=1	1	4	4	4	3.2	207.54	56313	73577	48016	59302	47260		13785	30522.5	1.94289	0.166354
A2ASS6	Titin	Ttn	FUNCTION: Key component in the assembly and functioning of vertebrate striated muscles. By providing connections at the level of individual microfilaments, it contributes to the fine balance of forces between the two halves of the sarcomere. The size and extensibility of the cross-links are the main determinants of sarcomere extensibility properties of muscle. In non-muscle cells, seems to play a…	A2ASS6	TITIN_MOUSE Titin OS=Mus musculus OX=10090 GN=Ttn PE=1 SV=1	1	4	4	4	0.1	3906.4	156010	203650	153630	171097	187160	104890	171970	154673	1.10618	0.613987
A2AT37	Regulator of nonsense transcripts 2	Upf2	FUNCTION: Involved in nonsense-mediated decay (NMD) of mRNAs containing premature stop codons by associating with the nuclear exon junction complex (EJC). Recruited by UPF3B associated with the EJC core at the cytoplasmic side of the nuclear envelope and the subsequent formation of an UPF1-UPF2-UPF3 surveillance complex (including UPF1 bound to release factors at the stalled ribosome) is believed…	A2AT37	RENT2_MOUSE Regulator of nonsense transcripts 2 OS=Mus musculus OX=10090 GN=Upf2 PE=1 SV=1	1	3	3	3	3.3	147.55		43314	29051	36182.5	55404	134530	86182	92038.7	0.393123	0.161511
A2ATU0	Probable 2-oxoglutarate dehydrogenase E1 component DHKTD1, mitochondrial	Dhtkd1	FUNCTION: The 2-oxoglutarate dehydrogenase complex catalyzes the overall conversion of 2-oxoglutarate to succinyl-CoA and CO(2). It contains multiple copies of three enzymatic components: 2-oxoglutarate dehydrogenase (E1), dihydrolipoamide succinyltransferase (E2) and lipoamide dehydrogenase (E3) (By similarity). {ECO:0000250}.	A2ATU0	DHTK1_MOUSE Probable 2-oxoglutarate dehydrogenase E1 component DHKTD1, mitochondrial OS=Mus musculus OX=10090 GN=Dhtkd1 PE=1 SV=1	1	20	20	20	28.8	102.79	2245300	2138200	2671600	2351700	2815700	2637800	2472400	2.64197e+06	0.890132	0.202632
A2AVZ9	Solute carrier family 43 member 3	Slc43a3	FUNCTION: Putative transporter. {ECO:0000250}.	A2AVZ9	S43A3_MOUSE Solute carrier family 43 member 3 OS=Mus musculus OX=10090 GN=Slc43a3 PE=1 SV=1	1	2	2	2	5.6	56.033	57055	64663	41389	54369	52895	50919		51907	1.04743	0.799504
A2AWA9	Rab GTPase-activating protein 1	Rabgap1	FUNCTION: May act as a GTPase-activating protein of RAB6A. May play a role in microtubule nucleation by centrosome. May participate in a RAB6A-mediated pathway involved in the metaphase-anaphase transition (By similarity). {ECO:0000250|UniProtKB:Q9Y3P9}.	A2AWA9	RBGP1_MOUSE Rab GTPase-activating protein 1 OS=Mus musculus OX=10090 GN=Rabgap1 PE=1 SV=1	1	2	2	2	2.7	120.8	29602	18384	7069.6	18351.9	22925	41937		32431	0.565874	0.290115
A2BDX3	Adenylyltransferase and sulfurtransferase MOCS3	Mocs3	FUNCTION: Plays a central role in 2-thiolation of mcm(5)S(2)U at tRNA wobble positions of cytosolic tRNA(Lys), tRNA(Glu) and tRNA(Gln). Also essential during biosynthesis of the molybdenum cofactor. Acts by mediating the C-terminal thiocarboxylation of sulfur carriers URM1 and MOCS2A. Its N-terminus first activates URM1 and MOCS2A as acyl-adenylates (-COAMP), then the persulfide sulfur on the cat…	A2BDX3	MOCS3_MOUSE Adenylyltransferase and sulfurtransferase MOCS3 OS=Mus musculus OX=10090 GN=Mocs3 PE=1 SV=1	1	10	10	10	30.9	49.374	289120	319830	250210	286387	412860	260940	341440	338413	0.846263	0.341901
A2BIM8	Major urinary protein 18	Mup18	FUNCTION: Major urinary proteins (Mups) bind pheromones, and thus stabilize them to allow slow release into the air from urine marks. May protect pheromones from oxidation. May also act as pheromones themselves. In this context, they play a role in the regulation of social behaviors, such as aggression, mating, pup-suckling, territory establishment and dominance. {ECO:0000305}.	A2BIM8;P02762;P04938	MUP18_MOUSE Major urinary protein 18 OS=Mus musculus OX=10090 GN=Mup18 PE=3 SV=1;MUP6_MOUSE Major urinary protein 6 OS=Mus musculus OX=10090 GN=Mup6 PE=1 SV=2;MUP11_MOUSE Major urinary protein 11 OS=Mus musculus OX=10090 GN=Mup11 PE=1 SV=2	3	18	18	0	78.5	20.762	81789000	55285000	58119000	6.50643e+07	72119000	119590000	79531000	9.04133e+07	0.719632	0.20955
A2RSQ0	DENN domain-containing protein 5B	Dennd5b	FUNCTION: Guanine nucleotide exchange factor (GEF) which may activate RAB39A and/or RAB39B. Promotes the exchange of GDP to GTP, converting inactive GDP-bound Rab proteins into their active GTP-bound form (By similarity). {ECO:0000250}.	A2RSQ0;Q6PAL8	DEN5B_MOUSE DENN domain-containing protein 5B OS=Mus musculus OX=10090 GN=Dennd5b PE=1 SV=2	2	6	6	6	7.5	144.63	212430	409410	369610	330483	549950	275000	161230	328727	1.00534	0.989875
A2RSY6	TRMT1-like protein	Trmt1l	FUNCTION: May play a role in motor coordination and exploratory behavior. {ECO:0000269|PubMed:17198746}.	A2RSY6	TRM1L_MOUSE TRMT1-like protein OS=Mus musculus OX=10090 GN=Trmt1l PE=1 SV=1	1	2	2	2	4.5	80.86	29899	42318	11621	27946	81476	34713	34513	50234	0.556316	0.283019
A3KGB4	TBC1 domain family member 8B	Tbc1d8b	FUNCTION: Involved in vesicular recycling, probably as a RAB11B GTPase-activating protein. {ECO:0000250|UniProtKB:Q0IIM8}.	A3KGB4	TBC8B_MOUSE TBC1 domain family member 8B OS=Mus musculus OX=10090 GN=Tbc1d8b PE=1 SV=1	1	9	9	9	11.7	127.89	553440	522770	285250	453820	486870	380810	140330	336003	1.35064	0.425781
A6H5Y3	Methionine synthase	Mtr	FUNCTION: Catalyzes the transfer of a methyl group from methylcob(III)alamin (MeCbl) to homocysteine, yielding enzyme-bound cob(I)alamin and methionine in the cytosol. MeCbl is an active form of cobalamin (vitamin B12) used as a cofactor for methionine biosynthesis. Cob(I)alamin form is regenerated to MeCbl by a transfer of a methyl group from 5-methyltetrahydrofolate. The processing of cobalamin…	A6H5Y3	METH_MOUSE Methionine synthase OS=Mus musculus OX=10090 GN=Mtr PE=1 SV=1	1	5	5	5	5.6	139.07	1341900	7628700	900010	3.2902e+06	223660	2537000	6690400	3.15035e+06	1.04439	0.963613
A6H611	Mitochondrial intermediate peptidase	Mipep	FUNCTION: Cleaves proteins, imported into the mitochondrion, to their mature size. {ECO:0000250}.	A6H611	MIPEP_MOUSE Mitochondrial intermediate peptidase OS=Mus musculus OX=10090 GN=Mipep PE=1 SV=1	1	8	8	8	14.9	80.851	202200	159880	408630	256903	183770	242180	193050	206333	1.24509	0.556673
A6H630	Damage-control phosphatase ARMT1	Armt1	FUNCTION: Metal-dependent phosphatase that shows phosphatase activity against several substrates, including fructose-1-phosphate and fructose-6-phosphate (By similarity). Its preference for fructose-1-phosphate, a strong glycating agent that causes DNA damage rather than a canonical yeast metabolite, suggests a damage-control function in hexose phosphate metabolism (By similarity). Has also been …	A6H630	ARMT1_MOUSE Damage-control phosphatase ARMT1 OS=Mus musculus OX=10090 GN=Armt1 PE=1 SV=1	1	2	2	2	8.4	50.548	31286	44548	43913	39915.7	33032	48024	59369	46808.3	0.852747	0.475611
A6H6E9	Tetratricopeptide repeat protein 23-like	Ttc23l		A6H6E9	TT23L_MOUSE Tetratricopeptide repeat protein 23-like OS=Mus musculus OX=10090 GN=Ttc23l PE=2 SV=1	1	1	1	1	1.7	51.532	75366	62585	85294	74415	84847	168630	169070	140849	0.528332	0.0820544
A6H8H2	DENN domain-containing protein 4C	Dennd4c	FUNCTION: Guanine nucleotide exchange factor (GEF) activating RAB10. Promotes the exchange of GDP to GTP, converting inactive GDP-bound RAB10 into its active GTP-bound form. Thereby, stimulates SLC2A4/GLUT4 glucose transporter-enriched vesicles delivery to the plasma membrane in response to insulin. {ECO:0000269|PubMed:21454697}.	A6H8H2	DEN4C_MOUSE DENN domain-containing protein 4C OS=Mus musculus OX=10090 GN=Dennd4c PE=1 SV=1	1	5	5	5	3.2	211.46	24952	31112	201530	85864.7	9288.3	44330	159260	70959.4	1.21005	0.849155
A6X919	Probable C-mannosyltransferase DPY19L1	Dpy19l1	FUNCTION: Probable C-mannosyltransferase that mediates C-mannosylation of tryptophan residues on target proteins. {ECO:0000250}.	A6X919;P0CW70	D19L1_MOUSE Probable C-mannosyltransferase DPY19L1 OS=Mus musculus OX=10090 GN=Dpy19l1 PE=1 SV=1	2	8	8	8	16	84.186	169940	187850	204830	187540	136850	138290	196240	157127	1.19356	0.239057
A8VU90	Ankyrin repeat and LEM domain-containing protein 1	Ankle1	FUNCTION: Endonuclease that probably plays a role in the DNA damage response and DNA repair. {ECO:0000250|UniProtKB:Q8NAG6}.	A8VU90	ANKL1_MOUSE Ankyrin repeat and LEM domain-containing protein 1 OS=Mus musculus OX=10090 GN=Ankle1 PE=2 SV=1	1	2	2	2	4.1	58.441	156660	183550	59068	133093	251760	100630	65427	139272	0.955629	0.932487
B1AR13	CDGSH iron-sulfur domain-containing protein 3, mitochondrial	Cisd3	FUNCTION: Can transfer its iron-sulfur clusters to the apoferrodoxins FDX1 and FDX2. Contributes to mitochondrial iron homeostasis and in maintaining normal levels of free iron and reactive oxygen species, and thereby contributes to normal mitochondrial function. {ECO:0000250|UniProtKB:P0C7P0}.	B1AR13	CISD3_MOUSE CDGSH iron-sulfur domain-containing protein 3, mitochondrial OS=Mus musculus OX=10090 GN=Cisd3 PE=1 SV=1	1	3	3	3	26.3	15.676	251850	285410	361720	299660	356550	415330	339720	370533	0.808726	0.149357
B1AZI6	THO complex subunit 2	Thoc2	FUNCTION: Required for efficient export of polyadenylated RNA and spliced mRNA. Acts as component of the THO subcomplex of the TREX complex which is thought to couple mRNA transcription, processing and nuclear export, and which specifically associates with spliced mRNA and not with unspliced pre-mRNA. TREX is recruited to spliced mRNAs by a transcription-independent mechanism, binds to mRNA upstr…	B1AZI6	THOC2_MOUSE THO complex subunit 2 OS=Mus musculus OX=10090 GN=Thoc2 PE=1 SV=1	1	6	6	6	5.3	182.77	143820	61101	159240	121387	139850	197310	156750	164637	0.737302	0.283183
B2RRE7	OTU domain-containing protein 4	Otud4	FUNCTION: Deubiquitinase which hydrolyzes the isopeptide bond between the ubiquitin C-terminus and the lysine epsilon-amino group of the target protein. May negatively regulate inflammatory and pathogen recognition signaling in innate immune response. Upon phosphorylation at Ser-202 and Ser-204 residues, via IL-1 receptor and Toll-like receptor signaling pathway, specifically deubiquitinates 'Lys…	B2RRE7	OTUD4_MOUSE OTU domain-containing protein 4 OS=Mus musculus OX=10090 GN=Otud4 PE=1 SV=1	1	3	3	3	4	123.05	55972	58499	87229	67233.3	66256		62589	64422.5	1.04363	0.842844
B2RX12	ATP-binding cassette sub-family C member 3	Abcc3	FUNCTION: May act as an inducible transporter in the biliary and intestinal excretion of organic anions. Acts as an alternative route for the export of bile acids and glucuronides from cholestatic hepatocytes. {ECO:0000269|PubMed:15814571}.	B2RX12;O35379	MRP3_MOUSE ATP-binding cassette sub-family C member 3 OS=Mus musculus OX=10090 GN=Abcc3 PE=1 SV=2	2	15	15	15	13.9	169.22	537550	512910	675470	575310	710540	770970	664740	715417	0.804161	0.0771092
B2RXC1	Trafficking protein particle complex subunit 11	Trappc11	FUNCTION: Involved in endoplasmic reticulum to Golgi apparatus trafficking at a very early stage. {ECO:0000250}.	B2RXC1	TPC11_MOUSE Trafficking protein particle complex subunit 11 OS=Mus musculus OX=10090 GN=Trappc11 PE=1 SV=1	1	8	8	8	9.4	128.39	441950	439840	95545	325778	115520	88293	97506	100440	3.24352	0.12257
[truncated: 3,406 more rows]

## Sheet: APAP_vs_Ctrl
Protein	Protein Name	Gene Name	Function	ProteinGroup	FastaHeaders	Proteins	Peptides	RazorUniquePeptides	UniquePeptides	Coverage	MolWeight	LFQ intensity APAP-1	LFQ intensity APAP-2	LFQ intensity APAP-3	LFQ intensity Ctrl-1	LFQ intensity Ctrl-2	LFQ intensity Ctrl-3
[truncated: 67 more rows]

[truncated: 1 more sheets: Legend]
