# Supplementary material for: FAK inhibition delays liver repair after acetaminophen-induced acute liver injury by suppressing hepatocyte proliferation and macrophage recruitment
Source: Hepatol Commun. 2024 Oct 17;8(11):e0531. doi: 10.1097/HC9.0000000000000531 (PMC11495758; doi:10.1097/HC9.0000000000000531)
Supplement: Supplementary file 3 [file hc9-8-e0531-s003.xlsx]

## Sheet: Supplementary Table 3
Gene ID	Ctrl-1	Ctrl-2	Ctrl-3	APAP-1	APAP-2	APAP-3	APAP+Y15-1	APAP+Y15-2	APAP+Y15-3
Nampt	26.7275	24.9886	25.1383	15.4436	13.7891	15.6332	17.4653	16.7099	33.0505
MSTRG.15171	0.171169	0.135998	0.120442	0.248008	0.098589	0.076308	0.311516	0.276412	0.852113
Sacs	0.18311	0.238391	0.291869	0.129176	0.138002	0.147016	0.162475	0.250861	0.252778
MSTRG.15175	0.152044	0.329586	0.37222	0.070249	0.076141	0.101878	0.303936	0.086351	1.45015
Btg3	3.42356	4.05672	3.85978	3.88411	4.59507	3.31408	7.91674	8.85485	12.6838
Btg2	6.1572	5.79919	6.26469	6.18412	4.30656	6.29378	5.4818	11.07	41.4987
Arhgef26	8.0102	6.0987	5.46529	5.21664	3.64611	3.21682	11.218	6.73671	12.087
MSTRG.6315	0.858235	0.679109	0.893873	1.97106	2.99076	1.37995	2.04003	1.76995	0.771201
Trim34a	1.06517	0.966907	1.09601	3.27121	2.93195	3.17927	3.24925	3.28491	2.19555
Usp2	12.1661	13.7977	14.3704	2.95576	5.16355	4.94012	1.41433	2.42396	1.31378
Fam13a	2.37787	1.50429	1.21785	4.0893	3.48562	4.82664	1.35727	1.60222	1.08909
Pold1	0.607219	0.403205	0.619637	1.87713	1.38681	1.67257	1.09756	2.15749	0.802286
MSTRG.25343	8.3795	6.5639	5.70536	0.868182	0.540099	1.62632	0.487145	0.126421	0.640237
MSTRG.25341	1.6421	2.14977	1.36807	0.122445	0.180941	0.17234	0	0	0.026458
Pvr	1.83933	1.82577	1.60911	2.58432	1.81733	1.97418	3.98796	5.74186	7.54667
Ikzf1	0.224962	0.276264	0.210435	1.52715	0.739309	0.619099	0.349608	0.81254	0.410937
Recql4	0.221309	0.09173	0.135494	0.729903	0.623198	0.626677	0.172082	0.744752	0.435985
Gcnt1	0.068629	0.054825	0.063054	0.47866	0.236084	0.209586	0.141517	0.463541	0.344151
Tmem164	0.859796	0.756069	0.817114	2.31694	2.2218	2.20673	1.77741	2.01613	1.62311
Tbc1d8	5.76696	4.65136	5.46661	2.0085	1.76603	1.90659	2.25567	1.9464	2.41207
Tbc1d9	0.142261	0.207638	0.199587	0.778196	0.438823	0.422254	0.222184	0.445082	0.22713
Tbc1d1	0.492763	0.60695	0.495299	2.23411	1.58551	1.51433	1.06727	2.07454	0.928109
Gm26616	0.448051	0.368965	0.56214	0.26802	0.311227	0.215294	0.234963	0.280175	0.321255
Btc	0.776763	0.449473	0.388491	1.53578	1.51307	2.44669	0.554567	2.28266	1.93286
Rab3il1	0.491326	0.350215	0.553812	2.32413	2.15767	2.05583	1.25038	2.11426	0.399721
Ap3m1	19.6629	20.8863	21.7137	10.9013	13.5815	12.7494	11.454	10.9318	10.651
Limd2	2.41474	2.57521	2.77394	5.53054	6.39973	5.73521	2.31209	2.85198	1.62551
Ltbp2	0.141503	0.067249	0.07407	0.643162	0.224748	0.361862	0.096248	0.321879	0.039532
Calhm2	0.208978	0.266865	0.139796	0.803375	0.52066	0.495751	0.288262	0.49299	0.173264
Ccna2	0.577405	0.480909	0.352004	3.89363	3.77932	3.1489	0.344409	0.768886	0.165862
Cxcr2	0.010011	0.068577	0.023597	0.324398	0.158619	0.135902	0.533049	0.574104	0.67421
Ttyh3	0.582917	0.539897	0.723239	1.89223	1.73059	1.30589	1.31041	1.62979	0.725267
Tnfrsf13b	0	0.069548	0.048068	0.434798	0.368499	0.368871	0.256192	0.349746	0.256653
Fbxl21	0.607541	0.956352	0.921247	2.06288	2.63927	2.62149	1.90523	1.72816	1.16382
Pkib	0.054201	0.049397	0.085671	0.65	0.537124	0.481268	0.1111	0.447801	0.078503
Izumo4	5.68965	4.24788	3.47064	7.13054	6.60317	8.15758	3.47314	3.26646	2.81664
Grhl1	0.316081	0.275855	0.338506	0.522426	0.363555	0.323236	0.408868	1.24154	0.882415
Cyp4a12a	111.23	92.6284	81.9381	21.8023	8.3328	13.6056	30.3938	10.4212	18.0182
Tmprss2	0.90629	0.675701	0.826228	2.43958	3.14805	2.15165	2.30382	4.00582	3.33419
AC131687.1	0.214587	0.335205	0.237672	0.151796	0.213144	0.068673	0.221956	0.169421	0.29763
Id3	15.0495	10.4127	11.6964	42.7864	31.5786	22.0626	38.8869	28.5907	21.3956
Id1	1.80821	2.10445	2.48706	20.4553	8.33012	9.41453	12.9154	20.8666	28.1251
Asgr2	83.7963	79.5579	81.9242	86.9729	104.19	98.668	67.7474	39.5103	28.2302
Zfp503	0.192401	0.164466	0.185281	0.576292	0.464913	0.435174	0.366125	0.440721	0.165675
Gsta4	44.938	43.9868	45.5207	31.0417	50.489	57.1192	10.9383	13.303	9.34483
Gsta1	21.9385	7.70567	11.0368	43.1593	20.9907	39.811	58.4237	80.2074	141.422
Gsta2	26.5851	23.1175	25.8496	16.369	20.2986	23.8059	6.26231	9.53437	12.0584
Tat	1102.51	1353.66	1379.13	158.769	301.927	514.539	184.136	111.906	665.165
Aacs	23.8683	8.19417	8.68702	3.91374	4.82346	7.45531	6.9879	10.347	5.67819
Basp1	0.372673	0.236729	0.126079	2.58093	1.59049	1.76144	1.11068	2.03102	0.324722
Ppp1r18	0.680439	0.865045	0.578594	2.8182	1.94261	1.72622	1.12807	2.38171	1.39859
Dock8	3.13259	2.55889	2.4148	4.51573	3.71573	4.99617	1.44496	2.30003	1.12924
Dock2	0.150825	0.112785	0.219968	1.16631	0.781849	0.797735	0.420962	0.763926	0.195463
Gm21320	6838.43	3614.78	4402.67	1048.6	1014.78	1302.11	1419.36	1442.37	1184.66
Dusp14	1.52589	1.00092	1.55025	0.619772	0.972688	0.719523	0.208563	0.562721	0.430126
Cadm4	4.70745	2.90183	3.29921	2.85945	3.15491	3.11774	4.02507	3.81069	10.0826
Cadm3	0.453829	0.31101	0.421139	0.709424	0.573482	0.494157	0.21052	0.539606	0.070102
Noct	8.06327	12.1064	10.7943	1.50785	4.69266	3.72429	1.13746	1.34225	2.51641
Pdk1	18.0477	14.7005	15.6363	5.08009	5.19301	6.87653	3.78084	3.35457	3.50037
Pdk4	0.832966	0.916945	0.96112	1.06457	0.869828	1.31086	4.40358	1.37541	4.77725
Ankrd33b	6.3289	8.07692	7.9273	2.49008	2.62712	3.22655	1.34078	1.38398	1.26848
Pecr	123.987	142.034	140.161	132.568	176.819	171.888	77.2243	54.6465	31.2084
Cntfr	0.503833	0.732147	0.70658	0.326995	0.238741	0.19973	0.326219	0.287698	0.392706
Abcc1	0.134402	0.08603	0.096146	0.655153	0.507903	0.408718	0.333568	0.788121	0.271726
MSTRG.9893	0.269564	0.176246	0.120489	0.526262	0.502055	0.63379	0.09572	0.113199	0.250127
Cyp21a1	0.438701	0.303409	0.100791	1.23486	0.383706	0.435713	0.881446	2.12434	2.16899
Slc25a22	38.7658	54.7286	52.7595	29.2245	32.8513	28.2992	31.5791	55.4926	72.8331
Gm11437	3.89151	2.40896	2.23888	3.27838	3.15224	4.42639	1.1041	1.3159	1.03917
Blnk	0.61474	0.289974	0.203426	1.29041	0.851126	0.870488	0.307145	0.737671	0.433306
Chmp4c	0.412947	0.163059	0.299632	0.990954	0.715005	0.702584	0.830352	1.54694	1.52499
Lad1	0.790553	0.488773	0.655821	0.422083	0.536269	0.528274	0.189199	0.323184	0.169149
Uox	742.752	790.721	750.182	354.633	507.677	606.48	238.985	207.57	102.677
BC055324	0.064733	0.051438	0.104359	0.504536	0.282863	0.361571	0.094701	0.318925	0.130331
Kcnj2	0.09112	0.081564	0.07428	0.279796	0.164558	0.184772	0.103821	0.195093	0.113573
MSTRG.21983	1.71115	3.16914	2.64231	2.21429	2.13602	2.68562	1.23613	1.22204	0.748554
MSTRG.21984	0.574901	1.14627	0.83456	0.55114	0.707593	0.813161	0.423971	0.302874	0.277495
Gins2	0.699781	0.248684	0.714977	2.22661	1.81677	2.19691	0.911417	2.26148	0.328695
Rbmx2	0.31132	0.276734	0.359498	0.838137	0.852039	0.934983	0.437792	0.844162	0.736237
Ces3a	796.763	771.744	712.838	627.721	496.669	638.807	291.113	176.124	73.4403
Cry1	6.38582	9.44458	9.97025	2.3012	3.30422	3.14458	3.63127	2.65379	3.24026
H2-Ab1	6.23369	6.77606	7.83131	12.0833	12.2891	11.2443	4.00034	4.50377	1.13948
Plekho2	0.326655	0.220019	0.30392	2.62352	1.37928	1.48334	1.04666	2.54462	0.913801
Plekho1	0.963671	1.22269	1.26232	4.9757	3.19592	3.05162	1.92565	3.33519	1.35045
MSTRG.10036	0.216521	0.121349	0.118488	0.577084	0.328822	0.416868	0.206459	0.542818	1.11736
Prpf4	75.0274	46.6151	1.60461	2.638	2.02872	1.75111	2.42084	3.94723	2.68312
Mical1	0.18561	0.144508	0.220822	0.62064	0.492701	0.519685	0.220837	0.449284	0.170087
Rad51b	0.181781	0.108492	0.106011	1.12361	1.16296	0.871577	2.08369	1.46961	0.983408
Inmt	461.613	824.895	723.115	288.88	428.28	517.698	13.173	4.62816	1.32388
H2-Q5	5.97557	4.38408	5.34162	5.05814	7.67731	5.52244	2.33295	1.85803	1.56314
H2-Q6	14.3181	11.519	14.0281	11.7435	19.6753	17.2063	7.50495	6.39979	5.77019
H2-Q1	14.956	17.072	15.1412	4.39593	11.4103	12.8959	12.638	6.59378	4.17286
Lpxn	0.551369	0.484746	0.53709	2.46299	1.52724	1.75251	0.70431	1.99649	0.690535
Abcb11	49.0695	45.3086	41.3378	74.3431	119.436	134.838	65.9335	35.8133	8.41258
Car2	3.83757	3.56492	4.03269	3.89634	9.56691	5.22248	1.90765	2.46334	1.46816
Car3	944.575	1276.04	1104.29	1024.49	885.611	1222.51	60.4975	22.2333	3.38648
Car1	4.14645	4.14845	4.73649	1.62288	1.75629	1.58787	0.229681	0.041585	0
Ppip5k2	12.3521	12.5115	11.9677	7.52627	6.60048	7.00821	8.58727	9.02112	8.75403
MSTRG.26618	0.427506	0.194804	0.197046	0.601627	0.258839	0.337769	1.22012	0.660025	1.02818
C1s1	162.008	138.268	150.422	163.104	183.776	175.66	98.718	93.4804	52.158
C1s2	2.46766	2.13872	2.13133	3.18688	3.54765	3.10969	1.81804	1.54753	1.27019
Dpep2	0	0	0	0.493221	0.358221	0.282976	0.551836	1.15595	1.84388
Hells	0.27703	0.21984	0.245125	1.51121	0.862602	1.39086	0.26723	1.0425	0.127928
Hyou1	21.1731	22.7799	25.4252	26.9774	39.2846	23.5549	86.3941	56.9262	47.583
MSTRG.25148	4.81399	5.8295	5.64209	2.01958	3.01681	4.02498	0.187933	0.365273	0.243804
Ndc80	0.061467	0.143004	0.046993	0.879704	0.812252	0.770024	0.053823	0.211744	0.03319
Odf3b	1.96887	1.61732	1.62092	4.10146	3.9008	4.84024	1.30631	1.76439	2.36814
MSTRG.2233	0.347683	0.274528	0.388615	0.461469	0.302811	0.293338	0.552011	0.799611	1.00778
Gbe1	49.0521	35.8878	39.4365	20.0001	24.1048	28.9509	17.7077	12.9212	17.3558
Fdft1	28.4293	19.1077	18.1319	28.1901	19.0083	26.2188	57.3877	56.0107	47.1058
Ska3	0.101671	0.045394	0.069749	0.606413	0.585039	0.612723	0.07704	0.282911	0.05967
Ska2	0.632047	0.511033	0.388003	1.53889	1.11344	1.25117	0.451107	0.994774	0.465388
Gngt2	2.06691	2.31447	2.72356	12.0396	9.31704	9.20854	4.44933	7.79637	3.0284
Dhcr24	60.7545	55.1692	53.6667	111.566	76.349	92.7139	240.391	223.504	132.426
Brca1	0.306845	0.340719	0.229573	1.06539	0.636519	0.897811	0.513676	0.841887	0.547435
H2-DMb1	0.92769	1.1981	1.21687	2.88549	2.77417	1.98996	0.657528	0.98866	0.284479
Dkk3	0.148235	0.107688	0.164314	0.843191	0.546237	0.552238	0.359924	0.543799	0.358723
Tnfsf10	0.616033	0.392357	0.388678	1.53973	1.40247	1.37351	0.364609	0.753938	0.233376
MSTRG.15032	0.2655	0.315618	0.248943	1.08137	0.838865	0.902755	0.370705	1.03535	0.235511
Cavin1	0.980938	0.622949	0.810549	2.83018	2.1858	2.22899	1.43845	3.41586	1.41297
Csf1	0.885539	1.36723	1.19959	4.69467	3.91788	3.07926	2.34132	5.56646	3.01124
Adap1	0.094901	0.112167	0.145976	0.911681	0.811446	0.536985	0.267538	0.549366	0.382552
Apol7a	27.9682	26.5587	24.3679	38.8861	46.8917	56.9442	25.817	27.9122	12.6912
MSTRG.126	15.3809	12.119	12.744	6.55097	12.1908	15.0729	1.36063	0.370019	0.050632
Oxct1	0.87156	0.681786	0.568974	3.24919	3.21675	2.4078	0.873954	1.30459	0.464745
Wdhd1	0.39819	0.500807	0.354791	1.79607	1.10729	1.39704	0.32217	1.33276	0.356713
Aadac	391.261	385.095	402.567	256.304	280.94	316.5	169.035	122.603	72.8671
Cdc26	82.7475	52.1996	3.73933	6.17835	5.4442	5.13128	4.94516	7.68119	9.39218
Cdc20	0.300858	0.214461	0.17746	2.19467	3.28171	2.55866	0.077671	0.402262	0.132561
Lhpp	8.73014	13.9153	10.7417	2.14629	1.315	2.45273	3.42168	1.95086	1.65517
MSTRG.26591	0.697623	0.575344	0.635684	0.915157	0.354129	0.624983	0.437983	0.254109	0.11784
Slc31a1	124.687	95.1395	43.1209	50.545	45.486	50.458	54.1103	49.7277	34.6943
Slc31a2	85.7796	52.9231	2.86116	5.38264	4.174	3.72402	4.34002	6.75414	3.88329
Specc1	0.277034	0.250661	0.253732	0.486455	0.430269	0.498997	0.73248	0.993229	1.03907
Dcxr	35.0989	51.5311	48.3862	57.6749	55.7427	58.0953	23.5169	28.5851	23.7367
Knl1	0.051557	0.035712	0.019385	0.283086	0.293914	0.237626	0.013383	0.032692	0
Cyp2c38	2.82993	4.46079	4.3232	1.13036	2.95383	1.85953	16.87	0.870024	0.221329
Rhobtb1	15.4931	19.8375	21.1558	12.7603	9.38411	9.64346	10.4988	9.22924	16.6793
Lacc1	5.2055	3.8163	3.7418	4.64033	4.28346	5.72334	1.75161	3.43112	1.78554
MSTRG.3445	0.467999	0.265625	0.256093	1.1618	0.610544	0.830204	0.676913	0.602989	0.661697
Espl1	0.028589	0.036995	0.033317	0.36331	0.397097	0.416331	0.024142	0.129925	0.016727
Dnmt1	1.33721	0.972585	1.25601	4.45841	2.89702	3.43639	2.06771	4.06972	2.17148
Tspan2	0.11296	0.120112	0.125044	0.378876	0.372797	0.279348	0.166479	0.329793	0.146122
4930579G24Rik	0.316993	0.212978	0.225662	0.930981	0.620365	0.675666	0.554546	0.594748	0.188365
Msmo1	61.8691	45.5655	39.1225	52.2024	26.6885	47.3134	121.764	145.074	138.903
Gamt	143.137	142.394	145.504	135.778	126.458	135.596	61.4274	70.145	17.5466
Cfap126	0.908694	1.1749	1.06034	1.94789	1.91837	1.76719	0.632844	0.469861	0.481646
Lrit2	1.09709	0.913098	1.00556	0.540622	0.570669	0.499931	0.778508	0.242687	0.213119
Rap2b	0.233659	0.180736	0.300095	1.47532	0.78897	0.80878	0.592888	1.35356	0.949481
MSTRG.17041	0.394367	0.510728	0.450686	0.631801	0.964582	0.682822	0.283098	0.343105	0.414025
Rdm1	1.63482	1.96151	2.67903	2.28677	2.74	2.74249	1.15792	0.721086	0.880518
Cyfip2	0.100573	0.073101	0.071323	0.354391	0.212396	0.295033	0.120539	0.215863	0.074904
Abr	0.496957	0.500581	0.600343	2.10302	1.54858	1.4366	1.06888	2.43714	2.67011
Mmp14	3.13011	2.86208	3.59123	11.0601	12.3816	10.7747	14.9381	19.731	18.3241
Mmp15	7.88613	3.64997	4.76121	4.59659	4.90767	5.45651	2.41405	2.95251	1.14064
Mmp12	0	0	0	3.64376	1.82364	2.17351	0.916822	1.13811	0.211369
Ercc6l	0.104118	0.049765	0.021024	0.389204	0.317981	0.398634	0.026266	0.278208	0.059156
Tor4a	0.67557	0.578655	0.538044	1.73408	1.32612	1.43586	0.741167	1.90375	1.43668
Cd274	0.134428	0.099159	0.176059	1.11997	0.732844	0.783373	0.480246	0.742939	0.400818
Fignl1	0.25932	0.117159	0.119221	1.89993	1.24448	1.671	0.128333	1.5527	0.019624
Nrm	0.471185	0.360808	0.318242	1.93313	1.40518	1.25875	0.821451	1.6309	0.832041
Aoah	0.209132	0.25664	0.193613	0.543683	0.309507	0.494113	0.127872	0.276446	0.081098
Rhbg	4.80516	4.03954	4.57531	0.55137	0.662638	0.756015	0.190506	0.242109	0.386632
Fbn1	0.151809	0.167613	0.098443	1.08464	0.627072	0.721425	0.333165	1.12536	0.271439
Wnt5a	0.137057	0.069031	0.080735	0.264795	0.307579	0.252159	0.130699	0.308686	0.38166
Crat	2.17125	2.20961	2.21632	3.3104	2.41491	2.84105	18.8646	12.1365	12.169
Pcdh7	0.11703	0.01945	0.057303	0.293582	0.301591	0.220163	0.143159	0.440171	0.318978
Maml2	0.152485	0.11792	0.120358	0.386524	0.232329	0.227543	0.081662	0.169101	0.094254
Igfals	20.0383	20.2426	19.206	44.7206	29.3661	37.419	20.3044	20.1629	5.99655
MSTRG.22965	1.02347	1.20399	1.04028	5.56298	1.99843	2.67244	7.46017	1.64444	0.940082
Mcrip2	23.496	27.4657	27.3348	13.1432	14.9177	15.1015	11.0098	11.5446	11.2942
Alas2	37.0822	41.7092	35.6557	19.0883	18.1403	25.0177	10.1848	7.17462	4.39901
Ednra	0.538371	0.400267	0.416953	1.19511	1.28887	1.3069	0.693629	1.40568	1.00291
Cxcr4	0.264118	0.325095	0.165839	1.15454	0.837442	0.875617	0.550177	0.83467	0.674894
Zfp982	1.81262	1.32046	1.0569	0.554478	0.683693	0.707072	0.468538	0.543469	0.531793
Cyp4a12b	45.8358	35.0535	28.8162	4.5563	1.63119	3.60466	7.67072	3.00766	5.14134
Col4a3	0.122945	0.087505	0.066675	0.192011	0.10265	0.167458	0.032298	0.047794	0.046707
Col4a2	2.06793	1.33274	1.30455	5.46032	3.93613	4.10192	2.81938	7.04929	5.51768
Col4a1	2.36141	1.83223	1.74337	9.93765	6.75033	6.10316	4.86161	12.2663	8.27735
Arl4c	0.248467	0.232462	0.281179	1.76371	1.18477	1.06138	0.557257	1.37181	0.77917
Arl4a	7.27793	7.36906	8.24258	4.60227	4.30342	3.84393	9.13202	5.80931	13.2883
Pf4	0.837851	0.425627	0.480508	5.87081	4.30505	5.10172	1.38634	10.2022	7.44177
Trpv2	0.09048	0.138208	0.085374	1.17787	0.590508	0.706085	0.356765	0.918459	0.535181
Ifit2	0.814318	0.65504	0.70979	2.8108	1.65105	1.91987	0.962664	1.41139	0.477919
Tagln	2.8013	2.26399	2.54626	10.0203	10.8612	7.0061	4.49422	9.44388	3.27212
Mmp8	0	0	0	0.437796	0.277718	0.388476	0.506509	1.29079	1.36618
Mmp2	0.389372	0.413204	0.319472	0.873552	0.883133	0.74905	0.317184	0.492799	0.187029
Mmp3	0.039348	0	0	0.114984	0.02787	0.108593	0.692865	1.28059	2.423
Susd4	4.80952	4.2963	4.63203	1.81047	1.39929	1.2051	1.23954	0.880517	0.962245
Paox	16.1488	13.8962	13.4575	11.57	11.1801	21.1886	8.82795	5.28038	4.21715
4930427A07Rik	0.018826	0.008571	0	0.361472	0.388249	0.42546	0.056767	0.347306	0.145134
Cyp1a1	0.348321	0.325597	0.568979	1.05278	1.14271	1.22765	0.328817	0.455106	0.267868
Cyp1a2	410.337	442.424	439.25	154.746	302.307	257.165	46.8907	11.5008	12.0284
Thra	1.71338	1.61392	1.17119	4.16671	3.62348	3.76414	3.28854	3.60127	2.05543
E230013L22Rik	0.312869	0.193119	0.250796	0.550606	0.680769	0.731147	0.332975	0.397065	0.56018
Ly86	1.85518	2.60264	2.3654	7.14459	7.16612	6.83383	1.99564	3.88555	0.62733
MSTRG.23131	0.942676	0.736591	0.79851	1.80171	1.41518	1.46901	0.556033	0.910954	0.379901
Cyp2a5	151.925	363.085	282.799	22.897	27.0126	46.2934	81.7791	13.1022	17.3453
Rftn1	0.179833	0.168426	0.137787	0.86099	0.418361	0.5998	0.397101	0.52457	0.259259
1810046K07Rik	0.795011	0.217839	0.516405	4.03263	2.47788	4.02926	0.816848	2.22216	2.06928
Hdac11	7.30145	7.09728	8.10383	12.523	14.1611	14.8371	10.8364	6.28498	3.08656
Acsm2	0.295638	0.288037	0.194173	0.102029	0.109034	0.110526	0.102288	0.105148	0.0902
Acsm5	31.8782	31.2912	31.7987	42.6788	37.7919	39.5047	28.4985	18.3936	10.9578
Zpr1	21.5737	17.5653	20.2541	11.762	10.5466	10.0585	14.4163	12.153	41.5922
Rgs2	0.48445	0.4567	0.566032	3.42285	2.3464	1.98076	1.59466	2.25607	1.24749
Rgs3	190.01	101.607	0.613373	2.89321	1.26902	1.08135	1.09061	4.90941	1.45152
Kif14	0.022412	0.016348	0.014604	0.173823	0.175921	0.119149	0	0.014303	0
Kif15	0.114666	0.142502	0.067784	0.638601	0.908833	0.572317	0.061304	0.099254	0.008336
Kif11	0.226226	0.241169	0.211875	1.48396	1.17991	1.33832	0.192192	0.222787	0.047262
Fosl1	0.008722	0.092194	0.075399	0.436037	0.132192	0.150746	0.797875	1.8182	3.07418
Lgals3	1.2962	2.25498	1.68949	53.3065	32.2849	23.8685	15.7923	25.3419	9.33665
Lgals1	9.77802	7.39341	6.96742	43.5452	24.2515	23.1072	12.4159	31.1281	5.96884
Lgals4	4.77973	4.20536	6.07769	5.29826	5.80523	2.20432	11.122	7.88563	14.1831
Tcp11l1	0.190186	0.163521	0.193302	0.914735	0.599133	0.788741	0.398417	0.658499	0.421146
Prtn3	0.281018	0.318568	0.212223	4.91103	8.84976	6.1789	26.8161	12.2923	6.29615
Cmklr1	0.389053	0.294938	0.260196	1.15967	0.793863	0.632106	0.795613	1.50762	0.644064
Acaca	20.8243	8.60525	11.0317	4.81178	7.45556	9.06207	6.27767	4.85001	3.41083
B3galt1	6.58975	7.16096	6.08787	9.58142	3.62095	6.37817	16.7516	10.2486	53.6351
Acacb	20.4543	11.5765	13.4247	1.4294	1.89295	7.01918	1.67599	1.26995	1.259
Snx10	17.4967	16.5189	15.3578	10.573	9.47876	10.1352	16.8991	12.4701	24.1522
Lhx2	0.311178	0.317008	0.323817	0.804535	0.615861	0.609776	0.245484	0.482826	0.22083
Lhx6	1.5233	1.22485	1.04247	0.453415	0.587617	0.618324	0.840936	0.814558	0.391322
Clec14a	0.829161	0.82283	0.651415	2.49674	1.68977	1.72874	1.26107	2.24749	1.1176
Tnc	73.6157	44.6934	0.069098	2.00286	0.417789	0.49407	0.288192	0.536432	0.123344
Nos3	0.313111	0.443667	0.517877	0.672102	0.388286	0.42693	0.631375	1.13894	1.22486
Lcp2	0.320565	0.323713	0.36138	1.88447	1.44271	1.65083	0.830903	1.52677	0.626922
Nfkbiz	1.62524	2.03165	1.78418	3.23806	2.69392	1.86879	5.64663	4.77479	5.59884
MSTRG.15230	1.46461	2.00565	1.659	0.23308	0.169851	0.24535	0.476487	0.469026	2.0731
Gm6614	0.517782	0.361016	0.424975	0	0.074142	0	0.055923	0	0
Pclaf	0.261658	0.105474	0.192896	2.67192	2.5878	3.08372	0.207263	0.554251	0.013428
Fgfr2	3.25729	1.96659	1.76202	6.24968	7.56511	6.27583	3.13156	5.17883	3.30989
Fgfr1	0.914354	0.721084	0.572921	2.02271	2.01613	1.5932	1.06194	2.30478	2.94625
Clip2	0.218586	0.146768	0.184471	0.817583	0.523498	0.577693	0.588933	1.07827	0.541407
Ddx28	2.72498	3.09309	2.95588	3.39697	3.5273	3.00148	6.70016	5.9261	15.0036
Dcaf12l1	0.807503	1.10229	0.846609	1.43447	1.306	1.65195	0.512053	0.855091	0.54966
Birc5	0.756326	0.715839	0.738368	3.43097	4.18491	3.95007	0.29035	0.405131	0.094944
Lurap1l	18.6831	17.0904	16.8881	11.681	7.95879	8.85015	14.1653	9.71561	16.4844
Lilr4b	0.248013	0.461447	0.218562	7.23097	2.96791	3.81471	3.35906	5.84377	3.29791
Hspb1	6.86641	6.65025	7.82986	3.02744	2.41954	2.50697	4.94323	8.25652	7.46225
MSTRG.18669	0.199972	0.136836	0.1913	0.713478	0.310611	0.446183	0.187477	0.39226	0.591678
Fmo2	4.91601	4.45484	4.86311	3.7876	2.66532	2.32766	2.55172	4.45366	4.24027
Fmo3	0.207817	0.057504	0.070403	1.44553	1.96675	0.787865	0.898117	0.84543	0.244498
Fmo5	310.722	390.636	383.689	174.619	220.518	225.463	99.0719	114.98	67.2912
Hmox1	4.47135	4.51085	4.28877	19.8324	15.6805	12.2951	14.3907	24.5363	15.4754
Ackr2	0.714527	0.74594	0.617118	0.773253	0.364487	0.411351	0.390167	0.303838	0.327939
Lat2	0.08028	0.087675	0.124426	1.30126	0.561453	0.775343	0.355598	0.658363	0.155199
Fsbp	0.089312	0.131395	0.100812	0.25915	0.307933	0.29411	0.142926	0.272206	0.101317
4933440N22Rik	0.930258	0.55812	0.850585	0.705271	0.265672	0.416235	0.840919	0.955674	1.42518
Sned1	1.07182	1.18832	1.54648	1.22461	1.56525	1.29264	0.862674	0.556151	0.464989
Hnf4g	0.026585	0	0.077283	0.394214	0.420433	0.574865	0.100652	0.360639	0.176472
S1pr2	0.28154	0.354155	0.320431	0.997951	0.667821	0.733912	0.769718	1.1331	0.796298
Got1	135.345	157.772	147.238	29.1561	42.1384	51.5398	17.237	24.9266	47.9939
Atad5	0.244176	0.151489	0.159791	0.564925	0.519454	0.556123	0.174774	0.358598	0.162658
Atad2	1.00637	0.973432	0.873022	2.717	2.28502	2.30728	1.33607	2.5618	0.904975
Sqle	27.3511	13.2615	14.423	12.7014	9.27118	14.6749	38.8409	53.8816	55.4609
Fbln5	0.561034	0.307635	0.367394	0.6708	0.682468	0.436905	0.212651	0.491582	0.151183
Cysltr1	0.084246	0.085796	0.059465	0.293511	0.248747	0.257979	0.096386	0.217995	0.11561
Heyl	0.243822	0.159688	0.219248	0.574577	0.679235	0.62515	0.354919	0.445821	0.151766
Cdkn1a	6.94312	16.4308	16.779	12.2322	4.64714	6.97484	13.3823	15.7314	51.3308
MSTRG.15463	0.29468	0.088219	0.174136	0.639622	0.22692	0.395434	0.119143	0.082909	0.148701
Ms4a6c	1.00579	0.994648	0.890589	5.65556	3.30823	3.87674	2.47717	6.13843	3.9629
Ms4a6b	0.1447	0.266061	0.311539	1.91972	0.879769	1.04679	0.98602	1.64639	0.866302
Ms4a6d	0.535195	0.60114	0.507001	3.08731	2.50437	2.37963	2.20276	4.97225	3.5093
Map4k4	0.865429	0.707613	0.618612	3.48333	2.40319	1.9579	2.83466	4.27631	3.36603
Hcrtr2	0.481942	0.700346	0.585671	0.010228	0	0.01407	0	0	0.009677
Serpinf1	195.425	175.666	187.704	151.385	166.688	163.283	100.194	74.2989	45.8274
Serpinf2	144.697	155.668	147.458	433.727	402.896	391.917	387.168	354.811	357.523
MSTRG.511	1.89281	4.98955	4.28874	0.153428	0.196843	0.554065	0.028657	0.032694	0.046063
Rnf219	0.240883	0.191019	0.170523	0.665104	0.429303	0.436306	0.29932	0.568907	0.345093
Slamf7	0.126624	0.026559	0.124039	1.09346	0.306801	0.398082	0.247297	0.332687	0.04984
MSTRG.8064	0.143595	0.063967	0.077087	0.487956	0.177817	0.180127	1.06765	0.369677	0.176502
Pmm1	0.51836	0.468912	0.667746	2.65221	1.35029	1.89659	4.92803	6.96609	7.10576
MSTRG.1582	1.06475	0.851738	1.12631	1.35112	1.44536	1.23055	0.785962	0.6658	0.302156
Chst12	0.125168	0.11261	0.064052	0.597293	0.491265	0.371903	0.200251	0.594247	0.18775
Chst14	0.521277	0.35648	0.307489	1.33135	0.962583	0.946303	0.671923	0.961321	0.640105
Nsl1	0.067341	0.011144	0.048952	0.601977	0.392855	0.460169	0.028543	0.243241	0.086441
H2-Aa	8.13602	10.6158	9.77167	15.0447	15.198	14.6484	5.05971	4.81263	1.40079
Fbxo5	0.497897	0.231064	0.306489	1.18359	1.11048	0.938935	0.348813	0.595128	0.153827
Nfam1	0.369161	0.517263	0.414679	2.05942	1.07987	1.34374	0.681742	1.67948	0.802733
Hapln1	0.311827	0.393556	0.368409	0.158382	0.146042	0.384971	0.015457	0.050514	0.018988
Arhgef16	2.25886	1.27293	1.52808	2.13363	2.36819	2.57687	1.03501	1.50375	0.863059
Dusp8	0.132327	0.129293	0.143688	0.116002	0.072109	0.077831	0.199789	0.201211	0.294375
Dusp5	0.082089	0.051851	0.113482	1.42356	0.324845	0.273454	1.19165	2.87473	3.97227
Dusp4	0.113433	0.110849	0.084829	0.461898	0.254909	0.357832	0.542497	1.34238	1.26184
Dusp1	18.0745	29.7578	27.4253	3.57314	4.64298	11.7539	3.10271	3.27256	11.119
Mfge8	5.56847	2.31297	2.39914	12.4717	11.0435	7.9779	7.98886	22.0856	16.1989
Angptl6	3.64603	3.30286	3.59995	3.89662	3.9832	3.29029	2.46298	1.98864	0.688079
Angptl4	22.2823	29.0922	30.7491	6.79076	2.14444	2.3908	26.1417	12.9464	38.5211
Angptl3	314.544	348.569	346.855	354.123	412.603	350.935	242.972	175.787	60.2437
Angptl2	2.00021	1.59667	1.6143	2.74219	3.08319	2.48672	1.24418	1.25797	0.539742
Angptl8	30.1398	16.4548	20.6179	80.4719	80.6633	54.3287	29.7692	90.4885	19.4909
MSTRG.25379	0.497838	0.077117	0.198103	0.657477	0.380929	0.646465	0.116049	0.056563	0.063543
MSTRG.25378	0.671498	0.260293	0.162494	0.905336	0.731372	0.720665	0.165231	0.243747	0.241395
Ifi211	0.792976	0.709819	0.679027	4.17099	2.40492	2.40306	1.61721	4.13851	1.78175
Gm20708	15.6013	15.9868	18.2398	20.4157	20.1489	25.2889	6.39102	0.232076	1.01208
C8g	169.63	185.275	177.046	136.693	191.209	189.298	100.056	71.9916	46.4595
Prok1	1.013	0.853382	0.75447	6.40971	0.737501	2.97652	1.51738	1.54061	1.17337
Mms22l	0.337352	0.190052	0.144535	1.45964	0.855461	1.18819	0.409992	1.00944	0.245656
Gm43314	3.01342	7.16899	7.01523	1.78604	5.85077	8.06858	1.85113	1.27601	1.96041
MSTRG.12755	14.3524	18.5255	16.8456	22.1377	19.3582	22.4965	10.1634	5.81313	3.79223
Arhgap44	0.20309	0.164139	0.104371	0.307995	0.508024	0.384308	0.336308	0.465366	0.359857
Fabp7	0.823143	0.573729	0.761671	7.23237	7.71123	5.37138	1.98282	5.17504	2.52282
Fabp4	6.15281	5.81053	4.73898	11.1623	8.31384	7.85369	10.8693	26.0914	27.5637
Fabp5	91.4228	38.1108	52.3824	18.6356	21.1902	25.3659	15.4441	13.8304	21.7936
Fabp1	4430.05	4141.68	3805.02	1932.03	1270.37	1888.29	1610.77	1625.95	628.337
Jrk	0.03055	0.056795	0.067367	0.253759	0.246875	0.220504	0.100944	0.248157	0.244669
Sdsl	7.2057	8.63645	8.15265	6.63468	6.84343	7.08253	5.32039	11.2273	28.8625
Gpx1	759.642	745.88	752.506	828.018	947.741	899.006	418.134	283.255	162.206
Gpx3	1.9503	1.35114	1.39682	3.87131	4.36238	2.81002	4.72779	9.41106	11.4258
Gpx8	0.975279	0.317939	0.467691	1.86509	1.68275	1.06098	0.651779	1.41395	0.482948
MSTRG.9212	0.995724	1.02885	1.10833	3.14402	2.46746	2.64297	2.14887	0.952767	0.663608
MSTRG.9216	1.17734	0.747347	1.1346	1.54651	1.45047	0.798624	3.09361	2.86011	4.68154
MSTRG.6467	3.80363	2.74715	3.18709	1.67599	0.86384	1.04807	0.741866	0.201453	0.507116
Col13a1	0.511614	0.448445	0.421878	0.828265	0.542256	0.541466	0.966097	2.0011	2.60445
Nynrin	0.116238	0.059052	0.058834	0.227875	0.180047	0.214602	0.125968	0.186185	0.097983
Klf12	1.0195	0.603478	0.543038	3.56086	1.50965	1.92594	2.28314	2.13908	1.28354
Serpinb6a	3.91904	4.04603	2.97214	20.5435	12.5148	10.5984	7.80136	22.0743	14.2452
MSTRG.8970	0.250489	0.351387	0.467624	0.455142	0.219294	0.559748	2.35039	0.452487	0.599628
Prelid2	0.337342	0	0.074458	1.37012	0.499454	0.709289	1.17899	3.14455	5.06747
Mest	0.282851	0.126413	0.198423	0.826348	1.40247	0.772704	0.350593	0.410668	0.109862
Bphl	66.1946	68.2092	62.7791	79.1526	78.1464	83.9635	54.6558	35.6526	18.1353
MSTRG.17509	0.404871	0.18298	0.204861	0.703559	0.596824	0.741285	0.406257	0.434163	0.522387
Cerk	0.357432	0.350904	0.467179	2.36901	1.54126	1.6557	1.13827	1.95783	1.61832
A2ml1	2.77603	4.37253	3.44834	4.45851	5.15348	4.91651	7.75776	10.1223	13.2963
Fam107a	2.13068	2.63255	3.95865	0.013427	0.050583	0.014066	0.033445	0.033589	0.108714
Col27a1	103.928	62.3235	18.0735	2.8762	2.57275	2.17122	3.75402	3.82557	6.24543
Pygl	211.667	167.601	179.159	94.3501	118.569	137.362	40.349	37.9904	20.8302
Sbk1	3.84833	5.01613	5.28418	2.41428	3.11597	2.67518	2.33849	2.13394	1.89797
Msr1	1.05685	1.65072	1.18391	8.0826	5.47096	5.7564	4.89086	11.0929	4.71858
Fkbp5	26.6772	33.6871	37.9574	14.0771	10.5841	8.62667	28.8041	26.5226	36.8835
Pdhb	130.987	98.1386	102.284	42.5451	52.2307	53.5522	40.5822	36.5955	34.0574
Ap1s2	0.919314	0.786077	0.714978	3.10638	2.451	2.43625	1.68444	2.88107	3.16292
Ctss	8.59949	12.6387	11.582	57.3906	38.1305	39.2761	14.7078	36.7969	13.2495
Trim68	0.925413	0.439863	0.600452	1.84039	1.88728	1.7855	1.50576	2.21346	2.00118
MSTRG.4722	0.518818	0.632434	0.695278	0.101197	0.207591	0.367873	0.054948	0.083638	0.018133
Zfp872	0.347023	0.137808	0.171847	0.565922	0.570065	0.468374	0.396194	0.416533	0.156812
Zfp871	0.579234	1.51253	1.54908	1.49628	0.698211	0.844394	0.612393	0.465199	0.336027
Ifrd1	4.20873	4.66525	4.47275	3.90548	3.54292	2.70101	4.93154	6.46586	10.1181
Ccr1	0.01516	0	0	0.595059	0.287221	0.360157	0.576343	1.08258	1.28948
Ccr2	0.174853	0.202262	0.24758	3.03294	1.6577	1.96565	1.34223	2.64561	0.968452
Prickle2	0.089031	0.0857	0.090981	0.280139	0.266707	0.192988	0.194448	0.389102	0.24902
Vcan	0.016428	0.002771	0	0.20077	0.076703	0.109028	0.253191	0.580592	0.349272
Isg15	7.28938	8.30338	7.31825	27.8631	17.6186	18.6819	19.0331	15.5179	9.97027
MSTRG.21017	0.409626	0.22089	0.327348	0.708015	0.713478	0.820592	0.173913	0.190422	0.212806
Wdr31	83.6502	44.7293	0	0.998555	0.121728	0.085043	0.211741	1.94763	0.45435
Atp6v0e2	0.388036	0.230305	0.156788	0.780831	0.654443	0.585969	0.286508	0.672998	1.16272
Tiam1	0.06613	0.043254	0.050005	0.184669	0.121138	0.173306	0.1082	0.279482	0.052821
Rfc3	2.13983	1.56244	1.43739	5.05513	4.16286	4.26363	3.52187	4.1881	2.29172
Eln	0.342209	0.403295	0.309812	1.33908	1.18249	1.03856	0.383103	1.09514	0.204846
MSTRG.11711	0.226653	0.209645	0.407463	1.29372	1.2218	0.823083	0.301946	0.362295	0.246915
Thrsp	1787.33	1290.82	1325.47	26.0831	133.091	315.369	8.14799	5.44301	10.6269
Dab2	1.5692	1.19821	1.36037	4.25083	4.33428	4.24438	2.1951	7.3286	2.15328
MSTRG.18291	0.789848	1.45536	1.48202	0.720464	0.314528	0.618209	0.845814	0.283112	0.22781
Lair1	0.364898	0.27764	0.573201	1.77693	0.930036	1.14219	0.983102	1.57258	0.353964
Bub1	0.041723	0.109091	0.047914	0.706786	0.728528	0.764352	0.011677	0.072085	0
Ablim3	5.42764	5.06044	5.20201	3.75679	1.71734	2.20543	2.59525	2.08157	2.50825
Rnf39	2.36623	2.35076	2.57409	2.59208	1.96038	1.74312	3.54486	4.41695	4.52157
Gm16675	0.512157	0.331149	0.594995	1.37254	1.36921	1.24719	1.14128	0.903862	1.16698
MSTRG.7015	1.09383	0.693182	0.785402	0.301585	0.055195	0.215309	0.066776	0.018842	0.025722
Rnf150	0.12394	0.108072	0.112548	0.376311	0.287266	0.245872	0.100553	0.247562	0.095462
Rnf157	0.110871	0.10774	0.08179	0.312725	0.26873	0.242258	0.112895	0.227088	0.054408
Tmem106a	2.23879	1.92117	2.05366	7.16036	5.57864	5.45083	3.60279	5.44951	4.50409
Spats2l	0.323192	0.101944	0.127179	1.15199	0.692061	0.747125	0.542991	1.04881	1.07564
Adat3-1	0.560464	0.755468	0.479731	0.294244	0.396993	0.225297	0.305695	1.00738	0.443797
Me1	184.704	86.1273	112.486	10.1216	12.8928	15.3512	17.021	10.6459	14.8175
Me2	0.318749	0.490378	0.376801	2.1872	1.55483	1.40146	0.681896	1.6585	0.843199
MSTRG.6009	206.349	61.1445	69.9874	33.7171	9.11573	13.8984	30.2768	53.7213	46.4035
B3galnt1	0.278772	0.341982	0.375456	0.837839	0.599127	0.568195	0.172389	0.445098	0.1095
Thbd	0.575497	0.431231	0.473038	1.44566	0.74694	0.605115	1.06537	2.98332	3.21969
Lima1	4.06758	3.46936	3.35345	11.5575	10.4886	10.9015	10.8817	11.7396	8.6009
Abcc4	0.10313	0.120952	0.15907	0.791767	0.533402	0.935569	0.467335	0.781908	0.52811
Zap70	1.21456	1.79261	1.18961	2.95576	1.47518	2.35103	0.663927	0.932765	0.942881
Ptgfrn	0.517662	0.368471	0.351093	1.2449	0.917631	1.06693	0.76003	1.63516	1.51917
Synj2	0.464688	0.445942	0.459634	1.57027	1.2088	0.962306	0.89325	1.32688	1.54868
Alcam	6.31123	4.42588	4.71771	14.5966	12.3591	11.7068	12.1173	15.0069	12.3516
Cyp3a11	1030.3	1181.96	987.699	395.765	1471.69	1230.38	65.1699	30.298	19.0228
Gm10382	2.65424	3.59474	4.34451	1.26835	0.808468	1.1201	1.28323	1.37752	1.0312
Tgtp1	1.13304	1.62198	1.48618	8.15612	4.0714	3.92374	3.11171	1.66434	0.729563
Tgtp2	0.865161	0.952572	0.971791	4.37355	2.68956	2.21631	1.50814	1.51397	0.454444
Sparc	18.4782	14.7959	16.0425	54.9572	45.2954	42.5188	21.1741	50.7292	16.4416
Lilrb4a	0.903403	0.974003	0.921717	6.16639	3.53537	4.2163	2.35801	5.54822	2.38043
Osgin1	26.5014	14.1887	13.6837	83.2605	50.0462	65.3334	118.139	143.783	49.9956
Pklr	348.45	192.649	248.193	31.555	42.4052	53.1135	15.8556	13.7153	16.508
Pyroxd2	8.60964	6.93915	7.32316	8.48016	9.56237	11.0695	4.02378	5.68012	4.00833
Omd	2.56204	1.87783	1.99536	1.05474	1.40938	1.28982	0.782733	0.508639	0.393296
Pde9a	6.59984	5.42846	6.29934	8.54937	11.313	11.2573	5.60066	4.51041	3.38857
Sfxn5	5.62932	3.83698	4.49257	5.45854	6.94974	6.78203	4.11019	2.87189	2.1508
Nrg4	10.978	12.6422	12.4086	5.46643	7.24388	6.41932	5.90409	10.8956	24.5162
Chek2	1.09545	0.704397	0.86011	1.97721	2.08135	1.97536	0.651797	1.3487	0.433405
Chek1	0.264646	0.314992	0.439328	1.11123	0.877637	1.19916	0.320437	1.01285	0.314431
Ppfia4	0.088788	0.110729	0.090443	0.220905	0.198859	0.198187	0.098632	0.148765	0.051522
Frmd4a	0.553869	0.192891	0.439675	1.23083	1.03766	1.03565	0.290582	1.11712	0.609831
Slco1a1	111.273	102.556	100.735	56.1492	43.0637	64.8562	26.6687	5.78037	0.785553
Magix	3.9885	3.38191	3.41531	5.48309	5.94544	6.42075	3.83132	2.33026	1.40682
Themis2	0.548334	0.566997	0.655154	2.3898	1.80276	2.11615	0.746523	1.4997	0.562582
Slc43a2	0.618796	0.566967	0.667458	3.16016	1.90415	1.53463	0.999529	2.54634	1.04963
Cdca7l	0.185852	0.134232	0.058656	0.929577	0.519145	0.995701	0.028262	0.194466	0
MSTRG.4553	0.188598	0.271057	0.226452	0.597625	0.620026	0.462034	0.142516	0.208204	0.030884
Rorc	56.284	47.9834	51.5644	16.8983	17.6665	21.4942	12.452	7.57958	10.7746
MSTRG.20430	0.803294	0.478048	0.540404	0.902954	0.871691	0.989605	0.300181	0.518706	0.395577
Cdk18	7.77162	7.61726	7.35003	3.67501	5.34422	4.5789	4.18936	3.98335	3.95418
Cdk14	0.104207	0.107851	0.096854	0.489206	0.319696	0.346218	0.181526	0.453208	0.129381
Sspn	0.08329	0.112337	0.090432	0.271886	0.330849	0.183968	0.103869	0.124657	0.189056
Sspo	0.041251	0.05262	0.049698	0.0989	0.061328	0.162171	0.029334	0.043931	0.043532
Cnr2	0.169707	0.166473	0.130563	0.707538	0.316225	0.403121	0.422262	0.48355	0.359106
Ppp1r10	6.60631	9.70341	10.2213	6.17352	4.95103	3.68167	4.7081	5.04566	5.12889
Cyp2c69	9.33512	7.31716	6.09471	1.66843	0.251139	1.97437	6.19928	1.21014	0.280233
Cyp2c67	161.272	123.899	130.601	51.9192	49.5624	64.5332	98.6576	33.0744	14.3547
Slc13a2	0.447888	0.864804	0.779634	0.225301	0.353679	0.533362	0.060316	0.064206	0.100407
Slc13a5	0.234597	0.103168	0.108789	0.175643	0.361915	0.278534	0.725853	0.20548	3.27487
Snn	0.166469	0.122672	0.209614	0.567935	0.493633	0.433172	0.324904	0.52165	0.251831
Taf9	1.66724	1.72388	1.49709	1.34965	0.889192	0.659152	1.35863	1.96087	2.65848
Map2k6	5.22362	4.9009	4.66362	3.21424	3.57357	4.1641	1.04486	1.50287	0.725243
1810055G02Rik	18.4921	18.9298	17.0464	6.65916	6.65919	6.13973	7.2296	10.676	29.6882
MSTRG.28036	0.17974	0.265669	0.228159	0.452415	0.372544	0.441027	1.46196	0.952744	1.30557
Arg2	0.05423	0	0	0.228972	0.238207	0.199375	1.03844	0.681819	0.838803
Fasn	111.851	42.1553	45.659	7.85183	26.0672	33.9054	13.3723	13.7964	6.99962
Lss	13.6397	7.8762	8.63526	10.1294	6.73385	12.1794	18.7258	22.7644	24.7866
Gbp2b	0.2703	0.582836	0.489815	0.515997	0.439772	0.32252	0	0.057466	0.020721
Mgat4a	0.050663	0.113227	0.082343	0.300505	0.321802	0.234261	0.121269	0.172535	0.118341
Psd4	0.170335	0.075188	0.090313	0.642005	0.468508	0.521747	0.296381	1.24407	0.629607
Ildr2	0.864981	1.02692	0.93867	4.42273	5.82888	4.81741	7.86658	7.1767	7.40486
Arid3a	0.093866	0.068797	0.137479	0.277072	0.186377	0.230472	0.443715	0.530918	1.29469
Uhrf1	0.395275	0.271677	0.208747	4.34833	2.44639	2.8775	0.128883	2.27452	0.040004
Mmp27	0.234225	0.211516	0.2182	0.972917	0.589591	0.664088	0.30037	0.343814	0.099515
Abi3	0.421878	0.544345	0.605613	2.02471	1.68051	1.35858	1.25752	1.68044	1.0647
Ripk3	0.183036	0.327211	0.376086	1.2377	1.403	0.824893	0.457889	0.851218	0.559195
Rhoc	3.27536	2.67825	2.49068	9.9069	7.84022	6.88554	6.79313	15.089	7.78901
AB124611	1.14928	1.25979	1.59406	4.49398	4.03364	2.84746	1.48858	3.15795	1.29801
Mafb	15.6951	20.8	21.7113	9.91386	9.66185	14.9088	2.98111	4.7781	4.53921
Maff	1.06772	1.03785	1.07178	1.95936	0.723821	0.994034	3.01564	4.08018	4.2757
Treh	1.06524	0.807342	0.922722	2.0933	1.25233	1.27904	3.45492	4.52109	4.03613
MSTRG.25287	2.83593	3.43425	2.72969	1.2258	0.722886	2.04178	0.933695	0.298374	13.6631
Kifc1	0.121475	0.198913	0.140736	1.56058	1.54407	1.48554	0.124567	0.330186	0.041279
MSTRG.15233	2.33175	4.05739	3.99984	0.355603	0.517576	0.634756	1.07675	0.510804	2.20857
MSTRG.15232	0.578719	0.851954	1.36212	0.106518	0.055495	0.134695	0.300523	0.181343	0.788885
Aim2	0.293861	0.270677	0.195748	1.45711	1.20358	1.37338	0.314374	0.65216	0.641449
Mug2	102.383	105.363	96.5553	227.609	253.519	285.295	161.838	140.112	96.2217
MSTRG.18217	0.669192	0.51505	0.479293	0.59143	0.692579	0.795998	2.58776	1.47022	2.39502
Clmp	0.189344	0.106857	0.162796	0.487195	0.435737	0.243395	0.276563	0.505367	0.630157
Npr2	4.58065	5.65868	5.7211	2.01142	1.90294	1.91659	2.40123	1.46605	1.92889
Tm7sf2	53.2494	59.121	52.5896	24.3092	24.036	27.7572	32.5028	21.7772	19.1736
Epcam	1.23899	0.48819	0.751722	0.711283	1.92145	0.593808	0.454584	0.566362	0.333314
Sec31b	3.02209	1.37493	1.91049	1.15748	1.46789	1.13025	1.39572	0.855667	1.78672
Serpina12	19.2737	11.3879	13.483	5.0321	2.31001	5.64504	1.26406	7.46844	4.19362
Rusc2	4.49282	4.51816	4.57443	2.31198	2.12242	2.69477	2.52235	2.85688	3.58064
Sectm1a	0.228705	0.272965	0.30401	1.8126	1.26717	1.21229	0.053604	0.672573	0.178474
Cep192	0.37971	0.308036	0.31165	0.965363	0.803789	0.996315	0.558791	0.918748	0.513332
Mme	4.55939	5.8408	5.46917	1.06284	1.45613	1.82841	0.435308	0.291762	0.128932
Adcy7	0.470752	0.534718	0.521321	1.63593	1.27417	1.1468	0.550248	1.08143	0.358898
Adcy1	0.058823	0.110844	0.14304	0.093009	0.033325	0.039681	0.134966	0.040748	0.112628
Adcy3	0.091551	0.032526	0.047241	0.295913	0.19494	0.199338	0.075862	0.260544	0.085646
Slc7a8	0.2449	0.194997	0.239258	2.98442	1.66862	1.88851	1.01735	2.64782	0.523976
Slc7a7	0.729017	0.503808	0.499984	2.13311	1.86485	1.7196	1.44469	2.78296	1.60243
Slc7a1	0.034958	0.049797	0.030504	0.28792	0.206057	0.145398	0.119976	0.351564	0.265066
Nat8f7	1.08762	0.612472	0.751133	0.119926	0.371532	0.361714	0.07713	0.028811	0.012014
Nat8f6	2.94422	2.0365	1.99688	0.135017	0.244004	0.463577	0.063745	0.061032	0.132831
Nat8f5	43.7047	32.1354	31.8211	2.23394	1.68269	2.87756	0.785802	0.954744	2.73123
Nat8f1	131.569	137.632	152.518	136.215	197.637	207.886	71.0124	35.2772	25.8174
Gm5431	0.106095	0.192342	0.200701	0.672422	0.48667	0.45964	0.18294	0.481141	0.14646
Slc25a51	24.2155	34.3086	34.7501	8.33178	11.9115	12.7484	8.12279	7.16072	18.9577
Itpripl2	0.465483	0.381442	0.411203	2.02711	1.176	1.19622	0.851715	1.79563	1.61143
Zfp449	0.136269	0.045213	0.172237	0.311306	0.380116	0.432022	0.166032	0.28965	0.274344
MSTRG.24371	0.331374	0.22404	0.169564	0.618279	0.510655	0.430264	0.241092	0.503479	0.165446
Abhd2	4.56506	5.00664	4.27731	17.7465	11.1064	17.5573	20.4013	41.3703	30.9756
Abhd6	15.2747	13.8809	15.2586	6.98283	6.31009	8.08012	11.304	9.83079	10.6472
Mdc1	0.957756	0.74865	0.859077	2.54787	1.87987	2.15399	1.35974	2.08598	1.38955
Adcyap1r1	0.154622	0.102065	0.132465	0.193044	0.380163	0.328469	0.229933	0.121809	0.066072
MSTRG.3138	0.750389	0.483296	0.513155	0.267832	0.355613	0.198219	0.457973	0.28387	0.323378
Reln	1.52266	1.28645	1.25042	4.22491	2.94216	3.56397	1.04737	2.19927	0.685056
Nckap1l	0.677467	0.743507	0.606615	3.59469	2.24576	2.46829	1.12175	2.74314	1.06616
Cyp2b9	0	0.12688	0.110113	8.40038	3.84991	4.55564	6.88854	9.23587	0.634608
Rgn	444.166	603.79	550.03	395.746	472.613	554.378	334.318	120.043	39.3889
Sdc3	2.89832	3.73333	3.12416	11.1834	8.14479	7.87483	3.86379	8.40655	1.82305
Mapk13	0.109121	0.08322	0.113346	0.167257	0.701624	0.139764	0.510317	1.55089	2.00724
6430573F11Rik	0.479795	0.26441	0.618465	0.514747	0.455115	0.487218	0.29368	0.175925	0.199563
Adam8	0.050806	0.052912	0.140326	2.53094	1.19118	1.31855	0.765654	3.53346	0.994672
Kif23	0.147839	0.135797	0.127265	1.6144	1.74979	1.26897	0.082788	0.273028	0.031469
Kif22	0.300497	0.128206	0.182069	1.43828	1.76318	1.43725	0.215331	0.494707	0.605513
MSTRG.19420	0.395848	0.032773	0.041932	0.588426	0.293268	0.415525	0.799378	0.647622	1.84365
Kif2c	0.107246	0.027103	0.027193	0.985029	1.00318	0.887972	0.031499	0.098333	0.008615
Tuba8	0.423479	1.05129	1.10133	0.308244	0.366478	0.370157	0.347777	0.6733	0.493334
Spag5	0.25966	0.111011	0.201114	1.02798	0.91646	0.778839	0.063492	0.356125	0.025807
Gpc3	0.244139	0.039598	0.15743	0.494182	1.60975	0.730268	0.764423	1.59032	1.52356
Gpc6	0.251521	0.15148	0.211647	0.391805	0.700393	0.394692	0.180761	0.337789	0.135359
Nr1h5	0.811963	0.649572	0.761157	1.96934	2.26613	1.62573	0.730976	0.728204	0.268133
Fn3k	9.32591	7.40575	7.82135	5.43192	6.60961	6.81289	4.10279	2.12979	0.909006
MSTRG.3022	3.11702	2.9096	2.58965	2.67713	2.18383	3.6221	1.02315	0.668099	0.480211
Hmgcr	61.489	28.8334	27.2163	12.8019	11.196	21.1749	24.0248	42.1364	27.469
Cd22	0.139524	0.126139	0.21114	0.644419	0.27908	0.352037	0.069044	0.191133	0.030437
Ugt1a9	67.0647	63.5411	50.4723	31.8802	12.7174	14.4893	10.0412	6.29599	4.13536
Ugt1a5	25.329	37.0247	89.24	15.7449	6.9783	7.62378	15.0376	12.1061	23.5304
Palb2	0.201885	0.12002	0.124119	0.51839	0.412427	0.380497	0.223368	0.392773	0.082298
Chpf	0.300946	0.128365	0.134985	0.703621	0.562644	0.37818	0.459927	0.729156	0.413512
H2-T23	87.9324	108.456	116.864	161.733	140.282	137.261	87.0032	68.3119	45.6574
Lyz2	11.4709	14.7662	13.1039	104.356	60.4724	77.4825	37.5335	90.0864	24.0621
Ppp1r9a	1.02679	1.04656	1.40698	1.81083	2.03206	2.19562	0.517702	0.744527	1.77838
Ppp1r9b	0.851528	0.769749	0.738646	2.71617	1.69555	1.59713	1.1874	2.36561	1.17948
Chp2	0.410118	0.463677	0.582656	2.55389	1.96242	1.81985	0.536114	1.06638	0.236866
Ugt2a3	104.747	117.75	108.523	100.387	85.2325	100.377	33.7116	33.9056	24.4489
Lst1	1.93718	1.80869	2.46854	9.39769	5.57151	6.4049	3.64893	5.06755	0.772929
Dok4	0.144382	0.207095	0.183793	0.522088	0.432848	0.402081	0.390854	0.569149	0.395024
Rom1	0.509983	0.489123	0.469864	0.886162	0.601072	0.698136	2.23809	1.64312	1.8707
Melk	0.089192	0.049833	0.04751	0.87368	0.72135	0.562675	0.008054	0.097029	0.023781
Rims3	0.061293	0.070861	0.038763	0.236939	0.228757	0.20122	0.136528	0.176674	0.081764
Wisp1	0.082269	0.071916	0.07177	0.213561	0.174193	0.240283	0.135582	0.216693	0.050189
Scd2	0.739784	0.423295	0.481133	2.06612	3.22163	2.1633	0.928148	2.03663	0.706235
Ces3b	205.571	168.995	143.321	161.129	100.783	151.478	27.6646	29.5713	16.3365
Oas1a	2.21294	1.53303	1.52573	7.04923	4.04933	4.34184	2.73107	4.34331	1.66955
Oas1c	0.506107	0.207397	0.09463	0.873935	0.845964	0.791345	0.790621	1.34676	0.71032
Oas1b	0.464948	0.445286	0.505832	1.43998	1.38099	1.09025	1.46229	1.39975	0.990683
Oas1g	0.870663	0.705086	0.666904	2.69564	1.69396	1.83681	1.37163	2.09968	0.726687
Igf2bp2	0.158181	0.112645	0.124658	0.347946	0.403878	0.2823	0.211026	0.617924	0.605953
Cnmd	1.9224	1.77768	2.121	0.969517	1.28715	1.62895	0.228664	0.213471	0.054672
Neurl3	1.01412	1.03401	1.11961	3.46671	3.10697	2.79454	0.916835	1.94235	0.617393
Mfsd7c	0.172712	0.205641	0.248333	2.51948	1.71495	1.4302	1.53596	2.28719	0.753641
Vnn1	2.34231	1.33579	1.33283	3.17457	2.77939	2.64355	10.9224	8.1972	7.0918
Ly6d	0.208587	0.193053	0.084041	54.3612	27.2135	15.1875	38.1069	77.7494	29.4001
Dck	1.7653	1.48232	1.10612	4.25426	3.00831	3.70474	1.55882	3.18935	1.27915
Gnat1	4.56522	2.56444	3.11954	6.49006	8.7658	16.2868	7.0784	7.11285	22.0488
Dct	1.1524	0.655297	0.404156	0.761196	1.09752	1.04148	0.240543	0.116633	0.03787
Gm45819	1.56122	1.23293	1.15212	0.850282	0.602958	0.926724	0.243744	0.56364	0.359909
Mettl7b	308.048	288.424	293.42	126.004	142.329	199.57	174.192	104.752	139.871
Rasgrp1	0.149268	0.170095	0.140838	0.34677	0.451749	0.292878	0.137962	0.231383	0.017539
Bank1	0.247742	0.222499	0.221505	0.697661	0.71351	0.713609	0.167286	0.432596	0.039929
Ubd	1.78515	1.26277	1.61233	6.07406	2.13911	2.51133	0.944123	1.22241	0.852033
Aqp4	1.01856	0.580711	0.49611	1.45216	0.976049	1.17216	0.460075	0.84734	0.386133
Aqp8	42.3784	16.3065	17.9957	37.3496	39.995	54.4078	14.103	8.56798	4.46214
Cd59b	5.43268	5.06423	2.98104	3.4166	4.97552	5.23839	1.95564	2.11464	0.693952
Slc7a11	0	0	0	0.119207	0.075119	0.143817	0.237583	0.862199	1.13966
Nuf2	0.164394	0.11435	0.182963	1.76192	1.63135	1.51071	0.047166	0.32391	0.013041
Cdkn2c	3.06797	3.11062	2.38593	4.35124	4.40215	4.19168	2.4398	2.7075	2.03982
9930111J21Rik2	0.214476	0.300308	0.216743	0.760525	0.597504	0.554993	0.261796	0.444362	0.103477
9930111J21Rik1	0.125898	0.148307	0.152759	0.479365	0.381207	0.355297	0.172566	0.286046	0.115129
Armcx4	0.125258	0.17062	0.159337	0.770196	0.752933	0.724936	0.673054	1.64897	0.670899
Armcx2	0.439699	0.241267	0.141057	0.758055	0.678159	0.642205	0.498262	0.920481	0.092915
Klf6	0.951787	0.781436	0.968693	4.18472	2.91225	2.77509	4.66941	8.12117	9.21696
Klf3	11.9539	13.7291	12.9169	6.87664	7.35035	9.11646	7.34451	7.23393	16.4262
Parp8	0.312574	0.158589	0.208337	0.874784	0.588316	0.431414	0.311961	0.548782	0.275574
Renbp	0.679064	0.558756	0.978745	3.83635	2.87779	2.87481	1.99726	3.78694	1.85493
Hmgcs1	51.2783	25.3912	23.8166	70.4046	33.8358	62.9434	149.42	169.862	133.408
Serpine1	0.062847	0.066011	0	0.673884	0.099014	0.159171	1.40019	1.6627	10.0741
Serpine2	3.31717	1.3435	1.67535	0.721553	0.806449	0.804421	0.965795	0.837101	0.298033
Tsc22d3	89.3856	130.523	133.406	22.2196	45.1397	56.424	19.8379	20.4118	20.7971
Mpp4	1.06126	0.949035	1.21304	0.296273	0.325037	0.30469	0.549139	0.262053	0.1311
Itgb3	0.491194	0.479809	0.473759	0.79315	0.607339	0.564094	0.873865	1.27751	2.68432
Plekha2	0.440766	0.378004	0.33351	1.517	1.11174	1.07836	0.608181	1.21227	0.406321
Pkm	2.62549	2.74378	2.20751	19.7222	12.0473	11.6183	10.6456	25.72	19.7459
Trps1	0.031017	0.037685	0.012032	0.20179	0.126973	0.101752	0.053751	0.154463	0.070244
Chrna4	7.50878	1.19444	2.50533	0.446506	0.929729	4.86914	0.209746	0.192553	0.156285
Chrna2	0.882663	0.252684	0.206779	0.410983	0.187647	0.176402	0.760684	0.867243	0.578734
Matn2	0.261381	0.192391	0.22904	0.949098	0.958354	0.747585	0.405111	1.22233	0.507143
Bub1b	0.20323	0.110063	0.081768	1.48793	1.16213	1.09461	0.10677	0.339999	0.099471
Cdt1	0.441195	0.492425	0.369612	2.80462	1.98881	2.0702	0.93053	4.09987	1.11037
Nos1ap	0.332167	0.213442	0.127817	0.260309	0.202501	0.468308	1.03742	0.492462	1.37891
Ugt2b36	314.493	302.113	302.622	249.342	291.134	274.536	149.511	115.485	58.7095
Ugt2b37	3.92926	1.7444	2.93088	0.876647	0.505156	0.50879	0.978922	0.434039	0.471632
MSTRG.17346	3083.85	1561.32	1631.36	723.052	868.266	1096.03	378.256	655.424	487.137
Emb	0.161285	0.096307	0.095261	0.766072	0.605961	0.432533	0.403745	0.832584	0.656151
MSTRG.17349	40.9214	6.341	0.661626	0.767306	1.33247	0.577409	0.284886	0	0
Kcnj10	0.050695	0.062234	0.033179	0.301607	0.327288	0.280461	0.090764	0.090315	0.017108
Vav1	0.369431	0.50356	0.5693	2.36255	2.02546	1.94309	0.901518	2.04301	0.744035
Zbp1	2.23253	2.19454	2.49777	11.9044	5.73471	8.20782	10.1391	6.89042	7.96983
Ckap2	0.078621	0.080613	0.040002	1.55989	1.65681	1.36546	0.155623	0.428406	0.329368
Ckap4	0.286001	0.234005	0.382985	2.5513	1.45481	1.46206	0.794569	2.37307	0.550822
Smpd2	14.7574	14.2014	16.9786	9.01653	10.4805	8.5039	9.06881	8.18102	7.1557
MSTRG.11033	3.56308	1.70073	1.52632	15.1315	14.6144	13.7125	1.11024	3.00882	4.57555
Coq8a	29.0937	29.9297	29	43.4654	48.2477	64.4624	24.2412	9.25114	5.64363
MSTRG.24431	0.593113	0.430991	0.780961	1.44768	1.23073	1.05359	1.15085	0.977038	0.417568
A930004D18Rik	0.262384	0.324506	0.262527	0.626826	0.623874	0.709322	0.304129	0.427781	0.198776
Ms4a7	0.224134	0.147503	0.156565	1.27482	0.654775	1.12308	0.406379	0.814379	0.073095
Akna	73.7481	44.8355	0.189969	1.46043	0.401771	0.534888	0.289822	0.548984	0.246549
Rbm43	1.25148	1.2214	1.25814	3.59038	2.90789	3.025	1.9178	2.72005	2.54181
Dpp9	7.09442	7.48397	7.9536	9.8369	8.99107	8.82904	18.3623	12.4916	24.0809
Dpp4	22.1631	18.8815	18.6036	18.9693	18.456	19.9392	10.1412	10.4506	6.71553
Hal	31.6405	36.1439	32.8499	73.8761	94.5499	101.6	21.7429	32.7146	24.7261
Gpr146	6.87355	5.75788	5.61542	18.805	14.6862	16.8221	9.72083	13.3684	13.0678
Gpr141	0.039784	0	0.044597	0.245099	0.106086	0.069561	0.223962	0.294278	0.408467
Sipa1l2	0.224224	0.272535	0.281197	0.658894	1.05089	0.744109	0.444954	0.76427	0.39322
C5ar1	0.11577	0.083781	0.141662	1.78487	0.735571	0.692273	0.971964	3.17224	1.55551
Flot1	6.20304	5.71805	5.8112	7.47364	7.92948	6.4893	19.4389	11.7359	19.7077
Gm10358	17.8122	14.9929	16.4069	8.62257	9.04736	9.26256	8.79959	10.817	11.7356
MSTRG.713	0.664984	0.285589	0.550426	1.87769	1.72639	1.61343	2.40429	1.04191	0.499
Epb41l1	0.24095	0.083248	0.148274	0.590253	0.429543	0.325621	0.472927	0.675293	0.436489
Epb41l3	0.297688	0.12755	0.321306	1.0429	1.04417	0.964908	0.375158	0.580974	0.080843
Mlxipl	111.269	87.3251	102.537	64.7323	87.9304	92.4804	55.2963	26.2852	26.2722
Mif	158.688	132.963	176.88	78.6563	91.2205	87.2591	91.3876	82.5176	89.1644
Aldh18a1	0.290696	0.164465	0.183162	1.21678	1.11567	0.776862	0.599867	1.59572	1.78622
MSTRG.21381	0.276945	0.115096	0.08913	0.613798	0.492016	0.624456	0.046906	0.124027	0.345529
C330027C09Rik	0.288126	0.353978	0.214416	1.39444	1.30729	1.16965	0.221803	0.563596	0.292318
Creld2	14.4751	18.8853	22.7391	28.389	40.2794	21.6358	85.2418	63.0763	51.5562
Tk1	12.9709	14.5104	15.6631	20.8609	19.8236	27.4583	6.3487	5.91127	1.60625
Tkt	47.7691	34.1535	42.169	20.3252	22.3064	23.6646	16.0609	20.385	22.3046
MSTRG.8944	0.072354	0.021951	0.062645	0.731606	0.367934	0.339884	0.379287	0.23077	0.155796
Dok2	0.536203	0.755582	0.582653	1.93877	1.23266	1.57789	1.01881	1.86724	0.970685
Dok1	0.391856	0.262314	0.452258	1.25356	0.960618	0.948557	0.48806	1.03415	0.410413
Cyp4f18	0.12062	0.076847	0.038368	0.932057	0.787612	0.595591	0.797038	1.28093	0.7295
Cyp4f16	0.899332	0.955735	0.622174	3.45655	2.609	2.72499	1.93567	4.9217	5.68682
Cyp4f15	41.2646	50.1211	43.4716	53.6668	57.0132	63.0392	27.6056	21.5018	12.9916
Mfsd2a	24.4772	29.3067	32.3599	3.81219	9.95545	9.15805	10.5091	6.13692	55.9045
Timeless	0.832223	0.465855	0.570092	2.54567	1.8167	2.14409	1.2233	2.74035	1.34821
Cytip	0.083133	0.066766	0.047246	0.449361	0.265299	0.281453	0.199528	0.339316	0.298164
Elovl7	0.135707	0.020474	0.057264	0.587518	0.419468	0.406642	0.589258	0.757485	0.809239
Elovl3	50.662	118.835	87.6273	4.90602	4.86118	7.66888	1.82426	0.661638	0.669758
Ube2c	0.385666	0.376253	0.522723	4.85432	5.79924	4.84915	0.216301	0.71221	0
Ube2t	0.478492	0.402211	0.434214	1.33053	0.805041	1.54953	0.297229	0.790967	0.181315
Treml4	0.62947	0.965903	0.471527	2.30152	1.9333	1.53796	0.859591	1.392	0.462808
Gab2	0.150428	0.203041	0.202225	0.774269	0.477675	0.498226	0.229049	0.621615	0.576409
Phf11b	0.478036	0.626559	0.378676	2.89636	1.08647	1.18694	1.07588	1.5615	0.526746
Phf11c	9.25965	3.13422	3.29383	2.8165	2.52442	2.12193	3.0612	2.56812	2.72982
Ulk1	15.7356	12.4147	12.8396	7.92763	7.45893	7.44572	7.8237	7.09905	10.1553
Mpzl1	0.489029	0.337988	0.534296	2.22009	1.70072	1.54531	1.60999	2.22175	1.70054
Maged2	1.69023	1.00212	1.42987	4.11406	3.51519	3.18896	2.51878	4.71278	2.5134
MSTRG.12572	1.9933	0.870983	0.521908	0.194443	0.476141	0.334563	5.21526	1.50944	1.29697
Gtse1	0.239499	0.302065	0.301308	1.0932	0.625095	0.697878	0.287957	0.415891	0.567002
MSTRG.2153	1.04945	0.907735	0.853557	1.11712	1.21569	1.2049	0.508773	0.318553	0.253484
Amt	7.68696	7.50189	7.71414	23.5864	17.2012	23.6514	23.4075	20.2548	17.4331
Gm37736	0.703246	0.457625	0.296196	1.30277	1.34599	2.05725	0.150099	0.823287	0.153593
Irgm2	3.28118	3.83208	4.46186	23.4771	13.9996	13.9688	22.1961	15.4531	9.20326
Rgs16	15.2677	15.483	23.6093	0.681922	2.95666	3.01264	1.47612	0.407942	1.7435
Ndrg1	1.1242	0.974697	0.992717	4.14145	2.99824	3.23611	3.25168	4.08695	3.8393
Lingo4	1.17429	0.9601	0.908367	0.128649	0.191094	0.123998	0	0.072888	0.069855
Inhbb	0.156688	0.20534	0.147498	0.440101	0.131562	0.141842	1.38937	1.32137	4.06993
Sass6	0.198975	0.194271	0.149323	0.982671	0.481441	0.773113	0.546903	0.814203	0.205742
Slc27a5	181.158	229.517	213.377	248.389	259.088	277.053	156.143	107.437	86.3113
Slc24a5	0.42794	0.269622	0.167019	1.19819	0.508776	0.545872	0.384649	0.804114	0.343182
Card9	0.116471	0.250952	0.14474	0.840114	0.590609	0.543324	0.438312	0.692016	0.547828
Scd1	1537.66	1005.22	1070.78	36.4402	257.007	574.855	39.0982	10.714	19.5397
2010003K11Rik	1.85227	1.70349	1.16647	4.4573	3.86181	2.04605	11.447	14.9887	16.1515
F830016B08Rik	1.72938	3.27099	3.54034	3.01934	2.1125	1.37019	1.82683	0.476792	0.433465
Fgr	0.369337	0.431273	0.340139	1.54875	1.07054	0.978085	0.779275	1.33705	1.28431
Fgg	959.761	1121.04	1087.09	2032.33	2670.01	1967.28	5315.23	4093.38	9266.06
Fga	973.66	1002.74	997.447	2159.82	2783.85	2030.79	5966.96	4587.27	12154.3
Fgb	604.64	722.331	689.047	1315.02	1700	1191.31	3256.79	2730.9	5957.82
Tgm1	1.60426	1.33457	1.48641	5.42687	2.68722	3.35393	7.94443	10.1032	11.5545
Tgm2	11.8148	11.2599	11.5227	38.0113	32.9808	37.8888	30.5881	35.4378	52.5988
MSTRG.13359	1.73016	2.52668	2.06259	1.04602	1.18565	1.55858	0.719565	0.478296	0.802438
Dpy19l1	16.6692	18.5215	20.7724	8.83186	8.96324	9.87696	13.8108	13.2139	16.8353
Sgsh	0.695403	0.577074	0.650438	1.66641	1.72479	1.81991	1.00479	1.78355	1.55826
Rpl7a-ps5	10.2027	8.86794	11.4165	6.15652	3.5427	3.73431	7.44872	7.60166	8.36153
MSTRG.2883	5.68587	7.44672	7.56721	2.77843	2.84345	3.0379	2.74154	0.881996	1.01725
Mup7	9588.14	6545.57	7731.42	1285.06	1379.4	1825.67	944.398	2112.94	3182.83
Mup5	159.552	134.402	76.5841	21.3697	25.408	29.6794	0	37.7159	33.5327
Mup2	955.258	898.45	1113.97	270.638	175.766	192.011	184.849	320.611	296.355
Mup3	9237	10124.8	10958.1	2882.76	3957.91	4385.25	2260.38	2626.54	2220.98
Mup1	697.09	660.374	712.429	90.3181	39.6649	75.5401	164.15	120.509	190.929
Mup8	405.526	1314.27	1697.89	57.7734	122.972	96.3076	49.7149	75.2262	128.038
Mup9	1869.6	996.046	29.433	63.3805	12.9693	5.7465	308.252	193.412	1071.73
Igsf6	0.459503	0.557604	0.8484	3.18198	2.60777	2.29818	1.11536	1.99501	1.14469
Hk2	0.095849	0.128787	0.100538	0.695282	0.47692	0.408642	0.317346	0.68148	0.199505
Hk3	0.389915	0.575699	0.699928	2.99774	2.10154	2.08616	0.639985	1.52012	0.48393
Hk1	0.194632	0.309937	0.303655	0.921703	0.768846	0.608076	0.399974	0.959995	0.423398
Gbp9	0.787347	0.812527	0.679233	3.37437	2.38089	2.33492	1.2995	2.20261	1.01396
Gbp8	0.723109	1.19822	1.17668	3.03275	2.13442	2.26311	0.461384	1.23345	0.370488
Gbp3	1.85297	2.06898	2.40732	7.18627	3.70384	4.06457	2.78815	2.7675	1.56338
Gbp2	0.860343	1.09102	0.991744	4.08441	1.73254	2.23482	0.771166	1.69374	1.33307
Gbp6	1.06403	1.40542	1.4948	7.83851	3.51298	4.60208	5.54393	3.19023	1.33895
Gbp5	0.209103	0.227554	0.121392	0.913169	0.75399	0.591269	0.192407	0.347929	0.243855
Atp1a2	0.189513	0.119695	0.095181	0.216217	0.220733	0.147842	0.138594	0.091781	0.047733
Isoc2b	8.82322	7.84892	8.78052	10.9239	8.49465	10.8289	5.6452	5.19406	1.2445
Map3k6	0.646314	0.529417	0.647599	0.399312	0.168064	0.177804	0.821847	1.25402	2.14229
Pdzrn3	0.599024	0.569794	0.535025	0.781079	0.878416	0.683911	1.92255	1.54217	1.98896
Bspry	81.0805	44.6959	0.04645	0.887932	0.309716	0.062442	0.202646	2.00117	0.459668
Lpcat2	0.269264	0.322911	0.38624	0.795729	0.896956	0.759308	0.378261	0.627225	0.285158
Tnfrsf11a	0.113972	0.078295	0.097326	0.565071	0.355308	0.309146	0.192834	0.662037	0.185544
Tnfrsf11b	0.674562	0.626586	0.509088	3.20245	2.48001	2.29319	1.30662	3.2527	1.31682
Dhx58	2.40558	1.72811	1.97525	5.90783	4.2269	5.09942	4.3614	5.47835	3.6361
Caln1	1.11207	1.58822	1.53567	0.933473	0.96625	0.824256	1.75764	1.33757	1.54351
Myh10	1.09501	0.63248	0.712133	2.28485	1.80004	2.08303	1.26492	2.09936	1.24971
Myh11	0.165354	0.150304	0.155607	0.307188	0.862843	0.263665	0.237339	0.342627	0.164007
Fstl1	1.47448	0.691962	0.625425	4.89466	3.11877	3.01824	1.29946	4.38374	1.23047
Plk1	0.174347	0.104122	0.187014	1.65495	2.04833	1.45228	0.119201	0.076789	0.057587
Plk3	30.446	17.6126	17.1943	4.87967	5.62849	6.31661	9.10514	6.00133	20.0671
Plk5	0.661909	0.681531	0.578413	0.390372	0.265055	0.331179	0.287828	0.184151	0.172241
Plk4	0.413193	0.222229	0.248425	1.10143	0.855341	1.03083	0.298975	0.771525	0.382487
Cdc42ep5	0.556589	0.504428	0.563567	0.726958	0.818386	0.638422	0.990369	1.95618	1.77751
Tnfrsf23	0.054353	0.066007	0.0559	0.747594	0.280692	0.227017	0.986324	2.60957	2.43448
MSTRG.7495	0.30297	0.561671	0.57502	0.122017	0.330004	0.63501	0.16268	0.167352	0.155756
MSTRG.7494	0.32543	0.434763	0.529652	0.504672	1.07775	0.844098	0.259873	0.513969	0.165851
Igfbp1	67.6416	71.9258	101.046	97.3381	39.6392	42.3641	195.991	128.903	272.529
Il27ra	0.266281	0.191965	0.2091	0.545134	0.527066	0.436826	0.233049	0.360976	0.128465
Nlrp3	0.056681	0.041542	0.069757	0.331505	0.31715	0.262373	0.215296	0.402332	0.129739
Kcnk13	0.078233	0.128755	0.071574	0.342636	0.307029	0.275249	0.198135	0.445786	0.159426
Tyrobp	5.39581	8.64828	7.77891	29.7637	22.481	22.2842	11.0576	25.7347	8.90626
Pxdn	0.571093	0.469881	0.504614	1.54779	1.12663	1.23117	0.639391	1.48991	0.395918
Fam102b	0.255117	0.170342	0.178988	0.948525	0.574841	0.411331	0.571764	1.26006	1.27817
Il10rb	2.39427	2.21721	2.12748	8.25908	5.96993	5.33116	3.25414	6.03056	4.11432
MSTRG.14299	0.778219	0.797135	0.768404	1.28395	1.83498	1.2975	0.46556	0.555268	0.749517
1810011H11Rik	0.31111	0.21245	0.28871	1.6565	1.0576	0.80286	0.372771	0.722865	0.155833
Dse	0.564432	0.754714	0.865126	2.71024	1.84707	2.08602	0.753193	1.96408	0.677467
Smoc2	4.93143	1.61058	2.07369	3.92141	2.51266	3.25426	0.822781	1.70788	1.46415
Adgrv1	2.00568	1.22756	1.55074	0.797416	0.737174	0.574317	0.400801	0.081904	0.016965
Hilpda	1.5864	1.08568	1.63229	2.51824	1.41872	1.69284	5.30465	6.06527	16.2963
Lpl	2.99209	5.1796	4.23691	19.6966	18.1004	16.3734	7.74054	15.3727	2.54941
Bex3	0.585184	0.614598	0.73907	2.67722	1.85759	2.13658	1.28079	1.64281	0.683558
Polq	0.020276	0.038336	0.008297	0.20562	0.154325	0.129057	0.014451	0.034865	0.016243
Pole	0.290743	0.230396	0.205808	1.12012	0.77774	1.06317	0.168984	0.793638	0.249798
Prr11	0.037138	0.050515	0.049627	0.550112	0.484435	0.528608	0.020382	0.066061	0.022391
Aurka	0.561118	0.345622	0.837549	2.12648	2.29163	1.78489	1.10194	1.26576	0.760276
Prim1	1.28097	0.753377	0.698361	4.8644	2.77345	3.91368	1.82634	3.91647	1.72702
Rec8	1.31433	0.673456	0.809926	0.230151	0.440507	0.353354	0.439877	0.142578	0.197721
Drc1	0.085747	0.102746	0.222003	0.642018	0.323218	0.668766	0.301363	0.328217	0.150924
Gm43080	0.288113	0.223606	0.363043	0.629103	0.678886	0.420419	0.221839	0.347019	0.106803
Hip1	0.255985	0.318175	0.383676	1.83161	1.03331	1.10898	0.871655	1.9594	0.892767
Traip	0.111208	0.099684	0.099229	0.600762	0.385296	0.406813	0.117588	0.412642	0.073652
Mcm7	3.44309	2.74526	2.19461	8.95854	5.50831	7.12044	4.43212	8.02565	3.9575
Cybb	0.917122	1.12902	1.05381	6.1692	3.36502	3.62601	1.51104	3.76439	0.931639
Cyba	3.37587	4.55056	3.04216	20.0411	14.2591	11.8773	7.69946	14.8236	4.62305
D630039A03Rik	0.872181	1.15377	1.06698	5.3989	3.83025	3.03262	1.92274	3.43198	1.21476
Rpusd1	0.412003	0.49998	0.602291	1.56224	1.32784	1.2107	0.732529	1.12994	0.892351
Khk	357.718	238.937	319.347	99.7447	145.656	134.568	70.2098	54.1265	63.0321
Plod2	0.174078	0.068527	0.112509	0.557632	0.488534	0.408832	0.224597	0.535875	0.185177
Agxt	38.7699	53.3385	42.0767	138.387	157.346	158.008	75.853	75.5783	59.7906
Nupr1	0.436721	0.866466	0.499106	1.84319	1.69175	1.42559	1.74439	1.65624	0.966256
Panx1	0.035191	0.073988	0.063258	0.290099	0.165498	0.238474	0.109247	0.230573	0.122966
MSTRG.1052	0.571898	0.342988	0.694283	0.442965	0.087748	0.398736	0.445641	0.343486	0.44851
Prodh	72.7276	79.2184	79.3487	34.807	49.281	57.1339	16.5987	16.7809	19.6098
Nxpe4	0.065865	0.050602	0.056805	0.554277	0.289364	0.32627	0.21504	0.419621	0.093923
Cyp51	32.9964	22.9483	21.9032	24.6885	14.483	23.0842	85.1041	58.3084	52.8499
Timp1	0.042641	0	0	2.81663	1.47472	1.16434	1.6505	3.59326	3.33641
Ccnb2	0.489989	0.47914	0.454684	2.54344	3.50961	2.38396	0.263574	0.378345	0.066559
Ccnb1	0.236975	0.083678	0.114161	1.47757	2.45513	1.54336	0	0.124149	0
Gm37163	0.871261	0.711282	0.664928	0.127241	0.141846	0.184791	0.35753	0.088386	1.03319
Hck	0.538264	0.736788	0.757583	3.4874	2.77156	2.19449	1.82873	3.46063	1.24947
Kcnk5	13.2899	17.697	16.8199	6.16055	10.7587	14.5651	3.17786	3.78196	1.52924
Serpinh1	4.56374	3.49801	4.09099	21.4534	14.652	15.6117	7.48661	16.0122	3.93805
Mxra7	0.642309	0.515895	0.558657	1.68504	1.5249	1.45248	0.768373	1.76303	0.539537
Sucnr1	19.4804	11.1711	9.16776	12.0081	11.3949	22.6987	2.31224	1.80759	0.926039
Clspn	0.04736	0.016915	0.053502	0.663775	0.299641	0.62152	0.025869	0.28421	0.012031
Zfp966	1.08296	0.89113	3.15619	0.838712	0.866447	1.25765	1.05835	0.667547	1.10824
Nek2	0.443375	0.392394	0.276925	1.3133	1.41791	0.922333	0.902715	1.08634	0.512974
MSTRG.8580	0.680922	0.545705	0.55917	2.29669	1.50997	1.7265	1.58299	1.14742	1.17003
Pqlc3	0.361814	0.222343	0.182841	1.40837	0.956951	1.07974	0.617027	1.08961	0.83364
Arhgap30	0.366271	0.46896	0.62318	2.0415	1.6331	1.54623	0.864632	1.78342	0.921075
MSTRG.6070	0.430065	0.501245	0.454502	1.1819	0.917272	0.856782	0.128835	0.400142	0.034249
Gm7334	0.490882	0.71267	0.844815	0.765343	0.900313	0.722298	1.21348	1.65257	2.11953
MSTRG.11521	0.686928	0.463613	0.450055	4.92098	2.64336	3.20486	2.14431	3.97857	3.19777
Tmem189	2.56498	2.89306	2.7092	3.90651	3.08697	2.69625	5.49682	6.3857	11.1411
Atp6v1g1	118.598	84.8393	41.2963	40.318	40.8527	43.046	42.5323	39.1679	51.6708
Golm1	0.390096	0.319185	0.309072	1.92847	1.84937	1.56538	0.849413	2.31907	1.04722
Sardh	94.3802	112.465	107.152	132.156	113.228	134.448	60.7882	71.344	32.615
Tcf4	0.890681	1.12526	1.34925	2.31962	2.3045	2.40667	2.13616	2.03536	1.37816
Tcf7	0.505937	0.793668	1.00298	2.69989	2.47677	1.79916	1.36096	3.48184	1.9418
C1qtnf1	0.704858	0.743172	0.971461	2.75154	1.57187	1.70848	2.02055	3.73861	2.88915
C1qtnf6	0.334841	0.250505	0.293093	1.17823	0.801773	0.898914	0.355367	1.12583	0.767701
MSTRG.18195	0.92538	1.80865	1.34252	0.682437	0.691365	1.11877	0.413816	0.433092	1.1093
MSTRG.22248	0.353158	0.161369	0.121367	0.726081	0.189993	0.651297	0.087562	0.013887	0.00383
Arrdc2	4.46243	4.05292	3.13313	2.22533	2.00064	2.52963	2.11776	2.23211	2.56632
Arrdc3	6.4282	5.97649	5.32867	22.8509	22.0669	21.586	18.8822	27.777	4.56764
Rhbdd2	2.75798	3.6397	3.8191	2.19846	2.48988	1.90799	2.76969	3.53557	6.37008
MSTRG.6892	0.18163	0.208648	0.090299	0.540443	0.365014	0.544564	0.081297	0.355711	0.326013
Ppm1h	0.27212	0.266802	0.221556	0.889197	0.621224	0.695161	0.385438	0.862309	0.563561
Aldh4a1	53.7764	65.2092	61.3263	76.9272	72.4026	90.1766	43.6772	38.7769	25.9677
Aldh7a1	154.094	159.743	150.5	148.149	152.909	157.668	97.6436	86.2503	40.5593
MSTRG.21843	5.30146	3.62816	4.29285	8.88762	7.87347	9.19008	3.95857	2.39127	1.10216
Ngfr	0.2469	0.348698	0.251356	1.28208	1.0583	1.18277	0.985344	1.63673	0.282152
Bcl3	4.12599	4.89338	5.81386	4.95702	6.62919	6.27103	13.0318	10.7808	10.7458
Cp	213.791	197.282	203.945	553.069	566.762	511.127	654.984	585.072	547.489
Keg1	120.978	113.759	110.573	72.6598	43.944	57.8458	29.019	13.3802	1.79988
Gstp3	33.4971	24.8733	29.2772	18.273	15.7131	20.0685	23.4883	13.0443	23.0966
Gstp2	463.09	440.819	462.913	130.593	117.808	147.836	123.034	167.911	132.552
Gstp1	3305.46	2990.95	3139.97	1027.43	834.356	1070.46	870.569	1184.86	1022.67
Nr1d1	1.96156	1.50275	1.46318	11.9728	12.7967	9.84385	10.9264	12.086	5.71123
Clec12a	0.67187	0.638114	0.872079	4.75619	3.1743	3.44383	1.00652	1.83062	0.151434
MSTRG.26021	3.61418	2.09051	1.69429	1.48449	1.61935	1.78244	2.09035	1.99839	2.77684
Cd53	1.90829	2.30766	1.52213	10.2856	5.63894	6.59179	3.19381	7.52973	2.61742
Clec4f	11.7764	16.1234	16.1027	26.7749	24.8032	22.5351	8.96636	20.9215	3.61529
Clec4d	0.025646	0	0.078732	1.44894	0.682837	0.644059	0.755665	1.97232	2.29841
Cd5l	10.5484	17.6609	14.9071	64.6961	48.7859	47.2779	16.7271	31.0071	1.68751
Ulbp1	0.079017	0.100849	0.073719	0.436239	0.369816	0.476478	0.038897	0.191289	0.053766
Ppp1r42	0.124097	0.346884	0.195073	0.771653	0.683678	0.77516	0.441253	0.514569	0.052311
Ugt2b5	504.625	411.693	432.927	174.697	221.224	202.683	174.047	126.591	98.3781
Ugt2b1	290.631	339.948	289.822	67.0305	76.9369	93.3973	24.4822	11.1274	4.62013
Ppargc1a	2.46445	2.02094	2.10955	1.2614	1.17978	1.14123	1.04204	0.993522	0.922691
Ppargc1b	0.562	0.644588	0.873107	0.487235	0.438836	0.787098	0.127676	0.247975	0.189713
Uroc1	83.2653	85.2498	82.273	136.537	150.752	147.398	68.7129	93.3833	52.6015
Rassf2	0.219148	0.160957	0.143943	0.662172	0.223011	0.430358	0.225856	0.504353	0.344634
Rassf4	0.302055	0.260168	0.333884	1.28114	1.02391	1.01717	0.471142	0.962477	0.28707
Cntln	0.18433	0.120159	0.098769	0.685045	0.469873	0.516404	0.295278	0.389959	0.233761
Podn	1.0249	0.761047	0.74944	0.746988	0.840213	0.919496	0.352274	0.236253	0.077441
Nav2	1.06568	1.06351	1.21948	2.88122	4.24094	3.46786	2.98476	2.97189	2.93679
Lig1	0.639117	0.510603	0.520885	3.64952	2.05451	2.76723	0.599511	1.65412	0.426773
Zfp608	0.166282	0.122565	0.100007	0.559147	0.669779	0.67504	0.303549	0.624699	0.581064
MSTRG.12667	0.085782	0.320935	0.061156	0.933452	0.403191	0.58399	0.534004	0.824898	0.410358
Fam84a	0.081793	0.114471	0.05617	0.614498	0.35258	0.337543	0.262485	0.703454	0.288865
Tox	0.473005	1.01158	1.02979	0.596526	0.531581	0.339889	0.810395	0.948106	1.16566
Plscr1	4.19141	2.27628	2.61538	11.822	8.19291	7.70443	9.22964	15.7344	13.1829
Plac8	5.09399	4.37892	5.13127	18.8464	14.2204	10.1608	11.4438	20.9557	9.77417
Lrtm1	1.11883	1.37096	0.840567	2.13151	1.32888	2.33666	0.738196	0.497699	0.770247
Ttpal	3.3236	3.51685	4.48496	3.51154	4.08666	3.48039	5.86285	6.10361	10.2772
Rai14	2.625	2.53529	2.91961	6.75657	8.92552	7.06567	7.97765	8.23035	6.59076
Aoc2	0.560942	0.575027	0.771701	0.302693	0.440441	0.295977	0.243168	0.367961	0.79024
Npl	0.167917	0.322173	0.066014	0.816441	0.763421	0.838811	0.519481	1.05089	0.170935
Lepr	1.11951	0.672851	1.39814	0.32344	0.819328	0.434632	0.543642	0.86699	4.3882
Cidec	0.836553	1.47635	1.78564	1.78381	0.541064	0.246	3.76186	9.9726	21.3628
Col1a2	2.4667	1.30654	1.43292	17.931	11.3396	11.1244	2.54523	9.99676	1.46312
Col1a1	1.22564	0.505894	0.623792	13.8743	7.51815	8.76505	1.75943	7.6483	0.842107
Emilin1	1.68809	1.57696	1.68666	6.02596	4.59752	4.07428	3.01183	6.81185	3.02785
Pmp22	1.11706	1.08473	0.973773	3.49295	2.97906	2.70185	1.5827	3.03665	1.12623
Aif1	1.86762	2.19811	2.34435	8.80948	7.54836	6.62954	2.76907	5.7466	1.22589
Jph1	0.249221	0.288246	0.266039	0.074819	0.161731	0.106065	0.215642	0.162439	0.171362
Coq10b	32.2096	28.9218	28.0286	7.92784	13.838	11.0143	12.1013	11.523	11.4667
Ccdc151	0.881328	1.33564	1.52954	0.574687	0.867321	0.948892	0.420036	0.264407	0.329915
Pars2	0.530903	0.267069	0.358704	1.57788	1.67124	1.10818	0.674702	1.43816	1.63793
MSTRG.19625	0.327273	0.166997	0.341297	0.513431	0.634944	0.760502	0.197728	0.504143	0.211448
Atp11a	1.70849	1.29214	1.65962	1.97509	2.87114	2.47768	9.62167	3.3534	3.62353
Acot6	0.271105	0.126068	0.197565	0.558629	0.493237	0.657487	0.199038	0.689959	0.889611
Acot7	9.08517	8.1425	10.0898	4.40351	5.62211	5.57066	5.25125	4.36447	2.54106
Acot1	1.69671	3.49859	2.46253	1.0317	0.633112	0.834892	3.61413	2.89967	2.28611
Vsig10	0.40573	0.196028	0.229413	0.781047	0.753085	0.835199	0.243116	0.6012	0.785601
Apol10b	0.040512	0.115366	0.055906	0.49309	0.661269	0.581734	0.282326	0.159533	0.210704
Pced1b	0.281227	0.303313	0.253479	0.816889	0.678086	0.898905	0.455841	0.769643	0.592381
Ccdc3	0.189865	0.12043	0.196319	0.590709	0.669323	0.549341	0.18374	0.514139	0.104632
Ttc7b	3.58292	3.51224	3.11943	1.33425	1.23417	1.55081	2.21595	1.23177	0.774258
Twf2	0.720389	0.648546	0.712656	2.12811	1.70927	1.67441	1.07187	2.33304	2.31843
Pex11a	24.4676	28.4042	29.168	12.8593	13.3116	12.0638	24.1936	15.2857	14.3114
Slc25a24	0.391017	0.256416	0.2674	2.13174	1.08785	1.02225	1.03315	3.51067	1.95647
Slc25a25	38.6811	54.903	54.2557	15.9413	18.5617	31.7716	12.0679	5.07172	54.2466
9130409I23Rik	9.62065	7.97797	6.75934	1.17593	1.15669	3.08738	0.333204	0.114199	0.047971
Hpd	609.585	1034.43	981.46	596.373	752.736	772.018	416.526	331.838	207.846
Olfm3	1.55713	0.833354	0.771573	1.29584	1.9278	1.68074	0.270286	0.393542	0.116078
Olfm1	0.371494	0.385071	0.301887	0.905338	0.951005	0.544667	0.463346	1.03586	0.349294
Zc3h12d	0.384601	0.149556	0.290325	1.45531	0.738359	0.98314	0.240642	1.08201	1.32262
Nr4a1	0.33748	0.318914	0.255924	0.6288	0.240146	0.342803	0.594628	0.79688	1.32853
Ncapg2	0.147564	0.061006	0.065747	1.1017	0.577915	0.758683	0.09993	0.411959	0.120859
Sftpa1	1.05752	2.2623	3.50019	0.626389	0.461786	0.283194	1.03819	0.156686	0.615666
Cd74	12.294	18.2033	16.144	22.8528	20.7599	20.7741	7.44907	7.32442	1.51724
Sema6b	0.693821	0.4699	0.566286	1.01885	0.795329	0.749324	1.23419	1.4288	3.97976
Sema6c	0.18777	0.16479	0.230493	0.367667	0.423482	0.206185	0.189022	0.200746	0.073084
MSTRG.28024	10.3864	21.2182	28.4012	4.37412	13.597	6.15682	11.6248	12.0685	62.5276
Tnfrsf14	0.814573	0.860609	0.655328	3.22461	1.98746	2.61057	2.06846	1.78341	1.69424
Tnfrsf18	0.500649	0.323036	0.506548	1.49756	1.07717	0.855513	0.747572	0.777744	0.994605
Gml	0	0	0	0.939863	0.086907	0.107554	0.753314	2.2885	3.26098
Pycard	0.227064	0.087122	0.186496	0.695288	0.617635	0.585886	0.253458	0.530452	0.231607
Fam111a	0.388206	0.381519	0.366944	3.02971	1.91149	2.24483	0.984077	1.91941	0.675936
Mis18bp1	0.10731	0.072941	0.077282	0.56095	0.626764	0.459018	0.06488	0.132431	0.039633
Irs2	0.772215	1.47089	1.549	1.14461	0.837506	1.13999	2.59268	1.08416	2.93562
C3ar1	0.26185	0.307573	0.224684	2.94122	1.20824	1.66217	0.840556	2.21749	0.57261
Dynlt1a	1.10061	0.622941	0.902761	2.47206	4.01506	3.54332	1.62803	3.18812	2.86702
Spc24	7.18603	6.33735	6.21287	7.14395	8.09415	8.12296	1.66503	4.10464	0.969278
Osmr	0.353305	0.309243	0.394293	1.19325	1.09139	0.852173	1.56941	2.50155	4.26118
Pde4b	1.77514	0.928894	1.45152	3.18022	2.50203	3.23139	1.11407	1.48842	1.52705
Actg1	24.5535	23.338	25.4436	73.9329	58.2208	69.9986	49.8474	91.1907	91.595
Arhgap22	0	0.054165	0	0.635535	0.271737	0.249722	0.44315	0.986254	0.92245
Arhgap27	0.32014	0.351978	0.355172	1.23122	0.793816	0.659785	0.743732	1.42397	1.1677
Arhgap25	0.113095	0.209084	0.172037	1.51254	0.954116	0.719627	0.354312	0.772591	0.295017
Proca1	1.03326	0.957365	0.995922	0.272534	0.767421	0.508474	1.15461	0.463221	0.195161
Rnf144a	0.197916	0.232661	0.153955	0.695441	0.570873	0.694149	0.389117	0.729685	0.433018
Rtp4	3.95216	4.37427	4.35167	13.2862	11.3755	11.2294	13.934	11.3681	7.01987
Cmtm7	0.707669	0.731085	0.989973	3.56595	3.00203	2.88884	1.41988	3.10588	1.2465
Gnmt	683.691	839.314	761.801	701.826	634.618	750.178	316.704	296.005	276.626
1700001C19Rik	3.19519	3.15384	3.03275	2.82591	3.66719	3.6465	2.03	0.937527	1.58346
Cyp2c37	49.4202	92.0989	84.0416	35.3745	42.4763	36.3328	44.5675	8.07217	4.60834
MSTRG.6733	1.7794	1.51273	1.8014	0.122842	0.315994	0.387376	0.493717	0.09088	2.74189
Idi1	26.9054	16.0265	13.8661	27.0339	10.205	21.1855	84.0038	75.3951	51.4765
Lyve1	1.30717	1.22857	1.18524	2.64836	1.67766	1.38902	3.08751	6.6125	9.83095
Myl9	1.87838	1.14787	1.23037	3.3771	5.79725	2.19306	1.20334	1.73711	0.724268
Adamts4	0	0.00905	0	0.219064	0.104085	0.141184	0.202041	0.539307	0.738008
Adamts7	0.896653	0.709632	1.10447	4.04919	4.95284	4.35004	1.64317	2.10949	0.487434
Adamts6	0.130276	0.043621	0.066757	0.385277	0.137464	0.149172	0.393985	0.269716	0.57939
Adamts2	0.357247	0.301815	0.343452	1.28964	0.942401	0.975701	0.322313	1.15251	0.441924
1810011O10Rik	49.8368	48.1896	51.507	8.34158	10.373	14.0462	4.02515	5.58234	12.7422
MSTRG.17561	1.01754	1.01355	1.19029	0.546808	0.329174	0.450441	0.555382	0.309883	0.722302
Ctsc	8.81575	9.93436	10.5267	36.2469	47.823	42.8354	41.6776	39.3855	32.8945
Evi2a	0.433669	0.433082	0.288641	2.44423	1.76967	1.98326	0.719699	2.17086	0.925406
Col14a1	5.0978	3.21428	3.44432	7.56161	7.27124	6.54038	2.0513	4.45	1.04137
Parpbp	0.030792	0.031476	0.049144	0.311648	0.348531	0.253739	0.053593	0.088257	0.023014
Apobr	0.211142	0.268365	0.156795	0.97543	0.772999	0.649897	0.541387	1.25878	0.698363
Incenp	0.360755	0.464698	0.431028	2.43243	2.40784	1.84416	0.607432	0.983416	0.639359
Nol3	0.376051	0.357993	0.332059	0.624811	0.493266	0.807855	1.08302	1.33916	2.16005
Bri3	35.1941	32.0751	32.4929	19.7068	18.7113	18.2383	17.752	17.5777	17.4818
Hspa1b	5.17588	12.1499	12.2557	0.885101	1.53363	1.24529	3.45101	1.64147	1.11952
Hspa1a	1.51498	3.94161	4.35772	0.340866	0.34802	0.306521	1.02121	0.812272	0.556167
Smtnl2	0.171512	0.047229	0.154107	0.237787	0.273966	0.233417	0.092231	0.068022	0.057797
Asf1b	0.382408	0.36415	0.326334	1.75767	1.34701	1.49564	0.351005	0.985249	0.113021
Col5a3	7.41173	5.09535	6.02619	4.54256	5.16342	4.16039	3.35411	1.74647	0.654354
Sp4	0.38222	0.351207	0.382241	0.539397	1.21528	1.43459	0.485066	0.418003	0.375822
MSTRG.2168	2.22085	2.04179	2.00047	1.19334	1.44721	2.03021	0.583807	0.59523	0.861521
Fam35a	12.9573	17.283	17.0999	7.16563	6.18783	5.73147	8.62633	6.56734	12.2727
Akr1c14	152.103	145.496	153.798	79.1202	90.9846	85.6294	83.3397	46.7081	22.1557
Akr1c18	0.18122	0.182831	0	4.87765	1.58572	1.53374	0.923537	3.99219	0.578874
Akr1c19	45.6536	60.8557	56.8646	28.5759	29.4198	35.674	19.3083	14.4119	10.8878
Mroh6	0.446221	0.8424	0.925987	0.22052	0.375774	0.293512	0.71427	0.565023	0.52022
Gapdh	136.397	48.9556	95.0976	61.9037	51.2972	19.1536	15.784	76.0234	23.1562
Rab36	0.347269	0.155667	0.176229	1.79209	0.993875	1.07812	0.682326	0.976504	0.687968
Rab31	0.615485	0.493375	0.469667	3.17515	1.64667	1.92313	1.68714	5.31013	4.86966
Rab30	0.419386	0.430483	0.383854	0.724485	0.483444	0.461751	2.15277	1.33029	2.90212
Rab38	0.169036	0.055931	0.244565	0.678864	1.00091	1.1715	0.815244	1.2817	0.964727
Aldh3a2	34.0805	44.1308	35.6109	18.4798	11.8798	17.1819	36.3775	30.1441	16.4458
Sh3pxd2b	0.098242	0.066867	0.093019	1.24034	0.54467	0.540396	0.89424	2.02775	1.73296
Bin2	0.379705	0.639476	0.638213	2.21343	1.83634	1.65679	1.46771	2.20689	0.912076
Hnmt	22.0853	18.6088	18.2337	14.0239	18.6186	18.9432	7.38116	6.13875	4.15553
Zwilch	0.268157	0.198903	0.251343	1.87814	1.23445	1.29278	0.217431	0.88488	0.396754
Ms4a4c	0.138344	0.152352	0.1204	2.3014	0.932681	0.952829	1.30246	2.32714	0.856787
Ms4a4a	0	0.047066	0	2.21222	1.27959	1.41876	1.14197	2.15196	2.98267
Dlgap5	0.098325	0.036943	0.073095	0.817611	0.864634	0.495722	0.039389	0.266631	0.04264
Spaca6	0.541632	0.387504	0.628594	0.821085	1.40462	0.534965	3.80314	3.1151	4.28232
Dsn1	0.592258	0.349767	0.228396	1.20006	0.94457	1.13268	0.304315	0.884334	0.407692
Epop	0.783189	0.9526	0.990362	0.320235	0.399899	0.420675	0.486931	0.587503	0.64397
Rac2	0.704167	0.784413	1.01325	3.27661	2.47249	2.30289	1.11619	2.27284	0.773375
Gimd1	0.912861	1.06817	0.917652	3.68448	2.89272	3.56426	4.96866	4.66407	5.35325
Ly6e	180.357	102.549	113.327	287.413	278.57	235.057	102.779	117.922	60.1034
MSTRG.3098	1.85427	1.38577	1.22974	3.13453	3.49242	2.30234	2.30213	0.806683	0.96442
Fermt3	0.665494	0.885857	0.88491	2.85792	2.25121	2.09521	0.956597	2.19035	1.05659
Caprin2	0.535126	0.287071	0.273539	1.36554	0.927297	1.10791	0.794633	1.21188	0.937099
MSTRG.10537	0.080116	0.164554	0.136476	0.471673	0.449793	0.464423	0.898052	0.383072	1.00906
Ugt2b38	51.4019	39.1149	38.7212	14.4217	14.4855	15.2046	13.0726	9.89344	6.87437
Kdelr3	0.131217	0.098909	0	1.46181	0.666595	1.25338	0.483893	1.18825	0.649345
Rab11fip5	0.081888	0.06099	0.078453	0.413055	0.288709	0.338136	0.19164	0.730375	0.632378
Rab11fip4	0.388428	0.299046	0.360237	1.54948	1.27601	1.13745	2.14116	2.36569	2.96086
Arhgef37	3.15583	2.25895	2.22368	1.72821	0.99107	2.34691	0.621701	0.605316	0.352046
Ripor2	0.242113	0.135845	0.14799	0.934561	0.576861	0.954743	0.204841	0.3816	0.449257
Fcgr3	2.68635	3.097	2.6818	9.14656	8.99138	7.42668	2.90351	6.11148	3.81683
Fcgr1	0.357769	0.513008	0.286595	3.08696	1.87409	1.62478	1.36022	3.58761	1.06684
St8sia4	0.078434	0.085744	0.048245	0.413465	0.240519	0.325451	0.127059	0.186759	0.028137
St8sia3	0.114517	0.134852	0.070371	0.166724	0.050271	0.078914	0.090739	0.352377	0.479173
Fam83f	0.52862	0.642999	0.53855	1.67028	1.78696	2.92936	0.217574	0.72443	1.92127
Ccl21a	0.618563	1.06776	1.25564	0.980627	1.75973	1.27841	0.694512	0.760114	0.24536
Pmvk	31.8812	17.6424	19.7862	11.6107	8.10334	17.3563	24.445	15.5199	24.3816
Ocstamp	0.17589	0.182255	0.093279	0.15768	0.087247	0.14614	0.543165	0.645648	1.2466
Unc5b	0.325306	0.145345	0.134839	1.02273	0.474665	0.552506	0.507168	1.03676	0.835774
MSTRG.14126	0.395622	0.15859	0.283134	1.42058	0.710237	1.26879	0.460822	0.68692	0.469007
Pole3	84.9927	54.8315	6.46423	8.98323	7.74383	8.08902	9.62872	11.3247	9.93936
Pole2	0.210716	0.185897	0.228846	1.32891	0.55309	0.828501	0.314277	0.75029	0.059669
Arhgap11a	0.472716	0.316723	0.255103	1.54654	1.56486	1.42105	0.352265	0.793469	0.440971
Cxcl1	3.31532	2.89941	3.53177	12.206	19.993	10.8377	143.246	34.0997	120.487
Cxcl2	0.320312	0.103667	0.190716	0.705294	0.785226	1.9006	0.447897	1.24563	1.17007
Cxcl9	2.57645	3.09569	3.0191	2.60351	1.79179	2.43475	0.442006	0.39856	0.062482
Wdfy4	0.11444	0.103505	0.114652	0.835566	0.410106	0.343367	0.177667	0.425641	0.120476
Fgf21	0.207744	0.220592	0.182037	0.125935	0.150651	0.078715	7.81942	4.41492	8.13755
Aldh1b1	23.9272	19.5733	18.3372	45.7242	64.42	59.5152	9.46567	23.4448	10.0069
Adgb	0.223027	0.178069	0.154688	0.464362	0.444741	0.449801	0.128021	0.267909	0.099063
MSTRG.13280	0.432642	0.345763	0.220393	0.99465	0.663995	0.928926	0.486025	0.21416	0.13462
A630001G21Rik	0.178792	0.19326	0.263851	1.40564	0.876646	0.853894	0.417398	0.823852	0.302605
Gm42427	0.587682	0.58815	0.513784	0.271445	0.319065	0.487577	0.109298	0.151766	0.216873
Mcm6	2.9361	1.8177	1.7922	11.9519	6.59993	10.7919	2.39254	8.79027	1.79393
Mcm5	0.929461	0.507464	0.386591	5.7903	2.59857	4.33406	0.414437	4.45997	0.553781
Mcm4	0.970189	0.626348	0.650956	5.38116	3.02178	3.75204	1.02417	5.2758	1.09358
Mcm3	1.3037	0.728702	1.00911	6.76735	3.82565	5.1308	0.911411	5.55618	0.950695
Mcm2	0.700568	0.443397	0.480547	4.79973	2.55013	3.49229	1.0129	4.93487	1.39392
1110034G24Rik	5.73383	5.77062	4.49457	2.72137	1.87529	2.31262	1.50753	2.28513	3.07032
Tnfrsf12a	3.79761	4.31532	5.85015	13.7134	9.45583	6.81587	24.5624	39.8558	47.9153
Mcm8	0.39873	0.279023	0.224673	0.900528	0.518469	0.907599	0.3118	0.842937	0.561729
Spry2	0.218555	0.345093	0.167041	0.877295	0.538	0.488196	0.348825	0.507653	0.411998
4933411K16Rik	1.21201	0.760634	1.03259	4.08054	2.77463	3.59978	1.77344	2.51965	2.48951
Gpt	93.7549	126.556	111.484	159.479	157.844	183.411	60.688	84.6275	66.8578
Ptk7	0.115069	0.086147	0.063792	0.3399	0.244397	0.238259	0.137922	0.292095	0.133801
Ptk6	0.235293	0.073531	0.103915	0.762271	0.552532	0.893249	0.433657	0.147044	0.292517
9430062P05Rik	0.117184	0.057343	0.085121	0.651025	0.880404	0.784137	0.18852	0.286308	0.091154
Speg	0.078238	0.046842	0.187541	0.490377	0.339865	0.147058	0.197268	0.214578	0.193581
Defb1	1.76507	0.513544	0.952437	4.64911	10.165	5.01964	1.93786	2.32471	0.344204
Psat1	0.269969	0.148031	0.105674	2.15084	1.1886	1.30548	2.635	4.35093	6.22581
Tsku	41.0986	39.2566	41.3655	5.84529	20.2666	9.60623	11.8941	8.35706	23.0156
Gm4070	1.12203	1.27475	1.1791	5.01415	2.75729	2.59818	1.22735	2.1613	0.673833
Cbr3	0.144631	0.317555	0.124115	0.808159	1.54426	0.987454	0.730702	1.12456	1.41547
Glt1d1	16.697	19.1091	18.2138	11.2636	12.747	14.6416	5.4172	2.17731	5.30115
Cotl1	2.54796	2.45853	2.55457	15.6402	10.1076	10.5041	6.04221	12.0902	3.52275
Cmpk2	0.409133	0.582229	0.533961	3.15663	1.61645	2.12161	2.84515	1.83126	0.992132
Hsph1	11.8835	17.1998	19.2729	6.68661	9.46511	8.25453	13.8657	12.1616	4.89707
Shb	9.06677	18.7861	18.5755	6.38504	11.3252	7.92464	11.3054	8.24421	13.3548
Lum	2.72764	2.16467	2.12995	5.75026	5.52125	4.99538	1.85591	4.68996	0.98368
Hsdl2	13.0322	12.6121	13.5807	13.6045	10.0612	12.0764	32.7268	23.5226	19.463
MSTRG.7954	13.611	142.369	168.172	4.80249	7.02391	6.56337	2.55557	4.65898	6.34513
Fblim1	0.249817	0.159897	0.212517	2.10394	1.2506	1.33791	1.08692	2.51692	0.793009
Ephx1	191.957	133.939	138.799	98.0679	85.0435	96.3996	97.0099	66.5311	61.0906
Gltp	1.03375	0.934737	1.10928	5.02753	3.36461	2.93948	1.65449	3.92344	2.7083
Itpr3	0.12547	0.100513	0.149962	0.451301	0.411155	0.286216	0.218572	0.498827	0.332347
Gatm	1.55238	1.33138	1.52643	5.80333	5.87372	6.11651	1.77044	3.52843	0.578382
Rad18	0.19138	0.219086	0.214005	0.904924	0.490435	0.4942	0.587115	0.956961	0.890837
Cdc25b	0.139409	0.110522	0.136148	1.06937	1.0475	0.92374	0.189358	0.139263	0.134696
Zfp41	0.211219	0.094843	0.079497	0.393193	0.43762	0.41585	0.295982	0.413316	0.221089
Ncf1	0.754438	0.82276	0.792201	2.95908	1.92355	2.14054	1.18395	2.5992	1.74795
Ncf2	0.389141	0.609849	0.505885	2.85461	1.93322	1.76005	1.10663	2.0454	1.13166
Ncf4	0.314196	0.406931	0.465215	1.47277	1.1464	1.02005	0.845143	1.52885	1.31491
Prodh2	65.3277	75.6413	74.7637	93.7035	97.1372	99.2523	67.1433	52.4051	14.3429
Tmem229b	0.206844	0.234726	0.185607	0.902109	0.481104	0.496755	0.290177	0.515245	0.332528
Fh1	68.6062	89.3248	89.0085	37.0636	42.3217	44.5353	36.0042	38.7803	50.9754
Cxcl11	0.676837	0.555337	0.525515	1.80757	1.49259	1.19938	0.677285	1.24864	0.861791
Cxcl14	0.856705	0.398041	0.269792	0.960907	0.469089	0.652672	0.979095	2.65287	10.8861
Racgap1	0.165466	0.130891	0.078598	2.03834	2.17537	1.84901	0.042328	0.321522	0.022158
Neb	0.745819	0.970856	0.988268	2.31537	1.59488	1.76736	0.429589	0.51474	0.282062
Nes	0.176722	0.132591	0.089816	0.611057	0.251027	0.629805	0.189251	0.415281	0.370485
MSTRG.19414	3.81088	4.5453	5.77523	1.01604	2.49817	1.544	2.38334	0.76703	3.59186
MSTRG.17486	0.123741	0.045717	0.058814	0.67815	0.381084	0.540743	0.04204	0.173644	0.010233
Egr1	0.432969	0.491731	0.294462	4.5685	2.7158	1.86403	10.2954	15.0395	22.4011
Gm38070	0.304133	0.506674	0.582173	0.045726	0.028119	0.053368	0.023228	0.010958	0.029981
Tspan18	0.09034	0.058786	0.0747	0.29163	0.243421	0.308523	0.139848	0.281351	0.032811
Siva1	1.90109	1.38659	2.5494	7.07492	5.61867	5.93699	3.0193	4.92303	3.64929
Mlkl	2.10494	0.925279	1.11908	4.03625	3.18306	3.8601	1.96891	5.04736	4.7573
Mx1	0.206003	0.245625	0.148982	1.2734	0.837249	0.717018	0.654776	0.772152	0.291775
Alox5ap	0.659739	0.691296	0.974287	5.87877	3.61883	3.41561	3.07284	7.40318	4.01435
Cyp8b1	91.1997	76.2047	74.0786	44.6036	18.079	25.6185	21.2741	18.3181	1.6007
Slc22a5	2.88997	3.6745	3.954	3.07768	2.91848	2.85652	6.3649	4.6719	8.32185
Slc22a7	15.3928	9.93735	8.70647	18.7337	20.4797	20.7693	6.76144	7.76386	3.72769
Slc22a1	83.5124	85.1047	80.9315	39.0757	45.1523	48.2283	62.4936	36.0047	36.369
Slc22a3	1.21842	1.42896	1.25212	0.085917	0.115405	0.127455	0.186994	0.067794	0.15922
Oasl1	2.66945	1.25216	1.49822	6.39981	4.71436	6.29885	6.42873	8.08772	11.2956
Akr1b10	0.404636	0.688403	0.716281	1.44061	1.94257	1.47376	0.516534	0.972961	0.251358
Rad51ap1	0.165474	0.071993	0.083236	1.46973	1.09231	1.02126	0.046811	0.798169	0.048161
Hmmr	0.125065	0.082734	0.04373	0.906551	1.14508	0.950065	0.012368	0.111649	0.011833
Plagl1	0.151491	0.123298	0.095649	0.369827	0.443059	0.267378	0.142902	0.240804	0.078326
Ankle1	0.093632	0.038607	0.027426	1.03182	0.859863	0.780839	0.045625	0.083325	0.074967
Syngr1	0.23378	0.04755	0.434764	1.57462	0.589402	0.741638	0.210924	0.298319	0.145076
Mcm10	13.1518	9.31955	8.08725	8.47696	6.38723	8.06141	3.38148	2.73071	1.86258
Bdh2	12.9199	9.37452	10.174	8.9909	14.1759	12.7195	3.89251	3.36544	2.41213
Atp2a3	0.135069	0.107791	0.141984	0.374225	0.310266	0.263183	0.114773	0.189174	0.119872
Asic5	2.14317	3.63092	3.31621	1.30642	1.07371	1.8435	1.12051	1.03926	0.831177
Psrc1	0	0	0	1.61404	1.04699	0.916062	0.269531	0.296589	0.586559
Rarb	0.152527	0.149583	0.136093	0.619049	0.421029	0.550272	0.167989	0.299643	0.138199
Pask	0.101222	0.10888	0.127965	0.446559	0.268903	0.322165	0.111997	0.286375	0.150522
Prelp	4.45314	3.10516	3.19536	9.53849	11.1615	7.60952	5.22604	9.37304	3.10253
C1rb	13.1632	9.57691	11.6885	8.4497	10.2481	9.83852	5.19735	4.9494	3.30518
MSTRG.25150	6.06616	8.79866	20.9271	1.0683	0.976073	1.67843	1.17779	2.37714	2.33065
Myo5a	0.022951	0.049897	0.040786	0.642432	0.229914	0.344735	0.098523	0.311514	0.12626
G6pc	173.493	239.039	275.212	13.9284	29.7637	45.4806	16.667	1.35739	9.07027
Cldnd2	0.301418	0.171504	0	1.57163	0.425431	0.467671	0.746905	4.48435	3.38041
Cd300a	0.282317	0.289806	0.324387	2.68186	1.35041	1.40721	0.799063	1.61231	0.60104
Cd300e	0.251083	0.279641	0.390904	1.22448	0.593822	0.671419	0.428268	1.90818	0.085184
Laptm5	1.74224	2.38969	1.77409	12.6067	7.74913	8.37461	4.03986	8.92261	2.81583
Thy1	0.332555	0.397306	0.263132	0.521117	0.555921	0.491399	0.250935	0.22542	0.034324
Slc3a1	10.6769	10.5711	11.3906	23.4549	33.1691	28.0286	51.7102	27.655	29.2792
Cxcl10	0.748007	0.927634	1.05798	8.20862	3.45116	4.4695	5.6764	4.29756	3.7267
Sybu	0.042634	0.02284	0.017837	0.152386	0.326543	0.151719	0.375245	0.386174	0.624173
Islr	0.684593	0.36029	0.360885	1.02377	1.06968	0.971416	0.446532	0.727206	0.139097
Endog	20.3991	21.1965	22.5143	11.0829	12.6017	12.5909	9.5214	8.59075	7.7765
Il1rn	0.249412	0.252046	0.160617	7.64011	2.34293	3.32384	2.57219	5.26692	3.17103
Bbs12	0.220893	0.08281	0.154017	0.533304	0.427644	0.601636	0.327654	0.431932	0.372269
Il1r1	12.7349	16.1473	15.7391	8.4065	10.03	6.87255	25.0249	12.4844	46.6078
Gpi1	118.796	65.3099	92.2763	32.6426	39.9773	37.1126	32.5798	35.2105	35.6003
Thbs2	0.171278	0.208007	0.111258	0.652828	0.573564	0.459489	0.215267	0.454158	0.229996
Thbs1	0.072634	0.070712	0.073395	0.733304	0.527119	0.310805	0.643377	1.32937	2.25555
Nqo2	21.0332	25.0896	22.0447	24.2553	24.1608	29.1953	10.2499	9.79174	5.85473
Tifab	0.245117	0.380644	0.225439	1.4559	1.05087	1.14787	0.67477	1.46476	0.703839
Piezo1	0.213774	0.241194	0.38073	1.031	0.531116	0.6349	0.709702	1.29738	0.670284
Arntl2	0.189104	0.192341	0.164983	0.653442	0.719364	0.789578	0.423844	0.801011	0.831417
Clec7a	0.874145	1.03826	0.895101	8.08107	5.80027	5.54421	1.80588	3.03653	0.580903
Cyp2c44	138.761	145.277	141.369	108.096	144.883	152.809	60.4509	33.1096	13.0411
Cyp2c40	33.801	26.2582	24.7244	6.96276	5.61939	9.15247	15.0543	5.8287	1.60004
Tspan15	0.372113	0.321452	0.312581	1.19564	1.68119	0.820156	0.545707	1.38362	0.592726
MSTRG.1528	0.13859	0.190334	0.161328	0.619037	0.528763	0.406787	0.315567	0.345605	0.134068
Gucy1b3	0.75779	0.830373	0.753887	2.47158	2.67021	2.05695	1.42336	2.10208	0.797321
MSTRG.1920	0.060703	0.070966	0.073374	2.23123	2.12427	2.05061	1.54179	1.29009	2.10999
Mid1ip1	20.4154	15.8322	15.9459	16.0842	27.9064	43.7765	8.19007	10.3672	5.53339
Axl	1.97324	1.91503	1.84677	7.70382	5.10565	4.88294	2.8099	5.40078	1.15066
MSTRG.3789	0.224987	0.283764	0.282129	1.67277	0.954697	0.929662	0.542438	0.816645	0.236288
MSTRG.3784	0.370093	0.299638	0.196955	0.796891	0.979371	1.22401	0.150411	0.181348	0.079648
Tbx20	0.221051	0.154355	0.203283	0.511046	0.539663	0.415637	0.226445	0.411749	0.183129
Casp6	4.99977	4.59342	5.38102	13.944	14.0982	10.91	13.1292	13.3754	11.3222
Casp4	0.230158	0.413597	0.279659	1.03363	0.767923	0.803901	0.784754	0.739072	0.465675
Casp1	0.622572	0.778618	0.60793	1.92533	1.95051	1.56533	0.854478	1.85207	0.652459
Acvr2b	1.09529	0.745464	1.09211	0.769448	0.457576	0.489096	0.457545	0.441201	0.224088
Prlr	4.61577	6.97354	5.9074	19.934	14.9207	21.0361	23.6408	14.8554	8.79013
Mup18	3891.67	2332.1	1803.59	1304.72	383.276	1435.79	720.194	1141.63	1618.68
Mup19	1013.3	990.333	597.129	98.4447	83.5584	124.725	179.004	53.9973	129.834
Mup14	6645.97	5210.94	4421.3	906.257	669.355	1213.72	493.98	754.184	1805.97
Mup15	2556.43	3462.93	1175.39	439.754	339.97	821.287	390.863	520.076	661.806
Mup16	1610.24	1356.28	1455.46	444.102	385.888	638.505	434.496	584.112	661.809
Mup17	5102.04	2636.29	1225.45	561.787	69.9756	334.354	223.706	267.874	403.111
Mup10	2047.49	4598.71	3073.24	377.26	1077.28	772.92	649.594	393.675	492.437
Mup11	3972.55	6152.18	3100.89	507.551	1260.7	711.21	898.688	522.741	871.353
Mup12	7873.29	5439.09	5857.19	1523.45	341.423	2087.84	1208.28	1797	3396.88
Mup13	1974.9	1488.21	844	114.242	135.762	260.603	90.8628	394.323	326.488
Robo2	0.136131	0.069107	0.149167	0.551386	0.37646	0.384037	0.20747	0.366596	0.09023
Des	0.635132	0.418265	0.394657	1.64523	1.30965	1.16918	0.848531	1.80612	0.922464
Chil3	0	0	0.020219	14.1967	6.09674	4.54281	16.257	49.0349	29.1158
Ace	0.095102	0.069082	0.118486	0.415423	0.167676	0.122941	0.224355	0.655082	0.597168
Hsd11b1	250.293	264.66	278.45	237.493	267.612	264.487	147.706	109.89	55.1011
Fam222a	1.01084	1.33728	1.28966	0.642973	0.357031	0.715828	0.705305	0.357746	0.810387
Cpe	0.07804	0.07862	0.07025	3.63585	0.87186	0.681145	1.98783	5.23401	3.78721
AW011738	0.626338	0.614427	0.815119	2.22399	2.09669	1.5185	3.20946	2.30399	2.17185
Hnrnpa3	14.9842	9.73566	9.0618	6.60706	13.4122	8.44327	14.8454	13.605	10.9954
Slc37a2	0.14238	0.192965	0.152334	1.33463	0.644701	0.806235	0.364108	1.14952	0.234981
Slc37a1	0.192506	0.219377	0.315872	1.92947	0.996258	0.905846	3.15061	3.43343	5.77731
Slc37a4	108.376	96.2898	106.07	42.1172	66.568	51.8419	28.4067	37.691	37.3384
Emp3	1.49504	1.0238	1.07543	7.14159	4.58209	4.72368	3.18432	7.80282	3.81717
Cttnbp2nl	0.391107	0.301576	0.309844	1.43252	0.862732	1.04921	0.583628	1.33364	0.848023
MSTRG.14692	0.582893	0.405063	0.263894	1.33651	0.735827	1.06394	0.21425	0.1384	0
Hcls1	1.33143	1.92371	1.58316	5.52674	3.97855	4.09547	2.20205	4.39983	2.08937
Bard1	0.120951	0.037151	0.043138	0.297965	0.254861	0.293016	0.052647	0.123918	0.043614
MSTRG.8947	1.41016	1.36471	1.00611	2.57805	2.86552	3.69623	1.0601	1.20909	1.05004
Kif12	73.8104	44.7325	0.195515	0.959732	0.548216	0.260209	0.432556	2.0386	0.581123
MSTRG.9011	4.21989	3.06047	1.91936	0.887926	1.53084	2.2446	0.108248	0.482146	0.469256
Ncoa7	0.277011	0.208413	0.149574	0.837498	0.701077	0.363939	0.35418	0.40292	0.395881
Large2	0.327428	0.106369	0.317398	0.472362	0.252982	0.467906	0.666957	0.724266	0.978444
Ccng2	5.99404	6.84048	6.47317	3.31482	3.03471	3.87134	4.91568	2.40935	3.16376
Inf2	4.70998	4.58017	5.03741	12.6466	12.1918	12.9948	15.4209	15.1088	18.1443
Zfp991	0.30338	0.267092	0.22419	0.902997	0.935731	0.979239	0.533098	0.809751	0.445672
Trip13	0.294738	0.154733	0.21142	0.795495	0.528622	0.577805	0.266175	0.27319	0.131444
Ripply1	0.630552	0.289401	0.360633	0.541684	0.532331	0.431708	1.61143	1.28455	1.83774
Cd36	3.65895	2.65579	2.04549	20.4716	12.573	12.6161	10.9566	16.139	6.61427
Pdgfrb	0.665128	0.4331	0.407049	1.85421	1.72482	1.73542	1.41152	2.49247	1.07421
Zfp467	4.47577	3.90521	4.99547	4.50942	5.42134	5.68649	2.02259	3.087	1.54436
Arhgef39	0.402303	0.171152	0.130121	0.892643	1.57497	1.1928	0.11907	0.124215	0.016832
Atxn1	1.46846	4.09949	4.23839	1.7117	1.6279	2.19449	1.74863	1.49762	1.4617
Atg16l2	8.19527	4.90653	4.83615	2.33158	2.24692	2.4507	2.13016	2.42731	2.73648
Zfand4	15.197	13.9588	13.095	5.70309	3.93554	6.57547	3.96066	2.42823	3.13129
Tmem132a	0.321037	0.180025	0.221319	0.892069	0.634848	0.659541	0.345737	0.689768	0.314292
Ncaph	0.279367	0.273539	0.24334	1.64016	1.24365	1.31251	0.413698	0.96089	0.090059
Ncapg	0.1094	0.106908	0.088561	1.18926	0.790711	0.721523	0.038065	0.152679	0.011685
Tgfb1	1.25469	0.832205	1.00799	4.84377	3.25371	3.29165	2.16972	4.32959	2.07079
Dpm1	23.4529	5.67397	7.38196	3.81939	2.50029	4.49106	18.3431	2.56435	2.66498
Tmem200b	0.412873	0.419144	0.37429	1.25644	1.21712	0.706343	0.383993	1.10211	0.478547
Fam187b	3.87227	2.69459	2.32626	2.76278	2.84159	2.70486	2.46204	4.50865	9.68622
Gmds	1.01526	0.62	0.586153	1.64015	1.45368	2.36539	2.62526	2.34046	2.74173
Cyp4f14	72.7434	70.1624	66.9746	105.909	89.8294	114.655	39.4172	34.0353	7.27475
Sprr1a	0	0	0	7.84285	1.28155	2.49058	7.23881	10.2776	5.79945
Csad	52.9017	46.1574	45.4354	20.696	10.7378	11.3494	120.806	19.3293	24.9797
Dgkh	0.052834	0.036169	0.068865	0.143193	0.092884	0.048871	0.253927	0.32276	0.288765
Ogn	0.758328	0.412837	0.554415	0.480827	0.488116	0.429692	0.144518	0.308108	0.050491
Bicc1	0.578067	0.335832	0.331616	1.1001	1.31886	1.08652	0.600234	1.1983	0.762897
B4galt6	0.262662	0.182757	0.254828	1.12149	0.979783	0.820782	0.428297	1.13045	0.977142
Serpina3m	102.374	119.553	130.217	293.422	256.232	251.141	621.52	629.536	1233.05
Serpina3n	112.512	122.987	114.867	274.451	372.461	255.964	875.921	739.569	2224.17
Stmn1	3.35935	3.55475	2.98499	11.3692	12.7599	12.7547	3.34057	3.03852	1.24472
Camkk2	0.918275	0.510448	0.728525	2.42615	2.11028	2.47991	2.20525	2.29161	1.65788
Selplg	0.487294	0.69369	0.313051	2.87006	1.75624	1.73918	1.01047	1.69419	0.983164
MSTRG.150	4.7771	4.63153	3.79721	6.66169	5.44658	6.70197	3.51459	1.71678	0.614252
MSTRG.9467	0.139566	0.148313	0.169521	0.595386	0.376703	0.459578	0.289413	0.226721	0.102801
Fam26f	0.328463	0.479603	0.337584	1.8658	1.30959	1.30926	0.286934	0.610392	0.098105
Arl4d	13.7571	26.8195	29.731	3.40925	7.3662	18.7958	2.64918	2.65709	5.15645
Ank2	0.112594	0.072219	0.061772	0.321233	0.198795	0.575544	0.230157	0.520058	0.107009
Ank3	1.71092	0.565455	0.576604	3.15086	2.50471	3.78426	1.29235	2.8695	1.85897
Col6a1	1.14302	0.904591	1.17934	3.08394	3.22291	2.48051	1.29022	3.49133	0.72225
Col6a3	0.782028	0.415817	0.479302	2.67938	1.62318	1.74029	0.722177	2.0133	0.357674
Col6a2	0.614489	0.286419	0.538815	2.301	1.99934	1.42291	0.802477	2.37447	0.536919
Col6a6	0.017347	0.011249	0.033973	0.050485	0.045897	0.097915	0.13816	0.239669	0.094632
Snx20	0.111396	0.163655	0.167243	1.20725	0.735215	0.541396	0.271207	0.481564	0.283217
Plek	0.239862	0.396713	0.300374	4.08814	1.89056	2.35381	1.34023	2.98425	1.60063
Mtbp	0.268847	0.27031	0.412516	1.24391	0.988707	1.03904	0.59778	1.09869	0.99923
Anxa1	1.14163	0.535019	0.924935	5.55463	4.01473	2.82126	1.73486	5.35767	2.65299
Anxa3	1.71513	1.09983	1.27361	9.33848	5.90911	5.14207	6.81141	16.0999	5.77904
Anxa2	4.57522	3.00959	2.9941	65.7284	28.0151	30.0981	48.0008	104.555	88.45
Ihh	1.05835	0.749837	0.993214	1.10255	1.33635	1.14094	0.429745	0.367635	0.150625
Il18bp	3.92244	4.39178	5.33891	12.9675	12.2472	9.9057	9.13659	8.03631	7.35503
Rcn3	1.73757	1.48446	1.3672	4.86795	4.06432	3.68264	1.35615	3.37525	0.625006
Gramd1b	0.178227	0.20186	0.200406	0.664942	0.790095	0.634849	0.229586	0.550845	0.461412
Trp53inp2	61.4247	65.088	65.8291	38.7248	31.5499	31.547	74.6784	44.6215	39.9497
Trp53inp1	11.0273	20.1964	20.0554	10.5053	7.34223	11.465	17.1729	9.3852	25.0044
C730034F03Rik	0.834358	0.830514	0.936103	0.442677	0.524148	0.595135	0.941272	0.631656	0.624106
Lhfpl2	0.474295	0.508292	0.355449	2.34324	1.45917	1.4936	0.983656	1.79056	0.567308
Tnnc1	2.58699	1.91796	2.32412	0.60293	0.886619	0.87156	0.430464	1.14796	1.03885
Gm42892	0.110336	0.111497	0.097149	0.327119	0.210925	0.236796	0.128229	0.113651	0.128742
Fzd8	2.02383	1.59753	1.67175	2.79367	4.13865	2.84445	1.00413	1.60993	1.23738
Trim14	4.1828	3.38237	3.86257	9.46767	8.85756	10.4987	6.39555	7.60445	5.34705
AC122305.1	0.643112	1.89681	1.4156	0.671775	0.967743	0.794708	0.317562	0.569175	0.583312
Neurl1b	0.169106	0.092692	0.077245	0.591054	0.453253	0.578112	0.081573	0.150038	0.057821
Elovl6	82.8877	36.6243	44.0775	3.66026	9.4807	13.602	3.37194	5.42364	4.19431
Fam81a	0.365195	0.59744	0.37215	2.21703	1.98516	2.1322	0.276315	1.52803	0.657998
Sept5	0.311233	0.108925	0.299491	0.508403	0.460708	0.361311	2.00927	1.23105	0.785246
4930522L14Rik	0.984813	0.233757	0.306638	0.9246	1.25366	1.23779	0.405237	0.744612	0.596178
Clcf1	0.26521	0.201698	0.223959	1.20697	1.23086	0.823142	1.02557	3.11145	3.57025
MSTRG.2136	0.177048	0.042139	0.094735	0.839166	0.378497	0.763926	0.14634	0.39935	0.102967
Gm37795	0.077025	0.015048	0.045924	1.0607	0.597002	0.771046	0.430838	0.894735	1.15537
Akr1c20	59.8079	67.5147	62.1153	91.8015	61.8521	78.4438	54.2471	41.3858	16.7547
Lbh	1.01546	0.854486	1.06779	4.09621	2.72501	2.91523	1.22282	3.07085	1.03621
Hectd2	6.05683	9.5617	6.82757	6.55294	10.268	9.91507	0.906766	0.989436	0.899148
Cd207	0.448019	0.480783	0.333743	0.408187	0.623874	0.449314	0.532519	1.81103	0.72265
Pik3r5	0.083998	0.113153	0.057099	0.889447	0.502793	0.478075	0.187259	0.642825	0.313193
Aldh3b1	0.644271	0.610815	0.730687	2.55759	1.93084	1.75138	1.27509	2.91797	2.49818
Adam11	1.28283	1.47208	1.93063	4.76586	13.9351	10.388	1.911	0.943472	0.621038
Adam12	0.004495	0.012555	0.029941	0.362326	0.211547	0.217668	0.137254	0.567428	0.234685
Adam19	0.088526	0.094836	0.132999	0.423694	0.370675	0.322984	0.208639	0.486243	0.163087
Pnpla3	4.25869	0.69885	1.35806	0.245759	0.663405	1.50089	0.230486	0.183033	0.088046
MSTRG.11194	0.134431	0.499957	0.258913	0.522781	0.367085	0.644777	0.023896	0.021851	0.033454
MSTRG.11195	0.082936	0.153695	0.123029	0.474141	0.868172	1.02868	0.041062	0.026643	0
Nfasc	0.04153	0.088935	0.11164	0.159533	0.180382	0.240593	0.213705	0.148899	0.044883
Mybl1	0.125627	0.064568	0.075128	0.624566	0.556728	0.515225	0.187462	0.453432	0.345726
Glis3	0.098541	0.01803	0.062488	0.096042	0.182042	0.089882	0.188606	0.266389	0.32641
Gbp11	1.54427	1.05277	0.720901	6.46039	2.38098	2.87649	1.96409	1.29675	0.359853
Gbp10	0.827253	1.54828	0.896793	7.43813	1.97372	2.78637	1.94916	0.509461	0.18689
Rcan3	0.112948	0.101356	0.088723	0.630655	0.355559	0.383018	0.279064	0.620642	0.738159
Rcan2	0.496962	0.816823	0.485427	0.171732	0.222545	0.142076	0.219931	0.039916	0.145916
Parvb	0.364944	0.242314	0.263485	1.06228	0.845234	0.739544	0.647272	1.28106	0.601298
Parvg	0.108274	0.134419	0.195089	1.21816	0.853746	0.7475	0.334092	0.964353	0.212527
Klhl13	2.40578	1.83745	2.08872	2.41509	2.59418	2.48405	0.922608	1.16362	0.432818
Fam214a	26.214	31.3086	31.1626	12.5718	15.5343	15.9279	7.05642	5.99899	5.45278
Asns	1.12827	1.49774	0.648902	3.16029	0.983203	1.07539	4.33237	6.21495	11.3955
Msn	2.56791	2.51261	2.45042	14.0068	7.92333	8.14148	6.39179	14.3999	6.79662
Ttc39c	134.004	119.094	120.037	79.1359	64.8154	76.5218	38.0383	34.5748	17.71
Gpat3	0.812749	0.745835	0.582044	2.36026	1.46528	2.30937	2.9425	2.2662	3.95401
Gpat2	0.44959	0.212296	0.284343	0.603955	0.60135	0.511128	0.262979	0.323322	0.160917
Pml	2.06756	1.63725	1.71733	5.59964	4.65494	5.15015	3.84161	4.86139	2.95222
Phospho1	0.001435	0.258739	0.079905	0.438026	0.217181	0.331923	0.790911	0.766397	0.830211
Slc22a28	15.2982	15.2766	13.8811	10.1238	6.25019	9.56803	7.52104	3.31989	0.925991
Afdn	5.13439	2.86861	2.59986	4.76349	3.80933	4.325	9.96377	9.6322	16.5922
Gys2	73.711	74.1617	75.4875	34.123	34.9995	30.4696	25.1223	27.5294	23.3538
Nipal1	0.687733	1.10236	1.16081	3.76486	2.59631	2.96111	2.7271	6.15334	7.39987
Gm7694	1.61007	0.639806	0.614176	1.11052	1.46734	1.7314	3.77775	1.24569	5.52336
Stat3	9.60745	12.4053	11.4156	16.89	16.5703	17.2042	40.8689	26.745	40.7942
Cdr2	0.086805	0.135899	0.156447	0.409463	0.417417	0.330088	0.232589	0.741661	0.228567
Fancd2	0.08875	0.040838	0.049907	0.487063	0.308472	0.352209	0.014383	0.127732	0.027347
Efna3	0.105358	0.079511	0.139475	0.356192	0.731648	0.747675	0.330245	0.061434	0.754834
Lpgat1	15.3391	16.3638	15.8318	18.738	16.3624	18.9032	33.5385	34.0801	65.3462
Ass1	1123.38	1668.15	1481.63	903.183	1176.93	1588.85	325.356	486.517	324.716
MSTRG.17361	191.482	118.027	35.2334	0.631771	0.898009	0.179692	0.030771	0	0
MSTRG.17363	108.849	66.7994	22.4885	6.80677	6.32588	5.78636	5.37251	4.39494	1.70647
D430019H16Rik	0.143014	0.111016	0.15114	3.82921	0.15664	2.43308	0.130629	0.09875	0.119005
Mmp9	0.038913	0.035677	0.057792	0.271906	0.134731	0.132253	0.349718	0.567886	0.489419
Gm5150	0.155448	0.535197	0.340034	1.59975	1.12688	1.11623	0.615234	1.47511	0.468347
Ifi209	0.251024	0.389109	0.329798	1.66515	1.14986	1.16369	0.736772	1.62959	0.873136
Ifi206	0.169145	0.084314	0.132618	0.586911	0.304832	0.339405	0.310436	0.45776	0.135944
Ifi204	1.71892	1.99465	1.76928	7.6874	4.30823	4.83317	3.4727	7.0775	3.64193
Spon2	1.22729	0.479758	0.560504	3.65702	2.24031	3.08459	3.90993	3.42648	1.49167
Spon1	0.060122	0.076288	0.140139	0.116905	0.151789	0.107821	0.233284	0.465642	0.447169
Fscn1	0.31453	0.2093	0.270882	0.914511	0.609423	1.12509	0.579124	1.2856	0.652446
Cyp27a1	158.269	178.751	163.994	67.1711	90.4853	92.2671	87.2132	35.0923	30.5342
F13a1	0.02438	0	0	0.983474	0.658692	0.781485	1.10192	3.32016	2.26031
Gm43302	0.541556	0.855973	0.902553	3.67849	1.25635	2.53196	1.51698	1.02574	0.281204
Upp2	204.918	290.21	235.537	105.29	113.122	162.499	7.04376	3.32387	2.39351
Nlrp12	2.79616	2.36485	2.25333	4.78975	2.79924	1.94095	5.23105	6.44692	12.8889
Gdf15	0.647245	0.892801	0.664263	2.67828	1.55774	1.65479	3.03819	2.64889	3.43433
Nlrp1b	0.068673	0.092731	0.091509	0.258492	0.257223	0.232325	0.124388	0.199499	0.103272
Tuba1b	24.0865	17.5094	17.7732	59.1699	48.1027	52.5593	32.3962	45.8273	30.4938
Fitm1	5.59916	9.01455	6.46598	1.39887	0.657614	0.991004	1.5715	0.863286	1.38062
Tm6sf1	0.49535	0.669409	0.427643	2.18494	1.51999	1.31028	0.587649	1.53483	0.537218
MSTRG.21672	1.45461	1.07648	1.03785	8.05258	4.46596	7.23384	3.99298	2.55067	1.61105
MSTRG.21673	0.095872	0.075093	0	0.579707	0.358269	0.549658	0.04308	0.035819	0.054952
Cd83	0.185759	0.233591	0.171039	0.818671	0.522966	0.784331	0.102669	0.191289	0.068013
Cd84	0.561329	0.573513	0.518867	3.81458	2.26625	2.87114	1.0813	2.67816	0.981305
Taf4b	0.247928	0.358705	0.284492	0.336618	0.321546	0.274722	0.647413	0.77456	1.25194
Afm	62.8025	72.7437	71.0798	137.071	147.034	141.151	86.4455	97.9227	21.2312
Cd300ld	0.98961	0.929434	0.931113	2.98466	2.2805	2.05662	1.04906	2.39345	0.613214
Cd300lb	0.023711	0.097594	0.070642	1.74406	0.823638	0.809804	0.530867	1.34898	0.305116
Fhl3	0.090079	0.104561	0.148724	1.18155	0.655382	0.524491	1.11241	1.83334	1.1299
Tes	0.631501	0.374176	0.461862	1.52028	0.959441	1.07486	3.09141	3.9626	3.16481
MSTRG.8963	1.07014	1.10766	1.271	0.660619	0.427857	0.76897	0.93916	0.895696	0.380768
Ung	0.747036	1.29464	1.66187	3.5842	4.20829	3.63721	8.84831	7.66104	6.24377
Bmp7	0.522759	0.541782	0.392136	0.223297	0.212362	0.225405	0.049982	0.064681	0.098083
Mndal	4.53729	5.04508	4.56467	8.63273	7.67732	7.40056	3.93163	5.83762	1.89227
Lrrk2	0.093821	0.058095	0.058189	0.359098	0.165614	0.164917	0.085469	0.293864	0.089303
Dbn1	0.356343	0.232001	0.256945	0.728626	0.5894	0.598876	0.672597	1.26132	1.22634
Trim35	0.452571	0.326539	0.306401	1.52862	1.4467	1.02517	0.486169	1.23516	0.610028
Ifi27l2a	7.81644	8.16553	7.35407	26.2993	20.6767	18.17	8.19297	13.8372	3.47169
Aldoc	7.62643	6.24683	6.62454	3.20763	2.67757	3.10538	2.59035	2.68745	3.13763
Aldob	4098.81	2436.81	3210.38	996.151	1149.77	1171.57	941.418	894.447	910.112
Uap1l1	1.17394	0.557588	0.808667	4.03828	2.55651	2.59693	3.3969	3.55058	2.08457
Flna	1.65924	1.08045	1.32433	6.28372	4.15342	3.99078	3.81785	7.58607	4.54371
Cyp2d40	59.3918	39.7291	47.6385	19.5695	22.9254	20.1038	44.9834	23.4556	28.4939
Cyp26b1	1.13939	1.54713	1.37684	0.94175	0.182454	0.092438	1.03422	0.837661	1.07736
Cyp4a31	1.25716	0.647632	0.587078	4.56428	1.59581	2.5566	11.2438	12.3664	5.49073
Clcn5	0.322135	0.359255	0.357408	1.0654	0.85931	0.841281	1.02242	1.53437	1.1334
Asl	342.089	477.138	444.313	180.549	199.327	211.953	90.2583	136.442	140.299
Peg3	1.15429	0.699684	1.02231	1.30737	1.98423	1.08063	6.76286	4.32704	4.26406
Itgax	0.06776	0.185188	0.127748	0.528797	0.414014	0.449423	0.185812	0.211621	0.095051
Itgal	0.531627	0.840931	0.853902	2.56905	1.9243	1.88759	0.973951	2.12205	1.0375
Itgam	0.035366	0.08886	0.064419	1.09635	0.447826	0.711571	0.816793	2.677	3.5558
Itga8	0.662412	0.326259	0.400165	1.26629	1.03864	0.980788	0.240946	0.627713	0.075209
Itga9	0.886629	0.659959	0.579888	2.65518	1.87312	1.97569	1.21507	2.50112	0.85857
Ralgds	0.202908	0.093457	0.184091	0.793373	0.511296	0.467341	0.395561	0.662103	0.73871
Itga2	0.027996	0.044196	0.040263	0.12065	0.078977	0.039277	0.068823	0.17328	1.16263
Itga3	0.810412	0.504594	0.71484	1.1552	0.862477	0.861948	1.61255	2.80543	3.18737
Itga4	0.27506	0.231675	0.234789	1.0291	0.588707	0.675442	1.48114	1.03453	1.20428
Itga6	0.177966	0.142272	0.241762	1.49637	0.667501	0.996908	0.742468	1.83104	1.03765
Itga7	1.03387	1.04068	1.02107	1.53	1.85056	1.97484	3.76152	2.93083	4.24559
Zfp13	0.33677	0.241994	0.213057	0.967257	0.605588	0.766962	0.320044	0.829696	0.927918
Shroom4	0.057592	0.057938	0.026994	0.118345	0.105537	0.138147	0.080976	0.199541	0.060046
Eno1b	15.6318	11.238	13.3077	6.94034	6.65533	6.94197	5.76002	7.74936	6.88065
Tm4sf1	1.44094	1.07366	0.964433	2.67611	2.56046	2.44295	1.5907	1.89571	1.03322
Tm4sf4	26.7778	19.8441	20.0026	84.047	102.131	73.5159	104.42	125.429	77.9752
MSTRG.10286	0.226176	0.09105	0.102361	0.169635	0.486468	0.222028	0.568868	0.59273	0.711019
Chaf1a	0.311757	0.2474	0.276186	1.79667	0.853267	1.32503	0.311819	1.23097	0.264614
Chaf1b	0.626854	0.565534	0.662969	2.02213	1.68591	1.88275	0.412835	1.63424	0.781358
MSTRG.25063	3.42343	4.24175	4.75416	1.61127	1.29129	1.6875	2.67903	1.61215	3.64633
Gm43759	0.769515	0.552508	0.559454	1.2297	0.688565	1.14066	0.492001	0.503825	0.389042
Ctla2a	1.11015	1.15253	0.90952	2.2732	1.82803	1.96855	3.63507	7.32756	6.8088
Ptprs	0.460874	0.368969	0.365088	1.14331	1.47496	1.09182	0.631047	0.977038	0.345955
Ptpre	0.111211	0.096216	0.092535	0.754813	0.413204	0.44667	0.305002	0.707705	0.30153
Ptprc	1.12987	1.2059	1.18891	4.35114	3.1594	3.19192	1.68792	2.95336	1.32369
Gde1	27.9769	41.8536	40.8652	14.8872	13.6353	13.2454	30.0967	23.6994	32.1587
Tmc7	2.33014	3.36979	3.55846	1.01473	0.85349	0.718038	2.38969	1.4807	3.05893
Tmc3	0.077852	0.065137	0.075617	0.32738	0.22697	0.270039	0.097041	0.163628	0.035611
MSTRG.18287	2.12243	2.51592	1.88486	10.5781	4.20388	4.85931	9.59076	19.8434	23.0301
Prob1	2.15759	1.63579	2.17893	1.37505	1.10827	1.08782	1.08617	1.18888	1.19301
Trim30a	1.35187	0.921814	0.798795	3.87543	2.90751	3.04315	2.25069	3.77899	1.88566
Trim30b	0.086456	0.062353	0.101206	0.391197	0.28954	0.298196	0.352962	0.319186	0.462911
Trim30d	1.29884	0.970406	0.950555	3.79302	2.97784	2.96887	3.4807	3.23127	1.62715
Cryl1	7.45948	5.27718	5.90862	8.06635	11.5898	9.78631	2.50858	2.69088	2.57638
Milr1	0.172934	0.288949	0.331732	1.18879	0.870103	1.02999	0.697775	1.02089	0.854865
Tlr12	0.997319	0.790483	0.766918	1.1069	0.889869	1.00422	0.340927	0.554607	0.417846
Tlr13	0.142881	0.190613	0.286928	1.75021	0.906065	1.1479	0.642404	1.53445	1.08971
Rnf24	0.717873	0.483363	0.827303	1.15571	0.975468	0.917717	3.51911	2.26918	2.49006
MSTRG.7001	0.343249	0.50878	0.36817	0.708915	0.365505	0.375625	1.19275	1.47523	3.76446
Rnf125	7.7734	7.03585	6.46878	23.5647	9.17076	20.9931	12.186	5.72722	6.50616
Synpo	0.503941	0.430923	0.618287	1.24916	0.834306	0.919613	1.28734	2.20189	2.96947
Pfkfb1	44.5978	36.3438	38.2594	19.2684	16.5182	19.8827	22.9999	24.3073	15.5282
Pfkfb3	4.741	6.28294	6.56173	3.29044	3.22596	2.14351	2.04808	3.41365	2.80815
Pfkfb4	0.189625	0.106606	0.142782	0.505698	0.506012	0.409769	0.446414	0.409296	0.438238
Cep128	0.153348	0.145251	0.154539	0.519444	0.388181	0.307155	0.161091	0.366611	0.236405
Pdlim4	0.324236	0.172115	0.293417	0.93545	0.914732	0.8224	0.209972	0.722321	0.191008
Pdlim2	0.431508	0.563296	0.413843	1.54467	0.940973	0.861869	0.5467	1.11936	0.43347
Pcsk9	10.351	8.72562	8.5003	7.11878	7.93069	12.0657	19.869	20.5612	19.7664
Pnrc1	21.2025	30.6249	30.959	12.6147	15.9104	17.5409	38.9049	16.4731	24.8412
Card11	0.035765	0.019821	0.078292	0.476925	0.243175	0.313369	0.07544	0.095254	0.031836
Lmod2	1.0438	0.714958	0.834845	0.055094	0.028706	0.121444	0.071291	0	0.019556
Nolc1	7.99519	10.5257	11.5149	5.12031	7.66078	5.31623	5.91172	8.38399	8.12344
Lmnb1	1.05934	1.05383	0.913472	4.05097	3.57789	4.38759	0.899674	2.5791	0.918369
Colec10	2.38346	2.02628	1.82889	4.90473	3.63057	3.7423	2.36015	2.7847	0.554977
Colec11	10.6316	9.87072	10.5792	16.4133	14.9734	12.8644	7.09718	9.82539	2.23013
Mamdc2	0.240606	0.200939	0.264959	0.523914	0.531771	0.434093	0.286745	0.311504	0.065099
Pkmyt1	0.813457	0.372909	0.557578	1.53358	1.82068	1.38112	0.83483	0.892921	0.447717
Wipi1	9.6369	7.0168	7.41487	4.44863	5.43781	3.72121	6.38365	6.15096	4.89926
Gm3776	20.5508	7.97525	6.45531	45.5196	24.6748	43.3352	64.0432	90.1862	172.414
Rnasel	0.309471	0.225882	0.232412	1.06366	1.69398	1.38549	0.485925	0.791988	0.574188
MSTRG.27219	0.839711	0.796745	0.696774	0.36109	0.364341	0.671073	0.132832	0.219157	0.248765
Sult1e1	0.254512	0.558689	0.550133	0.997501	0.57039	0.392766	2.00499	10.1335	31.4724
MSTRG.12184	0.718619	1.74364	1.37376	12.0925	3.74815	3.294	1.52916	0.928655	0.379286
Cd209a	0.134952	0.129223	0.223966	0.645115	0.62711	0.601147	0.298331	0.19102	0.020717
Gm10447	0.694777	0.315092	0.397997	0.704554	0.687267	0.693239	0.244577	0.136953	0.4109
Tfpi	1.17253	0.956692	0.765631	3.26848	3.32655	2.69322	1.99808	3.54344	1.39599
Igdcc4	0.01176	0.036175	0.006126	0.162556	0.165059	0.056105	0.19121	2.06489	5.84369
Enho	3.57467	5.09427	4.53653	14.2999	8.77589	11.3058	14.1886	15.1843	5.5643
Olfml1	8.7139	5.86355	6.75424	7.11557	8.11649	9.08064	2.79855	3.80903	2.12693
MSTRG.10244	7.77027	6.62377	7.71205	4.87807	4.45522	3.77472	4.14618	5.61986	6.92594
MSTRG.5701	0.303795	0.084787	0.226582	0.330108	0.397046	0.560167	0.149405	0.246073	0.20742
Cyp7b1	93.1354	72.3993	51.6592	13.7152	6.5774	11.4836	5.59438	4.17714	4.48757
Abcb1a	0.712434	0.59937	0.634686	1.162	1.89206	1.82924	0.78285	1.03937	1.85215
Lrrc58	11.4741	14.8003	13.2894	7.14631	6.7166	7.28745	8.30986	7.99382	8.84687
Hsd17b2	80.7932	53.9454	49.1238	112.478	121.231	128.582	39.902	54.1642	50.842
Hsd17b6	27.3359	29.919	32.3239	101.643	281.54	164.487	49.3253	64.0489	12.1676
Hsd17b7	8.77526	6.63887	6.34819	5.50906	3.64567	6.09468	13.4536	16.6386	20.3107
Col8a1	0.074244	0	0.037838	0.298301	0.162493	0.187442	0.116443	0.229193	0.013965
Gpnmb	0	0.054153	0.011566	16.4198	9.12587	10.2353	4.06823	4.94543	2.03278
Dram1	0.148212	0.104759	0.05743	0.573853	0.532895	0.52121	0.253387	0.655523	0.244689
Rtn1	0.253425	0.087606	0.142347	0.348534	0.405706	0.313148	0.079882	0.273071	0.045657
Cd200r1	0.255623	0.297553	0.264772	1.00503	0.978581	0.953166	0.533907	1.13961	0.402033
Derl3	0.301498	0.645517	0.507612	2.797	2.07998	6.21394	12.2692	2.6819	1.41168
Clic3	1.393	1.38509	0.827184	0.942977	5.93699	4.74676	0.159353	0.798992	0.270575
Clic1	5.85649	5.16815	4.56641	14.7216	13.1758	12.668	7.01497	15.0476	9.78239
Srebf1	45.4535	38.3266	38.2954	41.6823	104.16	127.434	21.0284	13.2731	10.1469
Dsg1c	1.20909	1.40327	1.45698	5.71432	5.11061	3.78064	1.20126	0.753671	0.412719
Erbb2	0.088806	0.126021	0.093183	0.24072	0.42634	0.164779	0.105197	0.283923	0.130012
Erbb4	0.310098	0.31204	0.213219	0.193028	0.197725	0.21289	0.049137	0.031217	0.0157
Bcl6b	0.17494	0.097458	0.17938	0.738977	0.380297	0.601591	0.340321	0.892123	0.308989
Tpx2	0.211218	0.108335	0.057298	1.72264	1.71205	1.54428	0.041582	0.289507	0.067307
Cyp2c70	293.326	321.292	256.363	302.664	461.135	551.801	327.063	108.073	157.868
Gm379	0.12962	0.446804	0.277375	1.70681	0.880457	1.29742	6.93122	2.99291	8.44051
Abcg1	0.659977	0.599485	0.670964	3.75199	2.69051	2.86262	1.06737	2.34848	0.554909
Abcg2	44.2111	45.1305	43.6876	24.2517	22.2634	24.8145	20.2069	19.7631	17.004
Abcg3	0.379393	0.708382	0.541332	1.76854	1.67807	1.60725	0.603893	1.31035	0.174483
Abcg5	26.8338	31.1517	26.4863	25.1805	54.8086	53.3712	12.792	12.9668	17.0087
Abcg8	14.9195	15.2344	13.0101	14.3759	24.8726	28.186	9.39721	5.38327	11.3808
MSTRG.9859	5.62882	4.13634	4.69222	22.4452	17.8667	18.0173	11.3902	13.2755	5.58407
MSTRG.9856	6.75145	5.01106	4.87081	6.61141	5.31917	7.60594	1.45616	0.839257	0.57216
MSTRG.3409	0.539001	1.24124	1.18005	0.5202	0.327244	0.383608	0.123194	0.218716	0.228888
Dock10	0.339416	0.494047	0.475695	2.05639	1.60165	1.23303	0.597105	1.21083	0.404603
Dock11	0.059005	0.05792	0.061439	0.44487	0.276797	0.274827	0.101208	0.253283	0.089193
Aox3	61.3398	63.4569	48.8226	170.447	96.474	119.428	41.6931	39.7845	5.71367
Phlda3	0.684089	0.178292	0.481234	2.42425	1.30355	1.09419	1.29845	1.75208	1.99358
Gm14403	16.386	16.9865	18.2098	7.60522	6.90605	8.78332	2.93506	4.68611	7.5583
Mup21	481.314	529.826	736.351	178.228	132.756	85.277	59.9465	61.2535	113.458
Mup20	8963.36	4400.69	5248.15	2180.94	2702.33	3366.71	1133.69	2047.08	1446.13
Lnx1	0.101979	0.085677	0.115285	0.353536	0.413895	0.44806	0.153872	0.187161	0.344443
Mastl	0.121778	0.124798	0.124295	0.619187	0.463687	0.418148	0.138983	0.207141	0.125237
Msl3l2	0.113326	0.227254	0.110865	0.64539	0.516442	0.643854	0.24713	0.241709	0.630838
Kctd12b	0.183828	0.219621	0.156631	0.512994	0.375377	0.431095	0.172183	0.357584	0.102603
Mgst1	2778.15	2690.1	2470.21	1509.93	1622.33	1591.76	1815.81	1312.94	1703.83
Slc41a3	0.45069	0.687598	0.716472	0.969599	0.609652	0.581552	0.661271	3.35873	3.62831
Slc41a2	2.31295	3.611	3.2397	9.24234	9.35061	10.0536	19.572	15.3589	31.3708
Selenbp1	221.97	216.315	222.03	136.814	139.3	170.488	64.1961	59.7423	44.1313
Selenbp2	769.046	699.246	572.571	490.73	265.943	448.45	17.3567	51.667	7.07324
Gpr35	0.3571	0.259308	0.269895	0.901228	0.403209	0.359616	0.464431	1.03221	0.475286
Tmem51	1.11133	0.823388	0.808056	3.05057	3.94338	3.42411	2.48706	3.21082	1.73594
Hamp2	46.8177	135.193	126.465	93.9369	285.501	231.371	39.7503	4.23886	26.5405
MSTRG.22076	0.312357	0.36546	0.392727	0.491833	0.31635	0.361854	0.722176	1.43894	1.93646
Serpinb8	0.281537	0.268205	0.246705	0.868453	0.80908	0.758169	0.583451	0.426318	0.280532
5330417C22Rik	0.22387	0.083125	0.13793	0.422253	1.4432	0.554265	0.137234	0.278011	0.253473
MSTRG.11783	0.546549	0.607188	0.865858	2.40325	1.89213	2.0724	1.41635	1.95245	3.13573
Ttll8	0.465606	0.356445	0.413502	0.04653	0.028893	0.017832	0.112452	0.054553	0.295342
Cln6	0.736001	0.622919	0.58575	2.5445	1.63191	1.43968	1.55004	1.64969	1.2459
Cln8	4.9906	5.56006	5.57004	3.03164	3.49757	3.23593	3.62465	2.74124	3.87091
Slc16a9	0.410964	0.353816	0.371333	0.881271	1.04835	0.704406	0.323366	0.577601	0.186142
Slc16a5	1.52048	1.5073	1.8625	9.64391	8.73474	10.9821	3.28668	10.5691	10.3457
MSTRG.14559	0.089801	0.090447	0.097316	0.303926	0.338319	0.251374	0.228572	0.407045	0.094322
Ccdc134	1.15848	1.59327	1.47828	1.50408	2.39571	1.92563	3.7006	4.1832	4.03033
Siglec1	0.416112	0.619996	0.62035	2.05977	1.29841	1.31682	0.762658	1.79826	0.547839
MSTRG.10690	0.217492	0.121713	0.159599	0.420087	0.576516	0.419185	0.318785	0.461295	0.279952
Rarres2	407.237	415.115	435.085	379.676	499.696	505.162	143.333	178.418	154.612
Slc15a3	0.278143	0.437616	0.450178	4.94813	2.34347	2.91477	1.80038	3.74905	1.21679
Acot2	0.787581	0.801666	0.282102	1.35425	0.727413	1.07666	2.00467	2.79421	2.45994
Acot3	0.221288	0.189127	0.193568	0.571285	0.376458	0.961422	3.28349	4.67672	2.53477
Slc15a5	5.0921	3.59385	2.23637	0.292986	0.419831	0.512156	0.768353	0.680758	0.708101
Afap1l2	0.137151	0.08641	0.083463	0.330411	0.292026	0.320476	0.163575	0.431058	0.183045
Ccnd1	3.45893	2.61109	2.20283	17.3557	21.9123	14.4317	4.95073	32.4327	7.18295
Evc2	0.19114	0.09584	0.119236	0.479465	0.400632	0.279011	0.150972	0.268534	0.195161
Zfp947	0.206819	0.188738	0.142021	0.43578	0.470457	0.426503	0.388791	0.425895	0.373702
Cav2	1.28008	1.14505	0.772462	3.19591	2.6247	2.24588	2.77185	3.00481	2.31978
Pbk	0.375886	0.307421	0.104302	1.97351	1.38652	2.04768	0.047683	0.47046	0
Shcbp1	0.415976	0.246513	0.22371	1.23109	1.22196	1.25416	0.0544	0.240059	0.036399
Trim5	0.354114	0.316093	0.311287	0.705581	0.912754	0.910842	0.50606	0.482306	0.397616
Trim7	10.1128	7.98222	9.39118	2.5904	2.94103	2.94215	1.87625	2.2571	2.96228
Col5a2	0.297854	0.270445	0.262787	2.44556	1.71399	1.66838	0.568333	2.02974	0.438368
Col5a1	0.494717	0.387355	0.419076	2.18282	1.58019	1.54665	0.779415	1.86236	0.583594
Slc25a47	164.032	170.562	162.303	70.8347	57.2207	56.4623	84.9786	62.3651	122.1
Tmem218	0.495877	0.252874	0.155629	0.846377	0.949773	0.795323	0.798719	0.726283	0.785092
Hbegf	0.226358	0.149505	0.179212	1.17447	0.500687	0.36684	0.505139	1.50975	1.09245
Knstrn	0.111307	0.052609	0.293054	1.42061	1.95363	1.18345	0.10895	0.273986	0.14816
Avpr1a	3.21714	4.18275	4.18276	9.57558	9.76215	9.35121	14.2326	9.0419	6.67258
Sstr2	0.607558	0.109874	0.332557	1.04078	1.77657	0.654827	0.539717	1.81141	0.26749
AC160637.1	0.297954	0.170918	0.185069	0.96847	0.692384	0.574238	0.771127	1.36928	1.35081
Ifi47	6.39296	6.22797	5.47327	23.4286	14.6207	13.5116	19.9259	11.8229	9.95639
Ifi44	1.38947	1.39661	1.361	6.10515	3.08925	3.58376	3.54329	2.0892	0.620631
Ciart	8.89415	11.9271	10.5093	3.27281	8.585	5.51928	1.11745	4.73831	6.15102
MSTRG.12109	4.09741	5.8575	4.44509	1.80353	1.33689	1.60958	1.96893	1.30016	2.36079
Cyp2e1	1490.37	2319.28	2121.05	1065.87	1219.48	978.327	1537	638.149	634.722
Jam2	1.31611	1.1977	1.13525	2.56354	1.76398	1.86925	3.14966	6.33135	3.27981
AA986860	1.73685	1.62055	1.99234	0.868894	0.94918	0.676834	1.17608	2.1093	4.29091
Jaml	0.832625	1.75204	1.60975	0.60407	0.670167	0.44094	0.46647	0.482535	0.420541
Marcks	2.48063	2.62221	2.08641	6.99493	6.45659	6.39544	2.97299	5.13906	2.26239
Gstm1	819.455	483.41	620.029	439.678	723.441	662.214	359.744	208.754	195.4
Gstm2	62.0415	66.4891	63.4913	14.3064	16.7452	19.1538	14.4932	8.95606	9.40451
Gstm3	104.051	48.4501	49.4558	9.50034	23.8851	31.4911	3.62774	2.01108	1.1528
Oasl2	0.957286	0.756419	0.781447	3.99509	2.12465	2.07088	2.08765	3.54343	1.53513
Gstm6	52.397	53.7433	53.6023	18.8436	24.3152	24.0447	14.212	11.4657	8.65111
MSTRG.14742	0.10352	0.025886	0.06712	1.30293	0.844403	0.823679	0.058394	0.191191	0
Acmsd	16.4261	27.34	25.1445	3.70938	5.72139	10.1771	1.98763	2.50659	2.17327
St6galnac4	0.271954	0.140119	0.16472	0.728493	0.677164	0.649246	0.300896	0.501291	0.176397
St6galnac2	0.06799	0.160878	0.111339	0.315214	0.399507	0.248476	0.097467	0.257915	0.060169
Tlcd2	29.352	30.3956	21.9085	36.1427	32.7399	51.6123	15.1341	18.9675	17.2051
Tlcd1	25.5786	18.3759	19.9112	10.1302	10.568	14.2661	10.5948	8.13553	7.60699
Akr1b8	0.548721	0.663964	0.634332	2.7803	1.77577	1.4991	1.45398	3.09758	1.83482
Tubb6	2.70551	2.77428	2.70139	8.48692	7.33957	7.24471	7.2854	12.6156	12.9994
Tubb5	9.07146	8.46234	8.49262	33.4103	27.0177	28.2393	26.4485	31.4376	19.2729
Gng2	0.254146	0.378804	0.263306	1.59567	1.12882	1.08191	0.377274	0.639697	0.378547
Gpd2	5.04413	3.6941	4.05894	2.29364	2.66888	2.8211	1.75236	2.04434	3.00968
Nr1i2	32.9825	33.565	32.3343	18.7916	20.307	21.9099	17.7369	14.3338	20.0313
MSTRG.2051	0.830359	0.448852	0.380773	1.66656	1.11835	1.31675	1.38397	1.04581	0.99442
Hmgb2	1.39706	1.39518	1.44379	6.76891	5.54294	6.01073	1.37774	2.55988	2.15362
Syt12	0.377757	0.21379	0.290876	1.55099	0.785494	1.05533	1.92919	2.05024	4.67794
Adamts15	0.088607	0.052255	0.029819	0.160435	0.309326	0.195616	0.099793	0.470031	0.566304
Clec10a	0.123304	0.219173	0.166118	0.718966	0.555888	0.596282	0.196298	0.233678	0.053458
Sp110	0.64673	0.617023	0.508921	2.19558	1.27812	1.44994	0.819353	1.64234	0.447481
Clec2i	0.02556	0.114279	0.077776	0.795334	0.774519	0.604778	0.17549	0.388965	0.02732
Clec2h	2.4917	1.04124	0.612443	9.90311	3.53927	4.49503	0.100683	0.903186	0
Gm7298	0.444432	0.686525	0.443817	10.6322	2.63904	2.16914	6.45699	6.26059	0.61995
Cd33	0.073231	0.145126	0.132726	0.615178	0.36104	0.432718	0.31214	0.510302	0.878135
Tro	0.178974	0.224606	0.278049	0.091297	0.084604	0.042925	0.102653	0.094087	0.0378
Slc6a9	11.9828	6.59358	7.71094	4.99516	4.949	4.15585	12.1447	5.91671	5.29332
Bhlhe41	0.100375	0.040473	0.01908	0.473454	0.279819	0.225216	0.111443	0.268716	0.409761
Galnt6	0.139092	0.172506	0.186869	0.792358	0.489095	0.484199	0.2779	0.588054	0.407058
Cyth4	0.744078	0.827025	0.830062	4.45928	3.11324	3.02963	1.51338	3.2734	1.78087
Tacc2	4.6661	3.37093	3.0335	3.08602	2.12227	3.72314	11.6663	4.32731	11.8703
Tacc3	0.635639	0.539412	0.558092	3.23778	2.73154	2.53021	0.364609	0.947418	0.348165
Tns1	11.865	12.5425	14.5605	6.99106	8.84789	6.85454	8.32957	8.20233	12.4503
Icam2	0.573996	0.407503	0.654521	1.87325	1.59776	1.19275	0.850676	1.76862	0.586165
Icam1	1.88239	2.03033	2.56266	5.98393	5.67983	4.59459	8.41201	9.1983	6.38106
Tpm2	1.18624	1.3799	0.995964	3.32977	3.73918	1.91145	1.2833	3.49252	1.12514
Efemp1	2.86262	1.7336	2.36473	1.7788	3.26788	1.88109	0.989373	1.47014	0.798714
MSTRG.15620	0.617084	0.346756	0.449877	1.49296	0.949665	1.44854	0.892435	0.634978	0.514428
Gm13212	0.04951	0.054846	0.089452	0.493464	0.325672	0.238239	0.156384	0.205862	0.116783
Acly	245.453	95.0989	111.341	27.9049	30.829	74.0479	28.1794	30.1264	22.7596
Adgre1	0.824654	1.29057	0.982293	5.60029	3.29597	4.14138	1.22414	4.26061	0.564555
Afp	1.03947	0.435819	0.52502	10.7136	6.19994	7.02053	2.21509	8.74428	6.01917
Per2	8.77438	8.5137	10.1326	3.61306	5.79577	5.39982	2.03667	4.47999	5.7963
Dbp	8.18499	3.51842	3.75212	14.7433	23.6374	21.1191	2.35421	11.4614	5.76478
AC159649.3	0.889906	1.70493	1.68432	0.611278	1.4033	0.574558	1.17389	1.36492	1.1801
Stk10	0.345972	0.290946	0.337409	1.18137	0.960378	0.931742	0.694421	1.32271	1.02701
Rasal3	0.131262	0.189698	0.144864	0.463567	0.29999	0.309111	0.128553	0.153325	0.088359
MSTRG.16709	1.96472	1.91123	2.02666	1.27079	0.694744	1.06617	0.681037	0.551498	0.380373
Hibadh	116.954	136.68	127.69	110.896	122.35	127.099	71.4868	57.4529	40.2699
Postn	2.3634	2.15881	1.68409	8.74974	9.28689	6.4189	1.18844	5.35834	0.730052
Kif21b	0.125805	0.156353	0.159073	0.468567	0.439744	0.413061	0.213466	0.276968	0.184737
Vrk1	1.80883	1.79113	2.10389	9.51392	2.9782	6.80797	1.86342	2.4659	2.13409
Ear2	1.53397	1.78382	1.3713	5.2557	6.54917	4.0024	3.82751	7.85614	2.84907
Serpinb9	1.81126	1.56488	1.20412	3.50902	3.27812	3.53546	1.12321	1.89548	1.5398
Gsap	4.82517	4.22982	4.5784	12.4775	13.4621	14.6039	4.99496	4.64498	3.65502
Nusap1	0.285148	0.241797	0.202439	1.65461	1.95502	1.53812	0.162728	0.239823	0.101638
MSTRG.537	0.091332	0.072069	0.081784	0.845702	0.410659	0.353455	1.57489	0.77463	1.58316
MSTRG.534	2.29351	1.78768	1.82577	6.58217	4.84456	4.01482	9.16758	6.40573	12.335
Fmnl3	0.3948	0.256735	0.381086	1.289	0.862437	0.804757	0.730473	1.59268	1.19312
Fmnl1	0.235891	0.193846	0.152553	1.06678	0.507681	0.615103	0.661431	1.08137	0.819547
Fancb	0.197726	0.161916	0.088929	0.772077	0.516608	0.662689	0.448556	0.631148	0.161694
Fanca	0.316633	0.250908	0.24693	0.697683	0.439676	0.612344	0.19523	0.312387	0.153444
Fanci	0.15393	0.071139	0.03397	0.58266	0.342681	0.415505	0.050282	0.170233	0.069899
Plxna2	1.04544	0.564907	0.558294	3.58211	3.29411	3.32362	2.02451	2.53877	1.21344
Ell3	0.83856	0.714029	0.771029	1.12556	1.68156	2.29275	0.521341	0.681668	0.196308
Ell2	18.5695	19.052	18.241	12.9441	9.92858	11.3511	12.5899	11.8117	14.9453
Mvp	9.72832	6.96646	7.85336	12.5052	11.1135	9.63031	21.5279	20.0345	28.4336
Ccdc80	1.25081	1.05176	1.12758	4.73121	3.33084	3.46078	2.11276	5.83033	1.65498
Mvd	8.33278	4.04548	4.27376	4.17505	4.72429	7.17656	16.7969	20.1712	15.2794
Chrnb1	0.373419	0.089849	0.122092	0.73378	0.564393	0.346055	0.927089	1.31199	1.07063
Crip1	2.64445	2.97821	2.53742	9.60622	10.6438	7.73807	4.91114	8.0977	3.68954
Apbb1ip	0.294328	0.287359	0.264891	1.86963	1.37799	1.14125	0.625155	1.75354	0.733546
B4galnt3	0.20932	0.169434	0.173187	0.377428	0.30587	0.46664	0.149427	0.16931	0.189025
Gypc	2.24365	2.19783	3.04739	4.38125	6.18627	6.14782	1.81698	2.55461	1.95723
Acpp	1.26553	0.501219	0.367198	1.85827	1.71558	2.03244	1.14936	1.63232	5.09465
Rgl1	0.786373	0.766406	0.820877	3.18733	2.20365	2.42261	1.72397	2.78758	0.767947
Aspa	6.46045	7.26495	6.18814	7.39639	7.68052	10.0335	4.03219	5.27777	2.13858
Aspm	0.037724	0.071881	0.068241	0.36381	0.361181	0.319608	0.054385	0.102051	0.038279
Fndc3b	3.59999	3.1784	3.81246	6.8677	5.91199	5.81256	10.9481	14.3692	17.7813
Syne3	0.278548	0.363994	0.463516	4.76108	0.44448	3.15785	0.711288	0.904626	0.537573
Fxyd5	1.08342	1.37367	1.24136	7.22584	4.7763	5.41225	5.28617	8.6794	5.48671
Rgs12	0.559702	0.313065	0.277319	1.17726	0.803753	0.922207	0.33427	0.420358	0.328841
Rgs10	0.567585	1.36513	0.818023	3.30693	3.12066	2.91078	0.973184	1.7968	0.605814
Rgs19	0.657563	0.758343	0.613056	2.61338	1.81419	1.73527	1.44944	1.99013	0.985802
Sema4d	0.134602	0.169854	0.050457	1.15957	0.445128	0.555252	0.376353	1.00143	0.515893
Cd79b	0.125155	0.151138	0.229294	0.850807	0.770052	0.836287	0.06443	0.146252	0.02275
MSTRG.25409	1.10128	5.57164	2.60261	0.497984	2.13265	0.487372	1.05248	0.394792	1.03073
MSTRG.25408	11.8423	12.8143	12.1645	6.20885	8.27806	9.94863	4.01103	3.09932	5.17773
Ticrr	0.024779	0	0.008158	0.145505	0.124843	0.173027	0.009948	0.115709	0
Aldh1l1	318.365	339.293	311.036	278.405	287.203	375.358	143.261	118.507	113.679
Sema4g	63.1748	56.3308	56.0662	73.3547	75.9743	86.3675	39.6949	38.7577	27.0575
H2-Eb1	5.87165	8.51434	6.95834	10.0614	9.74412	9.71959	3.55725	3.65171	0.836401
Sox9	0.926802	0.669984	0.83284	1.74141	1.59143	1.33857	2.37512	2.53849	4.16051
Sox7	0.141687	0.103099	0.307237	0.574942	0.378844	0.553477	0.119362	0.346419	0.155887
Kntc1	0.083644	0.025295	0.028267	0.65948	0.4089	0.603714	0.020335	0.215209	0.004144
Was	0.283075	0.367007	0.321067	1.49754	1.04953	1.07476	0.583559	1.00489	0.392135
Eps8l1	0.324365	0.226564	0.347907	0.69834	0.702663	0.550855	0.34424	0.502508	0.785996
Eps8l3	0.195927	0.177368	0.157026	0.46706	0.720215	0.527956	0.439879	0.5004	0.446318
Acta2	0.470966	0.473025	0.423917	7.86164	4.94247	3.93972	2.26519	5.10213	1.25566
Plgrkt	3.42671	3.0557	4.55506	9.81756	9.77754	9.33074	5.88782	7.9538	5.23972
Gm45457	0.587389	0.440678	0.596327	0.64512	0.669983	0.692204	0.278797	0.371345	0.328385
Kcnab2	0.036977	0.081408	0.052447	0.808373	0.368333	0.421001	0.113222	0.536005	0.168208
Socs3	1.66927	0.855356	0.900128	5.082	4.06884	2.06984	17.8094	7.39778	25.233
Dhrs9	0.176638	0.060399	0.099885	0.413436	0.545003	0.541975	0.604908	0.909125	0.664603
Slc35g1	9.25593	10.6392	11.0509	3.36579	8.00535	6.41873	8.93971	4.87097	6.6032
Neil3	0.187071	0.114967	0.092336	1.23014	1.19276	1.13327	0	0.134163	0
Gna14	0.934262	0.768644	0.621802	0.355988	0.366642	0.434254	0.088701	0.1343	0.145014
Esco2	0.342598	0.291332	0.09624	1.28949	1.0939	1.37462	0.054543	0.288017	0.046248
MSTRG.5110	0.347801	0.166523	0.29291	0.806686	0.663523	0.692623	0.573998	0.495061	0.523992
Ccl24	0.529237	1.0346	0.756512	2.01737	3.52698	2.05223	0.914953	1.86801	0.710443
Cyp2b10	2.95091	5.67664	4.61935	3.47448	12.7546	9.08563	0.368906	0.171123	0.042755
Mknk2	32.5639	33.8126	31.2307	19.2215	15.767	21.8244	15.5195	18.2909	24.0908
Lrrc8b	0.084118	0.054543	0.073154	0.410099	0.241671	0.321975	0.155138	0.442051	0.550135
Ndufaf6	9.52655	9.90858	10.2821	5.47495	6.35311	5.72336	5.34019	4.8915	3.17443
Pla2g4a	0.125969	0.115072	0.167523	0.968034	0.836911	0.742942	0.262352	0.856181	0.310645
Gm43198	1.07328	0.953913	0.542686	3.80236	2.68518	2.83353	2.5286	2.50815	0.370226
Car14	15.427	15.0715	15.3262	23.6778	25.9602	37.885	4.6862	9.21483	4.65749
Ddx60	0.382728	0.340245	0.29716	1.4205	1.08741	1.28049	0.863727	0.990845	0.630571
MSTRG.2916	0.209692	0.129456	0.078737	0.574246	0.537778	0.586294	0.409426	0.406692	0.893708
Sirpa	1.99886	1.69893	1.91488	12.0161	8.29261	8.09854	2.71224	7.77901	2.14324
MSTRG.24448	5.25539	4.3644	5.02669	0.242154	0.340406	0.422104	0.046507	0.014767	0.004461
Peg10	0.027035	0.054618	0.05145	0.145787	0.144179	0.126594	0.131104	0.14612	0.14022
Mid1	0.24062	0.236643	0.334975	0.40972	0.439224	0.561138	2.15939	1.41667	1.61449
Lamc2	0.166034	0.073241	0.047126	0.162462	0.175096	0.110398	0.177983	0.461703	0.429597
Src	0.324664	0.206326	0.197144	1.05295	0.961914	0.936191	0.718811	2.04276	1.89821
Gpr137b	0.156334	0.145386	0.223593	1.23325	0.90697	0.70128	0.468677	0.694941	0.416915
Lor	0.097695	0.162409	0.170808	0.081953	0.18498	0.127934	0.689109	0.501512	0.755279
Lox	0.043737	0	0.050582	1.08646	0.493603	0.819308	0.182479	1.30252	0.191637
Tmem86a	1.8117	1.60656	1.44822	7.7569	5.83491	4.87854	3.60784	7.31639	3.25941
Tmem86b	30.2229	31.0133	28.0798	35.3988	35.9501	39.8215	17.0293	17.7086	18.513
Zfand2a	1.73062	1.90518	1.81645	3.6844	2.46895	2.54631	4.41295	6.90383	6.93839
Itgb2	0.608081	0.906194	0.813385	4.84799	2.76605	2.77878	2.02876	5.44662	2.80344
Itgb7	0.248367	0.268401	0.223725	0.935137	0.442896	0.614912	0.344738	0.734952	0.351882
Pigr	113.098	110.39	110.937	274.267	275.189	256.812	132.769	129.618	50.94
MSTRG.21058	2.60443	3.48362	2.59798	4.84118	3.25127	3.2506	1.02778	1.0756	0.247004
Gm38357	0.392478	1.08714	1.25452	0.199418	0.30292	0.325008	0.058825	0.038031	0.009775
Lpcat1	0.204752	0.172238	0.161674	0.846822	0.670428	0.645549	0.473204	0.897956	0.442572
MSTRG.26721	0.020211	0.019401	0.020193	0.080943	0.085796	0.071602	0.42326	0.807488	0.580946
Hip1r	3.91745	6.80676	7.29549	2.3374	2.42697	2.2604	4.0945	3.6275	4.237
MSTRG.23521	0.383254	0.54882	0.504774	1.43241	1.00484	0.928459	0.495447	0.679883	0.315261
MSTRG.23525	0.371627	0.387606	0.46641	1.38092	1.36721	0.909124	0.418194	0.913	0.451405
Atl2	32.3984	43.3461	44.7237	18.1471	21.2381	21.275	18.5572	19.5394	26.2606
MSTRG.25960	1.04053	0.894018	1.24001	0.098656	0.089031	0.22786	0.063237	0.17525	0.007399
Hmga1-rs1	1.06841	1.16776	1.48824	2.58524	1.71496	1.53645	2.55997	5.81335	5.36991
Wdpcp	0.427171	0.311019	0.252746	0.944502	0.785334	0.905914	0.774114	0.62777	0.369969
Soat1	0.263631	0.424211	0.265078	2.18696	1.44721	1.32502	0.655205	1.24593	0.497267
Pptc7	4.50894	5.00156	4.768	2.57218	2.61293	2.33449	2.68112	2.95024	3.14945
Mgll	21.0048	24.4255	27.3527	13.0852	13.3413	14.3956	21.8948	19.373	15.5642
MSTRG.8797	0.249753	0.180519	0.389771	1.03467	0.890295	1.34001	1.00685	0.68877	0.291622
Mettl7a2	0.894793	0.725745	0.755004	0.773211	0.73734	0.748168	0.376211	0.422827	0.180178
Mettl7a1	140.906	140.41	134.432	121.788	114.836	113.067	66.5273	66.4906	31.6854
Slc46a3	24.2845	21.8477	20.1199	19.578	27.0213	28.8101	12.6128	11.2475	9.83475
Sgo2a	0.072379	0.041282	0.024639	0.44165	0.541864	0.500991	0.030563	0.118917	0.037459
Mad2l1	1.39631	0.978165	0.713046	3.20003	2.49572	2.91831	0.912245	1.76876	0.636878
Mmd2	0.840979	1.58345	1.04457	0.70148	1.40511	1.86812	0.3788	0.329632	0.354408
Ucp2	2.49645	2.38168	2.26843	7.52487	5.64722	4.64845	2.84886	6.3007	4.18449
Il20rb	0.157156	0.195536	0.263204	0.223399	0.275296	0.233783	0.410024	0.342634	1.23789
Spsb1	0.228172	0.275902	0.146468	0.302684	0.347895	0.266549	0.381477	0.699638	0.779032
Spsb4	0.768185	0.63106	0.889971	0.9733	1.63274	1.83912	0.562882	0.408956	0.05532
2810459M11Rik	6.69221	7.24925	7.45101	18.5646	18.8892	16.9802	20.9085	18.3915	13.5478
Cchcr1	0.676597	0.474564	0.438832	1.8068	1.51058	1.57589	0.860824	1.34285	1.0778
Cdca2	0.128888	0.284775	0.126476	0.613026	0.740225	1.04896	0.060205	0.213443	0.037038
Cdca3	0.699172	0.616547	0.554838	2.65825	3.2727	2.47646	0.497765	0.562796	0.719909
Cdca7	0.405038	0.479523	0.533556	1.34289	0.971392	1.27986	0.415564	2.0337	0.542024
Cdca5	0.122226	0.220056	0.128334	0.907536	0.791425	0.730068	0.109652	0.49365	0.092059
Fam171b	0.133396	0.140164	0.167663	0.380958	0.352749	0.401325	0.192493	0.266809	0.063199
MSTRG.11598	0.114042	0.042201	0.064123	0.410089	0.226811	0.258822	0.141035	0.239062	0.143459
Slc17a4	12.4277	7.73091	10.3976	6.56134	10.4579	9.62007	2.49991	2.55548	0.864549
Doc2g	0.831763	0.705132	1.04683	0.319082	0.697167	0.523214	0.685547	0.72394	0.851936
Cpeb2	10.624	10.0672	9.08386	7.25575	4.31116	6.26987	9.23997	3.34649	3.68557
Tmem173	0.383032	0.422392	0.415108	1.47043	1.07303	1.15199	0.697272	1.63958	1.1991
Mrnip	0.892747	0.41288	0.308393	2.32682	1.51606	1.65766	1.64366	0.978319	0.694064
Syde2	1.30863	1.41322	1.57822	0.766398	1.06678	0.876723	0.766815	0.869759	0.72489
Slc26a1	29.5121	27.9403	26.7402	37.1901	33.0568	43.7836	20.3556	18.2872	9.70009
St3gal2	0.250144	0.237279	0.19893	1.01504	0.50556	0.527381	0.807349	1.18424	0.915454
St3gal6	0.334194	0.24483	0.429512	0.659518	1.12535	0.489817	0.255286	0.426051	0.281228
St3gal5	89.9244	91.8929	102.379	33.3161	44.5811	33.9111	54.1269	63.7656	113.074
MSTRG.3644	0.187396	0.097368	0.085341	0.403009	0.323586	0.21166	0.401105	0.325748	0.221458
E2f7	0.086348	0.039269	0.091504	0.314925	0.155598	0.277238	0.148756	0.145819	0.096277
E2f2	0.129689	0.155622	0.166406	0.655341	0.762827	0.689351	0.160643	0.489279	0.321982
E2f1	0.721865	0.511254	0.674671	2.19461	1.59606	2.0108	0.703002	1.92691	0.115863
Csf1r	2.91299	3.71507	3.52338	9.42578	8.47375	7.31848	3.30756	8.08463	2.392
Aph1c	0.347634	0.174817	0.311852	0.666849	0.696764	0.67096	0.291162	0.31036	0.240448
MSTRG.6425	1.57872	2.15169	1.71427	3.09799	3.19999	4.66562	0.89996	0.672826	1.10223
MSTRG.6285	1.41951	1.75498	2.1812	5.07844	1.63474	2.1036	1.10762	0.696214	0.48445
Sbno2	3.22673	3.16492	2.79552	5.56862	4.0856	3.93694	7.97794	7.51628	10.492
MSTRG.7774	0.413284	0.385875	0.265887	2.46308	1.09265	1.84756	1.11811	1.0114	0.544166
MSTRG.7770	0.149882	0.186976	0.093539	0.342489	0.194043	0.72463	0.237422	0.102096	0.014379
Emp1	0.750142	0.393068	0.492071	5.36871	3.27336	2.91103	1.97407	5.67067	3.12712
Trim12a	2.72104	1.74427	2.203	6.37995	5.43609	5.1178	5.01435	4.2454	3.69274
Trim12c	1.21855	1.37102	1.27838	4.45711	3.73861	3.26551	3.53472	3.06769	2.00375
Cyp7a1	18.8736	52.6054	48.3081	38.5284	55.5277	43.6246	6.87552	5.95115	0.10747
MSTRG.8936	0.837002	0.399629	0.452709	1.93158	1.34859	1.50829	2.27118	1.31503	1.2353
Paxx	8.26652	7.03132	6.6733	6.62127	23.7573	19.8463	3.5318	4.68519	2.00155
Ano6	0.976935	0.78638	0.881983	2.79924	2.36263	2.1821	1.44796	2.73123	1.7711
Sh3kbp1	0.068872	0.118522	0.101527	0.623138	0.439872	0.691897	0.205479	0.485348	0.202948
Ano1	0.196214	0.145993	0.214176	0.468193	0.599189	0.301897	0.166437	0.329042	0.193933
Krt19	0.750787	0.452522	0.59048	0.243599	6.79944	0.664051	0.298496	0.516714	0.385766
Krt18	66.039	47.969	50.0794	166.061	129.027	124.957	186.301	314.353	321.874
Meiob	1.97801	1.58217	1.39704	5.35342	3.80578	4.73285	4.35981	3.15752	3.63908
Cib3	48.3219	8.3634	16.6669	3.12984	4.04054	4.01497	0.383292	0.994325	0.702869
Exph5	1.32526	1.20248	1.44163	1.49744	0.787943	1.20022	0.477732	0.709166	0.330304
Plin4	2.96873	5.35268	6.64978	0.336976	0.416425	0.260377	1.75511	0.642292	1.89036
Plin5	20.1597	29.0342	33.1915	5.73897	5.897	6.63025	11.0827	6.04878	7.47691
MSTRG.10909	2.33211	2.81351	1.97297	4.41432	2.71269	5.02267	2.01522	0.96298	2.02496
Cyp2d12	2.97112	2.67297	2.93046	0.321478	0.551676	0.785126	3.73455	0.801283	3.3462
Dtx4	0.700964	0.838105	1.05581	2.20426	2.22896	2.15876	1.77881	2.03071	1.7567
Adh4	32.1416	27.1418	23.908	96.0818	78.7691	83.4482	113.754	49.5639	24.2514
MSTRG.12503	0.34307	0.315328	0.354593	1.18995	0.944423	0.890269	1.21402	0.996853	2.18854
5430403G16Rik	0.398679	0.253062	0.326944	0.640157	0.504109	0.639118	0.266175	0.337441	0.264243
MSTRG.2724	0.738571	0.871535	0.589473	0.279697	0.382062	0.335778	0.445254	0.447445	0.278605
Ankrd9	1.33521	1.16397	1.3171	0.518753	0.733575	0.642883	0.696913	0.934254	0.565212
Ndufa12	71.0512	66.0251	79.4656	30.0089	47.5409	31.1249	37.203	35.3096	29.8749
Abcd3	130.341	119.021	112.566	71.3657	56.5496	79.3599	66.4022	61.9667	57.32
Abcd2	0.609122	0.581394	0.566124	9.66111	8.64077	7.51204	8.29107	12.45	4.6502
Ugt1a6a	61.3191	119.167	81.3562	50.9318	52.3981	58.4816	37.2493	27.5969	16.1245
Wdr76	0.316834	0.282003	0.365291	1.378	1.10553	1.31887	0.769828	1.39824	0.674134
Cyp46a1	0.512842	0.372696	0.510908	6.23875	0.524506	0.455705	0.530049	0.254969	0.363132
Plcg2	0.149891	0.157604	0.132086	1.00718	0.600913	0.62594	0.414927	0.713298	0.282076
Unc13b	0.320234	0.290952	0.2953	1.15424	0.389082	0.324449	1.95398	1.87001	1.8337
MSTRG.24070	0.061656	0.079918	0.098108	0.471933	0.877829	0.759688	0.007532	0.185526	0
Ciita	0.064388	0.066152	0.090533	0.296454	0.2285	0.255621	0.031222	0.084756	0.015037
Mbd4	0.25143	0.302877	0.286415	1.02587	0.855247	1.01293	0.368912	1.02669	0.491294
Arhgef2	0.494846	0.549108	0.504072	1.91514	1.32632	1.3839	0.835536	1.73581	1.76248
Gpr65	0.319124	0.459813	0.306797	1.60963	1.39546	1.23353	0.450647	1.04976	0.159204
Ces2a	102.313	121.528	110.903	63.3847	119.781	114.961	25.9255	16.218	17.1099
Ces2b	1.35078	1.63975	1.56681	0.066032	0.037032	0.028858	0	0	0.023804
Ces2c	45.0502	42.9935	33.5618	6.1508	2.65046	5.17302	5.16083	8.42155	11.1485
Cdc45	0.59217	0.389189	0.635654	1.78919	1.13941	1.67744	0.485638	1.74596	0.609972
Gm45724	14.0029	7.81504	9.03526	25.4208	17.6148	14.606	9.98223	11.106	1.8958
Ccdc85c	1.17738	1.38023	1.4409	5.70634	2.62032	2.36085	1.84004	1.5619	1.12381
Btla	0.127001	0.152519	0.120297	0.347921	0.36436	0.430523	0.16129	0.154149	0.010991
Sept11	1.42058	1.29509	1.30298	4.16557	3.04348	3.36199	5.1322	5.96666	4.78485
Lrg1	129.626	169.935	182.24	295.89	354.146	289.886	801.679	639.324	1120.41
Mpeg1	8.34955	11.651	10.1461	52.1668	29.2939	35.058	16.903	25.9551	12.3899
Cldn1	11.7713	6.90527	7.19947	35.2131	26.8174	32.9086	22.755	27.5869	18.8707
Cldn5	1.039	1.09514	1.12213	3.07881	3.08733	2.80143	2.043	2.7611	1.23813
Gulo	153.489	164.815	163.187	82.2174	68.1717	75.2728	67.0649	67.1731	44.8557
Zfp970	51.8975	66.2828	62.816	23.6859	29.8803	21.6457	17.6966	14.9508	28.8069
Napsa	0.186112	0.11066	0.093929	1.06363	0.604358	0.688832	0.583542	1.52072	0.877597
Nrros	0.795476	0.788857	0.684347	3.34673	1.81535	2.03012	1.21986	2.10922	1.14271
Icosl	0.212302	0.264977	0.254127	0.992689	0.778412	0.659498	0.387115	1.30166	0.308181
Scara5	6.34543	4.68967	4.80499	1.03139	0.865411	0.598013	5.44447	2.58926	17.4056
Gm3839	19.1944	9.89503	9.55384	11.3861	9.24768	10.5782	4.49713	4.25908	5.95426
Tmem243	49.9233	53.7449	50.526	26.6486	26.8102	28.3829	31.0954	22.8412	21.492
Wipf1	0.747971	0.52651	0.489564	2.03505	1.46507	1.77107	0.847057	1.79928	0.683498
S100a9	0.387546	1.07197	0.966709	4.89367	4.55029	3.39035	12.2919	14.967	17.0364
S100a8	0.240372	0.534828	0.532058	3.37533	1.90422	1.63354	7.83723	10.7329	15.3857
S100a4	0.1469	0.371082	0.069567	9.05997	5.37563	5.09588	5.27475	14.2645	6.52146
S100a6	1.29277	0.698757	0.471247	21.5779	13.3228	8.81291	11.0701	29.5503	9.02569
Pla2g7	0.396036	0.388636	0.433952	3.78377	2.04866	2.07737	2.26295	5.05591	3.57013
Gm45909	2.56541	1.96082	2.36735	2.31791	3.68301	3.05111	1.52058	1.28362	0.322184
Pimreg	0	0.070375	0.028677	1.07852	0.828677	0.882155	0.016439	0.053987	0
MSTRG.13267	0.294934	0.218602	0.300805	0.43179	0.404766	0.534753	0.811717	0.958486	2.22807
Cyp3a59	5.73888	7.74597	6.08347	18.2681	46.9751	35.8075	4.12163	4.80952	5.52876
Zeb2	0.587251	0.648643	0.529318	2.94186	2.19356	2.43722	1.2419	3.04768	0.709887
Cd180	0.26491	0.228555	0.203865	3.24365	1.58483	1.97307	0.804459	1.9025	0.346294
Tmed5	29.8492	33.6919	32.4944	18.1424	18.9215	16.4248	26.1701	26.5091	33.143
MSTRG.11657	1.03615	1.62692	1.54373	1.38211	1.79833	2.22168	0.308818	0.411534	0.093809
MSTRG.22254	3.1236	4.28001	3.61868	0.649823	0.738452	1.06552	0.618635	0.155206	2.15985
MSTRG.22253	6.56038	9.72548	6.94461	0.995511	1.38649	1.26933	1.27647	0.182921	3.99914
Fgl1	106.05	279.909	285.551	693.818	927.412	658.218	1723.18	1381.43	1541.5
Fgl2	0.3474	0.452937	0.434994	1.86501	1.233	1.10679	0.661843	0.968556	0.511435
Amdhd1	24.8849	27.1707	25.6673	74.5864	78.6974	88.0206	26.8161	37.3845	40.3933
Cyp2f2	471.451	329.828	335.63	289.81	353.671	379.991	62.4826	88.6178	41.1014
Slc47a1	40.5954	34.2883	34.2295	35.3711	30.6359	34.5953	14.7911	20.2569	8.36897
Gm43197	0.075267	0.074025	0.099995	0.579181	0.325651	0.407355	0.191983	0.37972	0.09212
Papss2	33.58	41.3081	37.5011	39.3719	42.4696	55.4829	9.39366	12.7998	9.36089
Parp14	2.59658	1.96685	2.04101	7.27444	5.18448	5.45711	6.75604	6.24816	4.21465
Parp11	0.786845	0.717855	0.819964	2.40355	1.49511	2.221	1.36899	1.43038	1.46258
Tff3	17.6883	11.4604	18.9094	4.6777	9.27318	3.5651	0.38708	4.82717	2.90207
Akap2	0.641469	0.334079	0.731019	1.86204	1.18195	1.20031	1.11944	2.43054	2.89627
Rida	415.536	395.149	396.892	452.142	543.258	505.832	251.602	230.045	64.5777
Gm14327	3.70257	4.0566	3.68921	1.94594	1.97836	1.94424	1.08707	1.18091	2.94785
Ctsb	54.4457	55.874	54.6625	140.564	135.892	134.388	84.4192	97.4759	57.3248
Klk1b4	3.02229	3.2264	3.6352	1.59222	2.01118	3.15822	0.721994	0.353971	0.171142
MSTRG.22722	0.764244	0.553345	0.541526	1.79469	1.49036	1.81581	0.529711	0.587067	0.141247
Ivd	34.4094	39.7561	35.6387	55.2257	48.9039	55.446	30.772	27.4431	16.1549
Cd63	6.16323	2.86198	4.21795	27.2543	25.2819	19.2822	20.0391	41.2132	43.3398
Cd68	2.58112	3.43072	2.47604	27.6585	13.6847	16.4981	20.4326	30.961	21.1667
Gm9992	0.233977	0.161553	0.253251	1.05017	0.921229	0.855055	2.45252	1.02799	0.864705
Cyp2c29	509.585	555.964	506.042	113.864	415.234	283.422	140.965	31.2861	31.0042
MSTRG.24186	0.154615	0.087379	0.120173	0.985001	0.341607	0.508831	1.17203	0.719345	0.231918
Apoc2	69.4633	40.232	35.4	165.5	44.913	34.7647	197.273	508.025	552.07
Tab1	0.562931	0.459899	0.560188	1.44477	1.77207	1.56103	0.925882	1.16369	1.07061
Pik3ap1	3.90317	3.43424	3.6502	10.9811	10.2522	8.44893	10.1311	10.1859	9.06265
Junb	3.25088	4.12346	3.59888	9.47541	5.17692	6.00445	22.3086	17.1012	34.3142
Itsn1	2.16256	2.12651	2.25613	6.92199	5.38209	5.83821	5.96414	6.32638	6.31133
Troap	0.068989	0.0501	0.048331	0.578721	0.446698	0.488775	0.019412	0.194294	0
Tbxas1	0.299635	0.411582	0.299669	2.42336	1.0702	1.24452	0.74639	1.75494	0.29906
Sfxn3	0.337345	0.212341	0.277946	1.16539	0.807116	0.699706	0.650333	1.11931	0.915965
St6gal1	5.60007	3.90884	4.07081	23.5221	18.0803	17.1184	28.1055	27.327	23.5454
Syk	0.296763	0.360585	0.36968	2.38131	1.36058	1.41856	0.762652	1.39742	0.521461
Orai2	0.079939	0.104019	0.10728	0.55686	0.31655	0.343965	0.179493	0.424129	0.248493
Bmp8b	0.013732	0.013973	0.026535	0.194216	0.02182	0.087392	0.396889	0.907054	1.04243
Pcdh17	0.059575	0.032211	0.025519	0.199184	0.124759	0.162858	0.088775	0.198215	0.116098
Pcdh18	0.037979	0.052107	0.075335	0.327217	0.174087	0.221554	0.08165	0.203286	0.046145
MSTRG.25796	0.974675	0.508055	0.719428	3.44267	3.19477	2.48457	1.12064	0.977658	0.101666
Gm21188	0.142134	0.193202	0.239881	1.81011	0.854997	0.827129	0.564715	1.14873	0.527259
Nsdhl	36.9988	24.2516	23.0058	13.5488	8.43164	13.573	42.5813	26.0465	34.6625
Arid5a	0.246663	0.341038	0.191845	0.293244	0.269956	0.188272	0.402694	0.352102	0.970386
MSTRG.4292	2.40314	0.856183	1.16085	2.94655	4.22144	4.0039	1.51181	1.32665	1.27958
Diaph3	0.127978	0.027326	0.052608	0.549345	0.385554	0.357336	0.014249	0.080425	0.027641
Ccdc148	0.141471	0.123727	0.115969	0.625643	0.517048	0.357912	0.230874	0.285198	0.057335
Atp10a	0.083072	0.06558	0.077372	0.427	0.203846	0.233272	0.22053	0.286999	0.292622
Prss23	0.649806	0.375429	0.592078	1.53993	1.89533	1.23222	1.0649	2.01665	0.664116
Zgrf1	0.076534	0.07652	0.053154	0.349068	0.281287	0.397428	0.113495	0.370768	0.102683
Cx3cr1	0.217749	0.091332	0.076443	1.18139	0.653822	0.852713	0.360661	1.03012	0.141559
Ccdc66	0.940269	0.612794	0.561882	2.40816	2.09215	1.89784	1.0018	2.26135	2.84643
Cit	0.065457	0.038359	0.040876	0.25817	0.197303	0.130378	0.025805	0.053331	0.028557
Serpina6	57.175	95.5757	85.5957	48.0561	53.0432	59.0984	7.94526	1.16414	0.553764
Serpina7	2.58148	2.76914	2.52453	3.05369	4.16305	3.86123	25.371	3.79716	24.7291
Lilrb4a-1	0.756175	1.01702	1.11275	9.54357	3.76761	4.4515	3.65656	7.99352	3.70748
Evl	1.15584	1.19786	0.739263	11.4176	3.48896	2.89552	1.71544	3.10191	0.858753
Evc	0.276354	0.231483	0.214963	0.709886	0.784375	0.598338	0.193416	0.508173	0.348093
MSTRG.1649	1.12839	0.443236	0.896177	0.549349	0.923732	1.09915	0.211151	0.157101	0.158318
Ddah1	10.4423	9.33425	8.95263	21.2758	27.1926	28.6545	11.7574	12.5421	3.72834
Apaf1	0.248973	0.287161	0.318569	1.13595	0.729223	0.813056	0.60088	1.10185	1.06725
MSTRG.17389	74.7287	45.5822	0.813788	2.78263	1.75201	2.39764	2.32516	3.47325	3.23103
Marveld3	0.421503	0.435881	0.459658	0.387418	0.367795	0.482072	0.722762	0.875683	2.40907
Fam110c	0.153733	0.121543	0.116049	0.681393	0.347	0.409075	0.692253	0.976884	1.37834
Tnfrsf21	0.863597	0.757286	0.600075	2.05712	2.42746	1.68851	1.58689	2.58186	1.11602
Fgd1	0.102192	0.064738	0.131324	0.289774	0.306864	0.347873	0.125367	0.25513	0.146315
Fgd3	0.160136	0.123385	0.13804	0.550711	0.292285	0.402898	0.338057	0.580135	0.232862
Fgd2	0.736493	0.944876	0.550843	1.82562	1.47821	1.39306	0.732425	1.22345	0.234422
MSTRG.16526	1.03159	0.777429	0.910144	0.573152	1.04741	1.29523	0.477855	0.267964	0.19558
Ntrk2	0.210157	0.147269	0.223019	0.167261	0.376202	0.39965	0.096529	0.07045	0.03371
Il10ra	0.45249	0.682279	0.601778	1.85332	1.30941	1.51739	0.610608	1.05252	0.5185
Sult1c2	2.31779	1.16792	1.7333	1.77399	3.7421	1.95913	0.312274	0.164416	0.286257
Il15	0.403415	0.375523	0.610161	1.03149	1.60409	1.12457	0.423878	0.600797	0.24606
Il16	0.293688	0.244301	0.259592	0.77558	0.576755	0.806915	0.329928	0.448706	0.263888
Oat	105.994	241.801	158.201	19.724	11.4122	14.2381	23.6228	18.7203	21.5364
Prc1	0.498153	0.417703	0.160148	2.85817	2.8393	2.7288	0.148291	0.414455	0.088127
B430306N03Rik	0.277588	0.296323	0.130192	1.95598	1.07502	1.03288	0.966543	1.50794	0.55039
Adamdec1	0.370043	0.364098	0.325084	0.501461	1.16241	0.561635	0.092325	0.424312	0.06514
Cerkl	0.293426	0.301599	0.314503	0.503474	0.290126	0.327204	2.15858	1.56993	1.99286
MSTRG.7157	0.793543	1.12405	0.998948	0.425132	0.519413	0.508347	0.703723	0.594546	1.75485
Ndufa8	107.808	87.327	98.7435	49.5734	67.6779	60.5403	58.6511	60.3771	64.8266
Ect2	0.238325	0.200748	0.150488	1.61336	1.12845	1.24144	0.271668	0.642825	0.22024
Tube1	0.193034	0.211772	0.132432	0.492577	0.528611	0.567977	0.214124	0.476229	0.273591
Slc38a1	0.085008	0.092486	0.090006	0.607137	0.268464	0.244519	0.145123	0.334368	0.143846
Slc38a2	30.8161	35.8415	33.4279	13.4026	18.1193	21.2278	32.3945	17.0889	35.7604
MSTRG.8394	0.769795	1.00306	0.751261	1.79638	1.08809	1.81644	0.372416	0.22505	0.302018
Hpgds	0.167875	0.107799	0.109148	1.55156	0.988843	1.24536	0.287513	0.658184	0.12107
Aurkb	0.366602	0.18364	0.134841	2.19985	1.9185	1.73854	0.116593	0.441865	0.068682
Ahcyl2	2.9974	5.31592	5.28286	2.48835	2.94114	2.8776	2.49965	2.84453	2.12695
Dennd1c	0.440567	0.421994	0.440767	1.20671	1.11533	1.09997	0.522938	0.803436	0.640718
Lsp1	0.771537	0.862756	0.604685	4.92129	2.53424	3.30591	2.74067	4.04795	1.80517
Pla2g15	2.63117	2.47297	2.33674	6.41672	6.72574	7.03918	3.05385	4.88862	2.94713
Tmsb4x	65.5867	70.7951	67.58	255.764	222.869	213.359	98.2188	169.7	43.5452
Dclk3	2.54025	2.15516	2.56249	2.70873	4.16122	4.38674	1.69846	1.4555	0.189371
Myof	0.222938	0.124105	0.158865	1.6496	0.935894	0.918046	0.519706	1.26875	0.390638
Sik1	3.32172	4.72559	4.61086	2.10641	1.77446	2.61844	2.95932	3.66051	7.78535
Ldha	141.049	169.963	170.246	328.654	288.69	244.188	646.304	635.538	785.912
Slc39a14	24.7726	25.421	26.2897	38.9132	35.6844	31.3057	87.1211	68.6484	133.779
Trim59	0.084222	0.081606	0.125015	1.00479	0.806574	0.830891	0.036405	0.152219	0.053854
Fbxw17	0.249132	0.171079	0.183447	0.856752	0.833449	0.730575	0.409151	0.921289	0.50668
MSTRG.2920	0.207391	0.108353	0.176944	0.460276	0.956362	0.438448	0.582305	1.40965	0.472555
Sntg2	2.18427	2.15396	2.35312	1.47107	1.43377	1.62525	0.684582	0.61417	0.65612
Hspa2	0.980943	1.20276	1.25131	0.236555	0.366415	0.291795	0.467582	0.28857	0.304797
Fam83c	0.05064	0.081599	0.052743	0.10783	0.21384	0.080072	0.207507	0.250275	0.500614
Fam83a	0.133108	0.013444	0.059483	0.535704	0.685874	0.389662	0.633117	1.30065	2.97025
Fam83g	0.165635	0.199048	0.13576	0.223337	0.240729	0.215138	0.453178	0.735135	0.860261
Fam83d	0.146259	0.168495	0.135517	0.373137	0.65535	0.393755	0.07461	0.186732	0.116512
Olfr16	0.04891	0.01224	0	0.095671	0.095495	0.069208	0.514302	0.348588	0.912019
Sash3	0.136532	0.148945	0.220255	1.33906	0.566548	0.798154	0.347936	0.577731	0.177227
Cyp3a25	146.865	190.222	173.054	178.716	375.512	284.558	83.4667	64.4539	99.5199
Fbxo31	5.52638	6.07654	6.66582	4.08751	3.82655	3.58489	10.6415	6.14497	12.9393
6430548M08Rik	0.590814	0.698606	0.911283	0.932231	1.04547	0.782672	2.27561	2.10215	1.8117
Dync2li1	0.787991	0.647477	0.534709	0.847422	1.19132	1.20911	0.234012	0.400855	0.472883
Ifngr2	2.29012	1.95581	1.71986	6.32691	4.52325	4.47635	4.88515	7.7425	5.87735
Cep55	0.0714	0.071003	0.037674	0.928092	1.05163	0.706302	0.026365	0.130625	0.021473
Ecscr	0.96848	0.651658	0.800659	2.97866	2.165	2.09261	2.01426	3.587	1.71528
Hexb	5.07777	4.56166	4.87005	13.8231	11.7166	12.4998	5.00268	8.72413	4.42222
Pcdhgc3	0.561099	0.494563	0.367333	2.24429	1.6297	1.45578	0.966271	1.67428	0.88085
MSTRG.25954	2.67533	3.04936	3.27818	2.05604	3.05026	1.49751	2.14836	5.14251	10.4265
Atp8b2	0.179775	0.144308	0.16591	0.635934	0.465052	0.529731	0.418528	0.844928	0.544577
Atp8b4	0.185838	0.191861	0.199596	0.995906	0.413194	0.665767	0.281325	0.643374	0.308673
Myom1	0.181525	0.167169	0.137602	0.104903	0.104669	0.110381	0.25051	0.302686	0.257725
Tcf24	0.37186	0.608879	0.952329	2.24709	1.42598	2.13082	2.61423	1.45351	0.773075
Tcf21	1.97767	1.36101	1.41811	3.25016	2.40437	1.96295	0.5439	2.11024	0.780297
MSTRG.10662	0.3041	0.091329	0.063538	1.021	0.445729	0.563906	0.258793	0.512858	0.501157
MSTRG.16896	1.0088	0.943755	0.733613	0.32534	0.208971	0.374488	0.385892	0.305605	1.41133
Cat	786.554	762.183	777.627	595.388	626.308	658.326	454.491	317.645	151.801
MSTRG.3089	1.00572	1.4582	1.59297	0.362339	1.01671	0.799973	0.169473	0.297179	1.46799
Lilra5	0.606049	0.687129	0.536704	1.49021	1.09748	1.07551	0.352531	0.932091	0.202243
Haus8	1.15203	0.809627	0.791589	3.6301	2.21956	2.77514	2.55842	3.84536	2.97998
Bcl2a1b	0.201076	0.433917	0.276088	3.84036	2.54079	2.47905	1.12341	3.08038	0.895466
Fos	0.143435	0.17919	0.173327	1.02332	0.510934	0.706941	1.10865	1.81614	2.09841
Emc9	12.5956	14.4956	12.8511	13.485	14.8771	18.0899	8.68635	7.06417	5.58675
Saa3	5.41869	11.4129	12.1316	4.2066	5.84892	6.98886	11.6377	9.09304	19.7512
Saa2	22.0508	75.2581	48.6538	36.5529	295.089	93.5576	672.958	415.284	2895.07
Por	95.6064	138.852	126.713	65.6529	64.0375	65.2514	70.4081	85.023	154.686
Lasp1	12.6022	13.3468	13.7436	36.6623	31.4648	34.4611	30.7333	37.4185	27.7292
Mtmr11	1.08096	0.212413	0.530669	2.15452	2.11166	1.7766	2.7034	3.998	4.04764
MSTRG.5640	5.49245	6.13304	5.11491	5.14311	4.19562	5.32997	1.85667	1.58403	1.58887
Steap4	19.2655	27.9439	26.3539	54.962	45.918	39.0407	101.606	62.4875	133.723
Csf2rb	0.540227	0.591987	0.614966	1.85158	1.38728	1.50434	0.839707	1.2073	1.4985
Csf2ra	1.06555	1.15704	1.29214	5.49792	3.68761	3.81233	2.33086	4.58643	3.53108
MSTRG.18738	0.636938	0.360554	0.67775	0.761874	0.609367	0.738585	0.369368	0.334939	0.128602
Cc2d2a	0.525413	0.375309	0.359153	1.45306	1.18347	1.34374	0.331018	0.615506	0.49912
MSTRG.26486	1.80176	0.817427	0.686885	0.245185	0.204542	0.54724	0.029296	0.028974	0.200626
Rwdd3	2.5747	1.45926	1.93797	3.11899	2.95202	4.1914	1.29148	0.883874	1.74822
Txndc16	0.975749	0.955831	0.885996	1.87277	1.62554	2.10168	0.739112	1.2624	0.595691
Tmem14a	3.04057	4.16405	4.17602	6.13587	4.23324	5.70733	2.37753	1.40041	0.884945
Hist1h4i	0.506584	0.84844	0.592134	1.93978	1.63685	1.47607	1.52119	2.01436	1.66753
Cers6	1.42064	1.12321	1.25497	2.53726	4.58595	4.05992	5.46773	6.31421	8.35454
Shank2	0.760071	0.386462	0.437402	1.71757	1.16203	1.94746	1.19838	1.15559	0.659518
Syt1	1.75272	1.23677	1.42105	2.10848	1.75506	2.10955	0.747432	0.57638	0.28442
Cebpb	14.3694	14.0043	15.7102	5.05099	5.35439	8.41541	8.5733	4.47317	12.11
Cebpd	1.23733	1.85299	1.6444	1.06601	0.838533	0.916732	1.22284	1.25404	3.03292
Wls	0.74444	0.783637	0.68294	3.17435	2.37929	1.99996	1.16955	2.44041	0.838569
MSTRG.16918	2.47577	1.98812	2.23998	12.5195	5.56863	7.48063	16.8757	45.6733	24.8625
Tex9	0.342711	0.035845	0.171348	0.35422	0.501424	0.488202	0.099212	0.222289	0.229213
Il1rap	61.1432	65.546	63.168	59.9959	60.1891	65.9066	33.7613	26.0183	17.3736
Hacd3	42.4103	44.0786	40.8418	49.8142	39.6803	42.5619	73.383	81.3956	102.09
Hacd4	0.152664	0.220052	0.197596	1.01615	1.01348	0.83519	0.272247	0.530657	0.155282
Fuca2	0.840492	0.991322	1.04642	3.62545	2.56954	2.94984	1.77175	2.01568	2.35955
MSTRG.21616	0.092979	0.121828	0.093342	1.3783	0.963742	1.1948	0.455067	0.361567	0.379886
MSTRG.9229	0.500084	0.436019	0.376899	0.658675	0.843238	0.826122	0.203087	0.31084	0.397133
Pcolce	3.17956	2.00772	2.30663	5.62925	5.46706	5.0331	1.93923	3.81869	1.27502
MSTRG.6417	2.04604	2.08519	1.96795	2.44769	2.07904	2.2324	3.61361	5.67642	8.7806
MSTRG.72	0.75092	2.18279	2.09297	0.598237	0.613027	0.432369	0.905634	0.474417	0.205365
Apol9b	33.3581	39.5822	38.9563	61.9752	52.485	63.4124	46.8156	24.9589	10.3406
P2ry1	2.43103	1.5786	1.77677	2.37838	2.30754	1.93082	1.20282	1.17287	0.548457
P2ry6	0.291034	0.17222	0.317255	1.42447	1.24364	1.215	0.700214	0.90608	0.378861
P2ry4	0.829951	0.7476	0.826594	1.48266	1.14636	1.74808	0.473515	0.712401	0.202389
Retsat	62.8789	37.8617	37.0224	71.6743	25.9431	31.0864	124.237	105.183	93.9009
Cnn2	1.04896	0.755714	0.793224	3.01573	1.85945	2.27192	1.58256	2.53118	0.946173
Ikbip	1.43938	0.652043	1.32576	3.05525	3.19707	2.28036	2.8457	3.53723	2.27348
Il13ra1	5.40436	6.29018	5.57104	14.1228	14.9147	14.6015	15.2357	14.2163	21.0319
Orm2	87.441	60.4994	18.2425	82.2503	209.579	117.613	379.467	144.919	369.094
Sulf2	1.09041	1.08564	0.732286	2.83193	3.10729	3.30505	0.461112	1.89532	1.96636
Arhgap9	0.335472	0.819655	0.555567	2.42097	2.003	1.87624	0.891111	1.42491	0.719234
Arhgap6	0.229788	0.288759	0.288782	1.55905	1.27874	0.924392	0.604586	0.862587	0.438665
Tiparp	1.22921	1.17067	1.21934	1.5796	1.13382	1.47218	1.95832	1.79277	4.4753
MSTRG.12942	3.63967	3.35561	2.98648	1.43823	1.41365	1.7477	0.749374	0.402141	0.332019
P2rx7	0.396221	0.375592	0.425954	1.35523	0.775631	0.964331	2.11895	2.56519	4.58373
Sult2a8	253.319	345.836	295.751	227.976	155.061	241.287	44.3816	11.0643	1.95334
Sult2a7	0.523123	1.05532	1.10675	1.74442	2.06225	2.0139	0.954586	0.152347	0.23027
Chtf18	0.077587	0.071985	0.071964	0.778132	0.410321	0.607013	0.055875	0.362567	0.102409
Cyp4a14	17.4665	2.4196	2.84171	104.417	7.89069	25.5698	306.654	259.685	82.7625
Angpt2	0.195401	0.101819	0.085315	0.316588	0.20081	0.144974	0.669659	0.414634	0.255125
Rasa4	0.318764	0.350404	0.328655	1.57745	1.10831	0.929767	0.559699	0.80684	0.243925
Rasa2	0.475124	0.616382	0.511556	0.514011	0.44455	0.438527	0.732033	1.11581	1.21508
Rasa3	0.752158	0.668294	0.775401	3.38111	2.48608	2.63381	1.42284	2.41866	1.47046
MSTRG.3243	1.10365	2.44726	2.10867	0.18236	0.235121	0.809765	0.328784	0.038258	0.099967
Timm9	28.1081	31.88	31.6847	13.3063	18.0731	17.3275	16.5319	13.9752	13.7714
Etv5	0.356521	0.277158	0.353925	1.50198	1.18687	1.09963	0.687047	1.85882	1.3771
Etv4	0.117477	0.049566	0.136413	0.279426	0.113209	0.101875	0.479258	0.706745	1.47177
Creb3l1	0.151523	0.071426	0.117018	0.941481	0.617805	0.494469	0.422366	1.06088	0.305199
Glul	250.312	264.603	263.763	14.3931	13.3096	12.0591	8.39261	13.0498	14.0457
Rab8b	0.410735	0.346229	0.259339	2.49032	1.47711	1.45119	0.72925	1.80567	0.668156
Smim3	0.201251	0.178057	0.257647	1.05632	0.589232	0.544785	0.349183	0.977912	0.89796
Smim4	8.43171	9.21924	9.92731	4.9472	5.9555	5.31865	5.35874	7.65987	9.69092
Zfp37	73.5921	44.7143	0	0.907183	0.094763	0.211708	0.314703	2.10969	0.529531
Atp6v0d2	0.602367	1.78407	1.67616	7.24715	6.10441	5.85838	1.89358	1.76799	0.8355
Acaa1b	144.014	180.453	154.405	68.8871	92.9861	119.81	75.1176	40.9334	21.5823
Il2rb	0.159968	0.24035	0.326696	0.52199	0.469869	0.315381	0.232258	0.226686	0.050143
Il2rg	0.315671	0.764431	0.58235	2.37618	1.13319	1.70931	0.961856	1.41921	0.53132
Plpp5	10.1811	7.69915	8.75816	13.8963	14.8811	11.1633	25.2002	24.2424	30.4719
Rsad2	0.51148	0.821014	0.52812	6.58885	1.83455	3.69596	4.91938	5.14493	9.13817
Ddr2	0.337191	0.260553	0.250395	0.895892	0.644996	0.777043	0.284607	0.718888	0.214963
Ces1c	730.757	879.913	868.752	957.606	942.186	997.871	738.261	399.144	222.574
Ces1b	38.6012	53.1342	48.8199	68.7893	57.7567	61.9993	41.7702	20.2726	7.82204
Ces1e	41.1599	53.0097	45.6662	29.6882	21.3793	31.2526	17.0277	7.61376	6.22602
Ces1d	253.616	360.986	324.063	199.205	157.226	193.555	106.861	57.2026	23.2406
Ces1g	88.8705	83.2413	77.0931	69.5463	60.5368	80.0928	26.6025	21.9795	15.0106
Ces1f	129.121	146.853	133.341	107.302	82.3923	137.634	48.4861	28.7095	9.28286
MSTRG.13939	1.3887	0.441587	0.536217	2.28139	1.55411	1.50112	1.23933	0.746963	0.71154
MSTRG.11897	1.28684	2.15048	2.21257	1.75666	2.01958	2.66985	1.04021	0.781869	0.929196
MSTRG.22098	0.20906	0.109835	0.091819	0.672009	0.394886	0.377105	0.353306	0.891695	1.28172
Kif18b	0.03069	0.032877	0	0.494788	0.311493	0.308311	0.00967	0.100386	0
Pkhd1	0.354526	0.240531	0.290837	0.742612	0.6665	0.79804	0.381486	0.485617	0.396711
Ccdc88a	0.077918	0.080043	0.142323	0.365062	0.22378	0.236691	0.155738	0.303559	0.300571
Ccdc88b	0.16571	0.178534	0.155989	0.806351	0.459142	0.4921	0.348435	0.499483	0.259553
Plekhm3	0.243708	0.136725	0.145135	0.725796	0.331982	0.482459	0.316591	0.615886	0.604662
Mb21d1	0.097622	0.128987	0.136449	0.396209	0.290798	0.319311	0.20274	0.383759	0.06416
Lrrcc1	0.39299	0.219121	0.232657	0.899557	0.76494	0.860734	0.273431	0.497542	0.573214
MSTRG.1090	0.385772	0.246033	0.386772	0.725469	0.572059	0.570752	1.06626	0.876511	1.85571
MSTRG.10581	0.212028	0.153811	0.104455	0.364945	0.22221	0.545363	0.157515	0.163235	0.089545
Baiap2l1	11.5222	13.0523	13.2279	6.46805	6.78198	6.61927	10.7252	11.3579	13.3691
H2-DMa	0.55767	0.813589	0.932859	2.12338	1.86223	1.45341	0.468959	1.02688	0.373958
Slc45a3	7.2811	10.8852	11.4383	6.09486	6.36171	5.90299	9.67486	3.48184	7.25441
Hsd3b5	63.1665	54.8394	52.0225	41.3752	28.5836	56.11	4.50474	1.8887	0.227173
Hsd3b2	16.2323	14.742	12.686	12.9927	23.2394	15.0079	6.84781	4.84853	1.17735
Hsd3b3	137.037	124.682	113.138	210.597	188.275	233.334	58.8014	48.6049	12.6312
Evi2	0.01204	0.124426	0.247045	1.91743	1.32411	0.246539	0.627013	0.639166	0.446228
Zfp385b	4.48091	5.36831	5.36871	4.44129	4.44314	4.80645	2.45685	1.92278	1.4567
Capg	0.471108	0.586115	0.449124	8.10744	5.11587	4.9375	2.50606	8.04561	3.38923
Atp2b2	0.165828	0.048161	0.042492	0.271062	0.578269	0.778844	0.540342	0.959857	0.330704
Ptafr	0.146273	0.073051	0.115483	1.57254	0.552325	0.791612	0.588363	1.09248	0.363542
C1qb	11.3884	14.0593	13.2338	42.4578	33.0513	28.8157	13.5599	30.8368	7.68614
MSTRG.27588	0.0638	0.030662	0.072766	0.21926	0.118056	0.113551	0.23731	0.430779	0.395363
Lgmn	12.1074	12.8138	11.5724	55.5333	40.0033	38.7711	34.0635	55.9912	39.767
MSTRG.15716	0.380288	0.274627	0.285289	0.632184	0.962427	0.597478	0.185234	0.236636	0.367513
Slc11a1	1.1283	1.55332	1.73448	5.77902	4.08031	3.46646	2.18056	4.54406	2.2955
Spata2l	10.8118	10.2957	11.2767	7.38792	8.12841	10.0811	3.46732	5.85353	3.30934
Csf2rb2	0.099177	0.105709	0.154516	0.727394	0.740555	0.472771	0.324484	0.603926	0.560147
Cdc6	0.188743	0.080038	0.06966	0.949884	0.60936	0.829595	0.035788	1.09736	0
Cdc7	0.132549	0.131004	0.148332	0.776945	0.552726	0.532621	0.149557	0.506396	0.092583
Aebp1	0.158874	0.127654	0.169009	0.718052	0.372093	0.454145	0.290254	0.724705	0.244125
Dio1	47.104	42.9389	39.2856	13.4099	13.1839	14.6918	16.3243	8.89829	9.81207
Apcs	65.3228	81.4139	72.6567	296.221	306.636	268.351	1317.92	981.013	2071.6
MSTRG.10260	1.87285	1.41991	1.47504	4.56273	4.51532	3.98315	1.98029	2.24149	0.690432
Isyna1	2.18815	2.87357	3.3939	5.52459	7.7992	5.03632	24.9095	12.1166	20.6828
Acss3	2.22499	1.15474	1.06616	1.63993	1.95026	2.31454	0.696705	0.9484	0.105654
Acss2	129.291	84.646	87.2163	24.5653	23.3421	44.0831	24.8075	14.0548	10.5378
Greb1l	0.098091	0.023856	0.020887	0.169481	0.18662	0.154211	0.085695	0.139866	0.144994
Akr1d1	85.9152	108.606	100.886	86.7825	96.3506	102.568	42.2609	33.1794	17.2775
Psen2	55.1528	44.5645	45.175	53.9929	64.4451	81.2502	34.1028	32.0722	18.5107
Orm1	970.097	992.859	898.117	1228.51	2210.48	1628.93	2719.97	2476.09	6489.98
Plxna3	0.096769	0.037764	0.06546	0.302036	0.23295	0.214778	0.130771	0.265529	0.088538
S100a11	10.8255	5.02446	6.4683	58.5326	32.7718	25.4185	39.6707	94.9819	86.1642
Smyd4	0.350763	0.301635	0.27594	0.839218	0.748871	0.78057	0.774051	0.979893	0.618556
Zbtb42	0.855931	0.764056	1.14986	0.831817	0.783198	0.741022	1.88289	1.75179	1.39479
Pfn2	0.829951	0.736885	0.511222	1.98869	1.54429	1.64125	1.35438	2.39008	3.89014
Ubash3b	0.098439	0.06646	0.067872	0.38794	0.317429	0.425911	0.201154	0.469761	0.181347
Lipc	35.7603	29.5926	37.6995	41.4426	52.3623	49.9838	19.7971	6.06467	5.82068
Lipg	2.29469	4.1567	4.21149	0.312661	0.362864	0.339539	0.389567	0.490524	0.42826
Ttk	0.105066	0.059077	0.046305	0.78743	0.578794	0.764913	0.03745	0.24335	0
Cyp2c50	263.679	351.088	295.412	296.84	320.984	306.172	136.498	51.1269	11.4469
Cyp2c55	2.51845	2.60046	2.09434	1.40041	4.35804	4.47629	0.209815	0.164035	0.192027
MSTRG.27047	0.438961	0.291394	0.355745	1.11637	0.544418	0.872727	0.220128	0.340602	0.485845
Slx4	0.663782	0.692788	0.972308	1.64924	1.4158	1.27019	1.66628	2.70036	4.9158
Pygb	1.24392	0.600304	0.917635	2.52172	2.73107	2.40188	1.58543	2.17	1.4733
Ddias	0.178119	0.078615	0.125344	1.11557	0.348432	0.710829	0.2706	0.725109	0.566399
Far1	0.576142	0.347569	0.399847	1.50708	1.25901	1.32196	0.925206	1.57433	0.63604
MSTRG.1156	0.212854	0.076284	0.109161	1.76951	1.03773	1.70083	0.372957	2.0694	1.38431
Slc1a4	0.547308	0.602458	0.444004	2.27231	3.51701	3.71602	1.38678	2.27814	1.13099
Slc1a2	12.1438	18.8012	15.7555	0.011744	0.151919	0.029851	0.157017	0.044075	0
Gprin3	1.37176	1.29634	1.00694	2.1764	1.35608	1.90913	0.810612	1.44172	0.355074
Slc2a4	2.97202	1.46918	2.01791	0.073563	0.30642	0.252675	0	0	0.039338
Slc2a2	67.7043	58.5412	56.5473	37.0653	53.2287	50.5811	18.6572	25.5664	13.491
Plcb2	0.167705	0.224332	0.266456	0.543739	0.564997	0.540371	0.233545	0.550911	0.264126
Gas1	1.15492	1.91902	1.9223	1.22785	1.87478	2.2994	0.570979	0.437615	0.255481
Gas2	8.33508	9.47327	7.88893	11.6785	12.9682	16.3392	9.42272	5.805	3.0995
Gas7	0.219191	0.175204	0.141419	0.649884	0.515965	0.803641	0.490588	0.663234	0.473946
Ddc	14.4103	24.7272	24.286	18.4207	18.1961	25.1155	12.4048	8.45915	6.12054
Oas3	0.153708	0.043678	0.113653	0.891109	0.333965	0.378532	0.355495	0.644548	0.286057
E030018B13Rik	2.68441	3.2626	2.37372	0	0.018628	0.044558	0.416475	0.568641	21.3862
P2ry14	0.400242	0.5484	0.305853	1.15419	1.04826	0.693681	0.265901	0.613873	0.118389
P2ry12	0.354587	0.421471	0.42753	1.09032	1.02603	0.895496	0.322712	0.500811	0.241093
P2ry13	0.474737	0.498861	0.419721	1.3617	1.21889	1.14505	0.892864	1.57161	0.403771
MSTRG.23839	1.0121	0.947891	1.21901	0.819507	0.493924	0.627784	0.346962	0.290744	0.192169
Gm42796	2.08534	0.880706	0.422604	3.96737	1.71296	1.66331	0.343578	0.677123	0.338033
Clec4a3	0.691807	0.795359	0.608636	4.48777	3.38462	3.62602	2.05579	3.53249	1.55587
Clec4a2	0.306407	0.504567	0.266369	1.80848	0.978568	1.16408	0.503564	1.46595	0.545
Clec4a1	0.422873	0.686237	0.468371	2.51352	1.37098	1.54725	1.0447	2.47994	1.54942
Selenon	0.3054	0.261336	0.18714	1.2956	0.864715	0.886801	0.491539	1.42205	0.647022
Selenom	1.06329	0.390505	0.966016	2.75779	2.51195	1.74296	1.19961	2.04575	1.28081
Kcnt2	0.195433	0.215019	0.148235	0.283944	0.433053	0.260813	0.425426	0.345487	1.49298
Sgo1	0.054219	0.04829	0.070307	0.408397	0.45998	0.474808	0.061529	0.202917	0.013497
MSTRG.24500	0.604967	3.28004	3.84186	0.286118	0.656346	0.25235	0.40568	0.820269	1.44204
Tmie	4.95409	4.29954	4.7078	4.20472	5.6814	7.07803	1.64711	1.56268	1.00648
Hes1	2.3185	1.60652	1.53833	9.00983	5.71017	3.46642	6.50826	8.50607	5.4036
Hdhd3	80.3467	52.8602	9.26481	12.0039	17.5089	15.3735	9.21378	12.0396	5.23735
Nid1	1.36328	1.06293	0.940151	8.21668	5.88401	5.72235	6.66219	15.5475	15.5866
Ms4a8a	0.091116	0.374531	0.180687	0.59523	0.905879	0.36599	0.681432	1.31626	2.56345
Sult5a1	2.00965	1.09719	0.947887	2.45753	1.13309	2.09268	0.274652	0.548145	0.187231
Tymp	4.78599	4.75786	4.78823	14.5396	13.9276	14.6587	8.58742	6.13078	4.98431
Ier5	0.595987	0.815141	0.887291	3.45078	1.7848	1.69309	2.01647	3.5985	2.82001
Ier3	0.294078	0.351431	0.536576	1.36158	0.649764	0.698084	3.93546	4.96773	13.096
MSTRG.16860	2.41078	7.89614	7.67922	3.64561	7.27453	4.854	0.732114	0.350536	0.016652
Hgf	0.626514	0.596982	0.363541	2.78222	2.17291	1.85446	1.60954	4.3078	2.50048
Cdca8	0.645904	0.639583	0.593693	2.55787	2.29143	1.84149	0.488431	0.824595	0.328036
Gm45531	12.7186	10.5176	9.21403	25.6294	20.6865	21.3677	9.36272	11.5381	5.30546
MSTRG.3322	0.488186	0.145653	0.180219	2.26707	0.827014	0.484817	1.11767	1.13761	1.36429
MSTRG.3321	2.20821	1.23366	1.59072	6.18209	3.19427	3.03883	3.67419	3.30434	5.35045
Top2a	0.458445	0.213198	0.179782	4.05427	2.96671	3.29139	0.072485	0.883103	0.063337
Sh3bgrl3	4.95268	5.8587	4.933	17.837	13.4553	11.8546	6.9697	18.3921	10.1468
Plxnd1	1.31938	1.23784	1.24993	3.96154	3.17409	3.33907	2.4628	4.1196	1.94502
Irak3	0.090095	0.133379	0.073761	0.414643	0.273312	0.253984	0.39065	0.769236	0.816812
Cyp17a1	1.1655	1.34722	1.72982	1.47009	3.46544	3.19602	3.95002	9.30474	6.08958
Cdk1	0.582566	0.354745	0.391523	2.10006	1.93435	1.82308	0.15781	0.554402	0.059712
Fut10	0.05638	0.118937	0.090004	0.494487	0.377895	0.299798	0.102284	0.318537	0.328627
MSTRG.17604	0.189186	0.142249	0.185844	0.323576	0.309852	0.384175	1.58099	1.74837	1.43613
Ehd4	0.991585	0.958346	1.10022	4.09441	2.98867	2.94624	2.06541	4.74021	4.64059
Ehd2	0.545635	0.284628	0.249059	1.42215	0.953197	1.00507	0.560942	1.50745	0.755309
MSTRG.4474	1.88394	1.67181	1.9289	1.31401	0.691901	1.33482	0.576005	0.382424	1.57677
Tnfaip8l3	0.164406	0.046342	0.040048	0.237059	0.208346	0.306957	0.046823	0.058504	0.009017
Ncald	0.415107	0.600002	0.42803	2.40193	1.97386	2.4942	2.03275	2.87049	1.52182
Afmid	31.7412	39.73	33.5784	48.1048	42.6598	53.1463	15.4697	17.3258	6.65233
Map3k13	1.56645	1.42694	1.59905	1.67495	1.04175	1.74465	0.793312	0.769361	0.545316
Nrp2	0.474942	0.298541	0.269437	1.35374	0.784498	0.821036	0.832843	1.44057	1.02962
MSTRG.1225	1.33543	0.541804	0.701786	1.25748	0.780467	0.906	0.172414	0.753303	0.181248
Cpne8	0.685004	0.722975	0.716151	1.27062	0.953525	1.11439	2.60188	2.58649	8.15534
Rbm38	0.846753	0.941328	1.05362	0.686977	0.611737	0.353267	1.14804	1.23676	0.828955
Eci2	49.2681	59.6717	55.1043	51.8731	39.8997	35.702	109.207	82.1662	92.6221
Gm37607	0.153861	0.187826	0.16965	0.564385	0.439537	0.489138	0.31909	0.456668	0.163621
[truncated: 420 more rows]

## Sheet: Legend
Supplementary Dataset 2 Differentially expressed genes in liver of Ctrl, APAP-treated and APAP+Y15-treated mice. Mice were harvested 48 hours after APAP treatment.
